# Supplementary material for: Quantitative cytogenetics reveals molecular stoichiometry and longitudinal organization of meiotic chromosome axes and loops
Source: PLoS Biol. 2020 Aug 19;18(8):e3000817. doi: 10.1371/journal.pbio.3000817 (PMC7458323; doi:10.1371/journal.pbio.3000817)
Supplement: S1 Data — This file contains all data used to generate the graphs presented in the main figures and S2 Fig, S3 Fig, S4 Fig, S5 Fig and S7 Fig, compiled as an Excel (.xlsx) file. Notes relevant to specific data sets are included as text boxes on the appropriate sheets. (XLSX) [file pbio.3000817.s008.xlsx]

## Sheet: Fig1A
Nucleus #	HTP-3 foci	Nucleus #	REC-8 foci	Nucleus #	COH-3/4 foci	Nucleus #	HIM-3 foci
1	860	11	960	23	841	35	1048
2	912	12	896	24	1275	36	929
3	934	13	1203	25	884	37	932
4	769	14	1150	26	1078	38	769
5	739	15	1079	27	911	39	870
6	780	16	1128	28	1005	40	1039
7	1004	17	873	29	858	41	796
8	954	18	782	30	1293	42	1029
9	843	19	1320	31	1133	43	1054
10	1029	20	921	32	822	44	992
		21	1067	33	908
		22	1047	34	1155

## Sheet: Fig1B & S2B Fig
meEX001									oxEX1578
ExChr. #	COH-3/4	HTP-3		ExChr. #	REC-8	HTP-3			ExChr. #	COH-3/4	HTP-3		ExChr. #	REC-8	HTP-3
1	8	10		18	8	8			1	19	18		17	16	16
2	3	3		19	7	10			2	10	14		18	15	14
3	9	8		20	6	7			3	11	10		19	20	17
4	7	9		21	9	9			4	13	13		20	22	19
5	4	3		22	13	11			5	18	17		21	14	13
6	8	7		23	6	5			6	16	19		22	15	14
7	8	10		24	10	11			7	17	15		23	17	16
8	8	8		25	9	8			8	14	15		24	18	17
9	14	12		26	8	9			9	20	19		25	14	12
10	9	8		27	12	12			10	17	21
11	10	9		28	6	5			11	12	14
12	8	7		29	5	7			12	17	16
13	5	5		30	6	5			13	14	18
14	7	8		31	8	7			14	15	17
15	6	5		32	12	10			15	17	16
16	11	10		33	4	4			16	20	23
17	7	8

## Sheet: Fig2A
REC-8					COH-3/4
Nucleus #	PRE-LEPTO	Nucleus #	LEPTO/ZYGO		Nucleus #	PRE-LEPTO	Nucleus #	LEPTO/ZYGO
1	106.891	32	48.7306		1	17.366	31	120.933
2	119.046	33	52.0988		2	32.1519	32	123.354
3	91.4513	34	57.6911		3	9.26044	33	175.445
4	106.726	35	48.9596		4	19.421	34	107.935
5	77.2412	36	48.0389		5	36.7549	35	113.577
6	105.541	37	49.1483		6	11.8352	36	147.873
7	99.2465	38	58.6265		7	12.1902	37	164.776
8	81.0394	39	62.7851		8	34.5021	38	106.41
9	110.061	40	60.3276		9	33.9775	39	116.505
10	116.799	41	47.7384		10	23.2433	40	103.867
11	123.153	42	43.4124		11	28.7848	41	111.848
12	105.66	43	59.3601		12	38.0529	42	152.2
13	118.241	44	59.9223		13	26.1362	43	120.164
14	93.1084	45	57.2422		14	26.3503	44	121.814
15	91.0626	46	68.4525		15	14.0626	45	179.112
16	76.9463	47	57.606		16	12.0769	46	97.4049
17	119.794	48	58.4745		17	29.9121	47	105.893
18	119.442	49	56.43		18	38.8014	48	85.3061
19	103.285	50	52.0067		19	33.2038	49	137.574
20	119.904	51	44.4395		20	26.2388	50	155.51
21	103.015	52	57.5917		21	27.8857	51	173.383
22	99.2953	53	42.0561		22	31.7742	52	81.9502
23	96.0642	54	47.5055		23	38.2626	53	186.712
24	113.927	55	38.9927		24	11.9318	54	122.884
25	110.978	56	47.6118		25	27.7716	55	170.433
26	103.627	57	46.1758		26	33.4486	56	124.266
27	102.12	58	49.1811		27	10.0721	57	120.901
28	103.484	59	40.9844		28	29.8536	58	204.761
29	94.1278	60	47.4778		29	20.8347	59	152.645
30	104.03	61	72.5956		30	24.4335	60	107.862
31	100.872	62	53.0378
		63	50.4789
		64	37.5387
		65	48.6125
		66	42.8892
		67	54.2273
		68	64.2168
		69	37.5387
		70	48.6125
		71	42.8892
		72	54.2273
		73	64.2168

## Sheet: Fig3B
NUCLEUS	REC-8::3xFLAG		NUCLEUS	SMC-1::3xFLAG
1	61.4906		1	293.463
2	61.2908		2	309.424
3	67.4042		3	279.924
4	70.5256		4	296.259
5	72.6664		5	262.312
6	75.0586		6	262.337
7	74.2949		7	286.72
8	76.3307		8	258.973
9	81.9428		9	239.806
10	81.2682		10	280.308
11	77.6904		11	249.972
12	88.9819		12	338.526
13	57.7761		13	253.965
14	79.6061		14	329.1
15	65.6838		15	315.143
16	63.3499		16	233.912
17	68.7601		17	307.416
18	80.631		18	258.938
19	83.4715		19	226.278
20	102.729		20	281.251
21	55.8783		21	256.055
22	47.6611		22	305.705
23	57.8757		23	260.295
24	58.3305		24	237.467

## Sheet: Fig3C
SMC-1 with COH-3/4, w/o REC-8			SMC-1 with COH-3/4, with REC-8			SMC-1 w/o COH3/4, with REC-8
Focus #			Focus #			Focus #
1	2.02784		1	1.87546		1	0.405895
2	2.49987		2	4.87767		2	0.25512
3	4.46279		3	3.00216		3	0.684599
4	2.54456		4	6.68463		4	0.262545
5	3.02586		5	4.91511		5	1.53489
6	1.62674		6	3.90086		6	1.41777
7	3.23443		7	3.69109		7	0.86074
8	3.07419		8	6.00232		8	1.40214
9	3.34504		9	2.5443		9	1.56432
10	4.82961		10	5.33415		10	0.582446
11	0.687605		11	4.42913		11	1.38327
12	3.10963		12	3.20502		12	1.9279
13	2.91424		13	3.88245		13	0.376875
14	1.28017		14	2.85389		14	0.727612
15	6.76518		15	3.23654		15	0.759515
16	3.10954		16	4.30354		16	0.935065
17	3.25364		17	2.98567		17	0.853997
18	4.33622		18	7.57317		18	0.91065
19	1.9379		19	2.70612		19	2.095
20	2.984		20	5.45266		20	0.734077
21	4.42061		21	4.65991		21	0.698903
22	3.89855		22	3.6083		22	1.22374
23	4.5743		23	1.80249		23	2.06559
24	3.43346		24	3.41723		24	0.162263
25	2.48891		25	8.83835		25	0.973241
26	2.0155		26	3.34059		26	1.85084
27	2.42114		27	6.06836		27	0.827656
28	3.43201		28	9.13017		28	0.548213
29	4.28446		29	3.01419		29	1.24906
30	2.93231		30	6.4509		30	0.285338
31	3.10228		31	2.58543		31	1.12857
32	1.82877		32	5.02451		32	0.6316
33	0.998782		33	6.62659		33	0.313829
34	0.985		34	3.94193		34	0.526209
35	2.18506		35	4.98978		35	0.783651
36	6.2362		36	2.43602		36	0.707757
37	2.32761		37	1.34871		37	1.13816
38	0.887586		38	4.85886		38	0.982702
39	1.73978		39	3.8603		39	1.7206
40	2.36334		40	2.69126		40	1.52673
41	6.02378		41	4.35561		41	0.908729
42	1.16652		42	3.98507		42	1.38354
43	3.39321		43	2.43445		43	0.981385
44	1.78041		44	4.21475		44	0.699642
45	3.66988		45	4.00823		45	1.04803
46	1.42444		46	5.44343		46	1.66537
47	1.40505		47	11.065		47	1.93161
48	3.84618		48	3.85784		48	0.683631
49	2.74918		49	2.47633		49	0.92168
50	6.71402		50	5.59918		50	1.37443
51	1.96986		51	4.21026		51	1.16885
52	2.66023		52	0.973969		52	0.349035
53	1.7583		53	2.25661		53	0.865016
54	1.74912		54	4.42941
55	2.44307		55	5.64682
56	3.17453		56	1.92429
57	1.2401		57	3.40148
58	1.97117		58	1.71964
59	2.51706		59	3.23001
60	2.52058		60	4.35731
61	1.26038		61	4.92348
62	2.68675		62	5.3949
63	1.38988		63	2.41807
64	2.61213		64	3.86114
65	5.22559		65	6.1654
66	2.61031		66	4.09235
67	1.58326		67	6.33045
68	2.73392		68	9.27912
69	3.14278		69	1.78942
70	1.57298		70	7.69128
71	3.56982		71	3.56971
72	2.00525		72	3.30063
73	4.58642		73	2.83078
74	3.827		74	4.13806
75	3.87912		75	2.21736
76	2.61299		76	3.95335
77	2.74866		77	3.21833
78	1.18409		78	2.47707
79	1.85425		79	3.35662
80	1.59055		80	5.91801
81	4.21847		81	6.47817
82	2.27283		82	4.25034
83	2.15736		83	4.39296
84	1.60628		84	4.98648
			85	4.9322
			86	6.4351
			87	4.78219
			88	0.999457
			89	4.01996
			90	5.96702
			91	7.58951
			92	3.72334
			93	3.72122
			94	1.87373
			95	3.92083
			96	4.21231
			97	5.70514
			98	3.47843
			99	4.32373
			100	7.08056
			101	2.73523
			102	2.3621
			103	4.60479
			104	3.13827
			105	5.16989
			106	1.95109
			107	9.0172
			108	7.54953
			109	2.21759
			110	1.37153
			111	2.7381
			112	4.51158
			113	2.81097
			114	5.43471
			115	4.42695
			116	4.86307
			117	4.14582
			118	5.88645
			119	4.11534
			120	1.71033
			121	4.84354
			122	3.13297
			123	2.93084
			124	8.84857
			125	1.68358
			126	3.16987
			127	5.51322
			128	8.05683
			129	2.45045
			130	4.47651
			131	4.86676
			132	3.01
			133	6.08047
			134	3.65752
			135	3.58952
			136	5.20439
			137	4.68075
			138	3.76173
			139	2.80952
			140	4.51755
			141	4.83263
			142	4.32673
			143	5.66272
			144	6.10077
			145	4.28696
			146	3.24628
			147	4.22236
			148	1.65209
			149	3.46979
			150	3.06219
			151	4.95722
			152	2.79195
			153	2.34654
			154	4.41965
			155	4.25261
			156	3.20189
			157	3.75198
			158	4.31674
			159	4.98377
			160	3.43112
			161	8.2083
			162	4.40882
			163	8.2451
			164	1.4789
			165	1.74423
			166	3.4853
			167	5.80203
			168	2.23982
			169	2.34124
			170	7.43302
			171	2.86952
			172	4.68922
			173	1.9646
			174	2.4075
			175	2.72074
			176	3.4189
			177	3.99056
			178	2.11774
			179	3.84293
			180	4.65747
			181	2.93436
			182	5.67994
			183	2.11528
			184	4.07247
			185	2.7792
			186	5.71744
			187	1.10339
			188	4.20308
			189	6.81974
			190	2.30566
			191	5.80154
			192	1.97497
			193	5.08295
			194	1.14301
			195	4.28165
			196	3.96786
			197	4.19285
			198	3.61913
			199	3.42509
			200	3.61724
			201	2.4431
			202	4.38925
			203	2.15934
			204	2.19203
			205	1.83615
			206	2.05879
			207	4.24891
			208	1.72855
			209	2.70539
			210	1.46311
			211	2.43272
			212	2.48185
			213	7.84472
			214	3.68083
			215	2.50358
			216	2.42518
			217	3.45374
			218	3.93325
			219	4.63928
			220	1.9835
			221	3.62911
			222	2.75483
			223	2.07146
			224	5.42794
			225	3.56396
			226	5.3858
			227	5.58277
			228	2.70902
			229	2.86812
			230	4.6472
			231	4.1814
			232	3.40115
			233	4.05925
			234	4.74628
			235	1.13536
			236	2.08837
			237	5.01578
			238	4.47916
			239	1.43769
			240	3.89098
			241	4.78787
			242	2.31814
			243	3.28097
			244	8.96281
			245	2.62298
			246	2.96255
			247	3.40363
			248	3.86042
			249	3.3748
			250	2.79492
			251	5.86439
			252	5.12674
			253	3.27167
			254	2.88814
			255	3.27161
			256	2.08368
			257	2.42092
			258	4.73402
			259	3.675
			260	2.98217
			261	3.41416
			262	9.42724
			263	1.90998
			264	3.66758
			265	4.00713
			266	10.0444
			267	6.93007

## Sheet: Fig3D
REC-8 vs. HTP-3						HTP-1 vs. HTP-3						HIM-3 vs. HTP-3																		HIM-3 vs. HTP-3
Focus #	REC-8	Focus #	HTP-3			Focus #	HTP-1	Focus #	HTP-3			Focus #	HIM-3	Focus #	HTP-3															Focus #	HIM-3	Focus #	HTP-3
1	0.80765	351	3.15888			1	7.22484	252	4.205			1	5.44584	250	2.0028
2	0.57216	352	4.55982			2	6.33564	253	3.66147			2	6.1755	251	3.97347
3	0.61714	353	2.84686			3	5.90852	254	3.53795			3	8.37234	252	2.77093
4	1.04817	354	3.60823			4	7.1703	255	4.5738			4	5.01647	253	1.28229
5	0.794916	355	3.09751			5	1.99446	256	2.24209			5	3.27057	254	2.66931
6	1.07478	356	3.84776			6	5.5821	257	2.98643			6	3.45618	255	1.68382
7	0.795589	357	3.36826			7	2.56558	258	2.57069			7	3.50433	256	1.74584
8	0.831179	358	2.67107			8	5.72872	259	2.8386			8	8.06256	257	2.60354
9	0.803827	359	2.66409			9	9.34709	260	1.31978			9	6.66376	258	1.81546
10	1.02855	360	1.97643			10	6.55513	261	2.06753			10	5.68779	259	2.63764
11	1.25215	361	2.76918			11	4.64806	262	4.41774			11	10.6161	260	4.25277
12	1.17665	362	3.15007			12	6.83786	263	2.07278			12	6.36663	261	3.72195
13	1.09168	363	3.45651			13	3.71578	264	2.3024			13	6.92736	262	1.91626
14	0.659365	364	2.3343			14	4.5801	265	2.69195			14	5.00754	263	2.87249
15	0.624187	365	1.51238			15	3.44291	266	4.04714			15	10.3554	264	4.56378
16	0.837559	366	2.21979			16	6.29914	267	2.98224			16	4.55242	265	4.47362
17	0.989592	367	2.60067			17	7.97363	268	3.41085			17	5.22443	266	2.64662
18	1.03789	368	2.09581			18	4.67329	269	3.02713			18	7.74327	267	2.13523
19	1.06488	369	2.155			19	1.96975	270	3.23724			19	8.35574	268	2.33697
20	1.16609	370	2.3651			20	4.44502	271	2.91791			20	5.61511	269	2.82454
21	1.04328	371	2.92224			21	3.24903	272	2.47854			21	16.0452	270	4.24618
22	1.09636	372	2.80096			22	3.13422	273	2.09279			22	4.90621	271	2.06993
23	1.07229	373	3.16755			23	4.91409	274	2.71425			23	12.1515	272	4.41435
24	0.692491	374	3.4869			24	5.62916	275	3.94549			24	6.60101	273	1.84916
25	0.583315	375	3.03708			25	6.66641	276	3.50839			25	8.33384	274	3.05183
26	0.65069	376	2.46204			26	6.69198	277	2.05586			26	7.6307	275	2.80599
27	1.11724	377	3.54235			27	4.04278	278	3.36629			27	4.88981	276	1.64617
28	0.931057	378	3.52795			28	6.48841	279	2.91058			28	3.3068	277	3.4451
29	0.823463	379	2.31779			29	7.20942	280	2.43392			29	8.42119	278	3.71818
30	0.932761	380	3.32612			30	5.42247	281	3.49293			30	11.4355	279	4.05043
31	0.87979	381	2.9999			31	4.88771	282	3.12774			31	9.06948	280	3.10208
32	0.519651	382	3.66142			32	6.57489	283	3.27464			32	6.74619	281	3.79088
33	0.611664	383	2.95522			33	6.79543	284	2.30845			33	13.3264	282	2.07543
34	0.528694	384	2.8363			34	3.78215	285	3.02556			34	10.9542	283	0.981139
35	0.990482	385	2.44652			35	3.48839	286	1.68958			35	3.61245	284	3.40392
36	0.697358	386	2.92118			36	3.38531	287	4.29127			36	17.8291	285	2.62738
37	0.902593	387	2.87608			37	3.78814	288	2.35688			37	7.78115	286	1.85491
38	1.03996	388	2.64758			38	6.43111	289	2.4636			38	5.50072	287	2.73207
39	0.786704	389	1.90739			39	3.47629	290	1.668			39	11.2587	288	2.97322
40	0.838428	390	1.62265			40	4.32702	291	1.92463			40	7.08248	289	2.74894
41	1.13477	391	2.0557			41	8.21674	292	3.78375			41	5.37286	290	3.5595
42	0.973432	392	2.96214			42	4.46912	293	3.79998			42	5.47803	291	4.22584
43	1.00581	393	3.53513			43	3.95398	294	2.61308			43	8.70227	292	4.19767
44	1.19627	394	2.52113			44	7.26962	295	1.41507			44	5.85015	293	2.77213
45	1.08907	395	2.94695			45	5.15406	296	3.25479			45	7.49319	294	2.47474
46	1.01649	396	2.43692			46	7.13386	297	2.17448			46	5.05117	295	4.90357
47	0.529092	397	3.38459			47	2.98181	298	2.67218			47	4.36298	296	2.80334
48	0.502779	398	4.23671			48	6.79337	299	4.98318			48	3.56856	297	2.94359
49	0.700259	399	4.48514			49	4.24241	300	3.1165			49	7.28555	298	3.70188
50	0.622606	400	1.85409			50	3.77726	301	2.47966			50	6.36983	299	1.78043
51	1.17841	401	1.71785			51	6.77377	302	1.54039			51	4.63698	300	1.42951
52	1.3002	402	2.73112			52	6.98259	303	2.43986			52	4.92779	301	1.79778
53	1.04979	403	3.16444			53	6.67719	304	2.95485			53	5.01935	302	3.51018
54	1.04898	404	2.72358			54	2.69825	305	2.66693			54	3.00351	303	3.35879
55	0.901526	405	4.01695			55	1.98541	306	2.2206			55	15.0039	304	3.86136
56	0.886657	406	2.83165			56	3.97695	307	1.86208			56	9.10849	305	1.67963
57	0.851108	407	3.16444			57	8.22266	308	2.75224			57	7.44806	306	2.47582
58	0.8858	408	4.04176			58	5.55129	309	4.89568			58	10.0197	307	2.91887
59	1.05199	409	2.81208			59	8.4398	310	3.40001			59	7.73518	308	3.47504
60	1.35576	410	2.84769			60	6.02545	311	2.07928			60	15.1443	309	4.23787
61	0.910356	411	2.77994			61	2.30459	312	2.60377			61	7.0892	310	3.42496
62	0.929068	412	2.68139			62	8.07232	313	5.07431			62	8.68667	311	2.75985
63	1.52307	413	3.48841			63	7.00419	314	2.25259			63	5.82017	312	3.63537
64	1.39176	414	5.23689			64	5.85505	315	2.78074			64	4.99867	313	2.2168
65	1.16424	415	2.6215			65	5.46598	316	3.54282			65	7.57413	314	5.58154
66	1.39459	416	3.27558			66	4.64394	317	2.61895			66	4.52269	315	3.30559
67	1.25124	417	3.02896			67	3.42202	318	2.62377			67	5.5873	316	2.49352
68	1.23361	418	3.60195			68	2.53607	319	2.67526			68	2.49412	317	2.89048
69	0.990482	419	2.42145			69	2.5215	320	2.89745			69	10.2067	318	2.98561
70	1.01583	420	2.59463			70	3.98774	321	2.46113			70	3.86425	319	2.33163
71	0.891264	421	3.53406			71	8.95665	322	5.51666			71	8.2823	320	3.30216
72	0.952688	422	2.50556			72	4.02391	323	2.08096			72	3.514	321	2.59753
73	0.926238	423	3.00741			73	6.59531	324	3.61264			73	9.48805	322	1.46488
74	0.815886	424	2.37083			74	8.02418	325	2.74164			74	10.0554	323	1.50601
75	0.788079	425	2.65			75	4.3203	326	3.59214			75	10.5403	324	2.96693
76	0.949583	426	2.94973			76	5.19843	327	2.24002			76	3.7544	325	2.29259
77	1.26794	427	3.30877			77	4.67876	328	2.79158			77	4.92649	326	1.2597
78	1.5538	428	4.88285			78	2.57023	329	3.61343			78	5.59902	327	2.07426
79	0.88392	429	3.39634			79	8.7786	330	1.71863			79	12.582	328	2.68423
80	1.03206	430	2.15927			80	8.29769	331	2.91046			80	13.9729	329	2.7563
81	1.27259	431	2.32875			81	3.53844	332	2.70944			81	5.95247	330	2.82452
82	1.01591	432	3.44355			82	5.45877	333	2.41514			82	7.74616	331	1.78651
83	1.41975	433	2.3464			83	3.99493	334	3.96031			83	6.58099	332	3.17512
84	1.33732	434	2.71255			84	4.76254	335	2.32001			84	7.24259	333	2.26585
85	1.36337	435	3.18593			85	5.44765	336	2.76307			85	11.2452	334	3.40172
86	1.17451	436	3.66673			86	6.33546	337	3.62424			86	6.79034	335	3.43597
87	1.08371	437	2.40549			87	8.17558	338	3.42701			87	6.01502	336	2.53157
88	1.07943	438	3.70002			88	6.17113	339	3.9755			88	7.62911	337	2.46319
89	0.816967	439	3.31428			89	2.11816	340	2.7108			89	8.88833	338	3.87182
90	0.738572	440	1.9981			90	5.72446	341	2.90108			90	7.00288	339	2.87291
91	1.11256	441	3.4214			91	7.65003	342	1.74627			91	4.61232	340	4.77464
92	0.77315	442	3.16554			92	8.65671	343	1.5195			92	6.34014	341	1.75261
93	0.83838	443	2.75306			93	2.48369	344	3.37266			93	7.25815	342	4.43618
94	0.883827	444	3.31428			94	6.63574	345	1.37017			94	11.1638	343	2.4794
95	1.0416	445	2.19894			95	4.00405	346	2.31973			95	6.02883	344	3.43089
96	1.09133	446	2.28013			96	1.88169	347	2.32757			96	7.81141	345	2.53472
97	1.24956	447	3.06511			97	3.75907	348	5.4706			97	10.6185	346	3.7321
98	0.843456	448	2.63966			98	7.48831	349	2.18793			98	8.69928	347	1.90973
99	0.83537	449	2.66236			99	4.93322	350	4.20211			99	6.14947	348	3.1445
100	0.795466	450	2.33362			100	3.53073	351	1.79569			100	9.54529	349	3.12439
101	1.15938	451	2.26657			101	6.64056	352	1.92522			101	5.91778	350	2.73649
102	1.39023	452	1.81738			102	3.46485	353	3.08169			102	7.4469	351	3.28447
103	1.31367	453	2.19392			103	4.11791	354	3.49243			103	5.65094	352	3.96111
104	0.843935	454	4.17272			104	2.61669	355	3.19682			104	12.9391	353	1.14211
105	1.06258	455	3.06511			105	6.17658	356	3.42577			105	5.79068	354	2.83758
106	1.29305	456	2.14977			106	3.58617	357	5.13176			106	15.1512	355	2.38339
107	0.797835	457	2.48839			107	7.5408	358	5.48401			107	4.40243	356	3.11706
108	1.09535	458	2.46927			108	7.34147	359	2.82443			108	11.4688	357	1.56002
109	0.743984	459	2.96495			109	7.07727	360	2.44912			109	9.33587	358	2.92805
110	0.811416	460	3.20312			110	4.03438	361	2.39304			110	7.90504	359	4.39051
111	1.16293	461	2.19838			111	5.0132	362	2.18407			111	12.6826	360	2.86046
112	1.08802	462	2.90907			112	3.47297	363	4.10009			112	7.30365	361	2.03956
113	0.72374	463	3.25408			113	1.79015	364	3.12389			113	7.83021	362	4.44578
114	0.828597	464	2.39139			114	5.06224	365	1.62184			114	12.204	363	2.94423
115	0.740816	465	2.50983			115	3.50814	366	1.78944			115	3.86461	364	2.39702
116	0.665529	466	3.60908			116	9.69304	367	4.13901			116	12.0541	365	2.39666
117	0.76139	467	2.95726			117	1.70588	368	1.38839			117	6.18371	366	3.20803
118	0.760763	468	3.39368			118	7.4251	369	3.84046			118	6.65919	367	3.25823
119	0.717627	469	3.11413			119	4.58656	370	3.24693			119	12.2543	368	2.45337
120	0.879691	470	1.69977			120	4.84981	371	1.90903			120	3.41856	369	1.6976
121	0.942412	471	3.49661			121	4.607	372	3.33353			121	5.08032	370	1.97048
122	0.887549	472	3.45878			122	5.15489	373	2.32872			122	3.514	371	4.52788
123	1.03126	473	2.22096			123	7.85102					123	11.9521	372	2.96019
124	0.938713	474	1.88382			124	3.25409					124	11.4549	373	4.28554
125	0.868999	475	3.25878			125	3.8396					125	11.006	374	2.66046
126	0.942412	476	2.89829			126	9.7247					126	7.01648	375	4.26205
127	0.879691	477	1.91419			127	3.88823					127	8.66215	376	2.781
128	1.17678	478	1.79857			128	3.58055					128	7.53756	377	1.7759
129	1.15678	479	3.04529			129	2.87212					129	8.3186	378	2.27475
130	1.04718	480	2.3019			130	5.40932					130	3.77587	379	3.16117
131	1.18452	481	2.90683			131	3.86283					131	6.92414	380	3.52333
132	0.856275	482	4.57645			132	7.33021					132	7.50817	381	2.31615
133	0.726352	483	2.73697			133	3.90344					133	5.6454	382	2.61952
134	0.760763	484	2.96004			134	5.36827					134	6.59973	383	2.12263
135	1.3533	485	3.10298			135	7.91533					135	4.17371	384	2.86124
136	0.918164	486	3.00702			136	3.86606					136	5.97944	385	2.87523
137	1.32204	487	3.74032			137	4.20298					137	12.7435	386	2.33163
138	1.46854	488	3.43693			138	6.02154					138	9.57033	387	3.88517
139	1.03321	489	2.17294			139	5.64552					139	8.02483	388	3.31054
140	1.01659	490	2.98467			140	5.43764					140	4.92574	389	3.60205
141	1.3436	491	3.00186			141	2.69175					141	5.59175	390	2.24524
142	1.13008	492	2.94195			142	4.5851					142	5.3998	391	3.41488
143	1.43282	493	2.47618			143	3.02586					143	4.31992	392	3.2507
144	1.27935	494	3.02995			144	4.10764					144	6.79116	393	2.70274
145	1.22153	495	2.65009			145	4.57869					145	9.48805	394	4.16336
146	1.07073	496	2.94115			146	3.76514					146	11.5565	395	3.02971
147	0.997972	497	3.08815			147	6.84783					147	11.9928	396	1.9917
148	0.944733	498	3.63702			148	1.74322					148	6.70944	397	2.39074
149	1.03771	499	5.25358			149	8.60017					149	7.71138	398	2.84694
150	0.91206	500	3.3861			150	4.32677					150	7.89844	399	2.57664
151	1.23784	501	2.3782			151	2.64422					151	11.7333	400	2.95375
152	1.26213	502	3.2159			152	3.64974					152	3.52189	401	2.36201
153	0.905252	503	3.43694			153	3.52831					153	12.2417	402	2.12263
154	1.20424					154	3.24611					154	6.47768	403	4.01716
155	0.892382					155	5.9034					155	10.1647	404	2.412
156	1.2358					156	6.96316					156	8.9378	405	3.1324
157	0.683387					157	1.76114					157	7.20886	406	2.58925
158	0.565107					158	2.44273					158	7.60659	407	3.56417
159	0.820608					159	5.90454					159	8.05751	408	1.7573
160	0.601155					160	5.39788					160	13.6485	409	2.5649
161	0.681182					161	4.02932					161	9.32762	410	1.96056
162	0.706427					162	2.9723					162	6.28664	411	2.91257
163	1.05417					163	6.74712					163	14.8169	412	2.86112
164	0.959032					164	5.17998					164	4.70618	413	2.66748
165	1.11041					165	5.69485					165	8.25513	414	4.48415
166	0.929571					166	4.49888					166	8.56542	415	2.60652
167	1.29448					167	2.05969					167	12.2802	416	2.95889
168	0.909554					168	3.69079					168	8.46096	417	3.305
169	0.830655					169	2.49374					169	5.00046	418	3.16105
170	0.909764					170	4.54244					170	7.53418	419	4.11831
171	0.768977					171	2.5186					171	7.97192	420	3.33358
172	0.758649					172	7.48537					172	7.3754	421	3.45551
173	0.836674					173	7.8619					173	6.74704	422	3.68378
174	1.28236					174	5.91749					174	9.38998	423	1.82739
175	1.04891					175	2.57059					175	6.82904	424	2.65192
176	1.08128					176	7.75258					176	7.11401	425	3.14621
177	0.922464					177	3.8252					177	11.5684	426	3.81802
178	0.816957					178	4.39813					178	6.75837	427	3.42859
179	0.779117					179	8.61117					179	8.70517	428	4.27991
180	0.783791					180	4.92934					180	7.22315	429	3.38866
181	0.908187					181	9.94088					181	7.5605	430	3.47646
182	0.879374					182	5.74831					182	7.38386	431	2.46446
183	0.734165					183	6.1956					183	8.15542	432	2.47831
184	0.88037					184	4.76109					184	4.33865	433	3.00567
185	0.71041					185	5.38736					185	6.09271	434	2.11953
186	1.25261					186	3.4143					186	6.78429	435	2.57311
187	0.739824					187	4.05008					187	8.51594	436	2.68334
188	0.757029					188	2.14033					188	6.16666	437	2.60326
189	1.07786					189	2.92189					189	6.64446	438	2.82112
190	1.09778					190	2.20587					190	11.523	439	4.68734
191	0.89048					191	2.84351					191	5.56697	440	2.20571
192	0.801282					192	2.62827					192	9.52401	441	2.99168
193	0.887037					193	6.70618					193	7.26251	442	2.55683
194	1.22883					194	3.63997					194	9.5486	443	2.95045
195	1.08204					195	3.03276					195	5.79881	444	2.31163
196	0.970219					196	8.72112					196	8.74888	445	1.33338
197	1.1523					197	4.9396					197	5.08414	446	4.24929
198	1.3746					198	2.83124					198	11.0958	447	2.04449
199	0.997397					199	5.49929					199	7.80387	448	2.34393
200	1.40144					200	4.42557					200	8.53291	449	2.86264
201	1.2176					201	6.03961					201	10.6353	450	3.68686
202	1.062					202	3.75624					202	9.6651	451	2.55686
203	1.05511					203	3.14882					203	10.4115	452	4.78476
204	1.09901					204	9.92392					204	6.52492	453	3.58583
205	1.08693					205	6.38137					205	9.96476	454	2.83566
206	0.859655					206	8.938					206	10.8846	455	3.44399
207	1.1641					207	6.32594					207	5.01935	456	2.12156
208	0.945493					208	6.23771					208	6.14863	457	2.85975
209	1.08127					209	2.49858					209	6.27865	458	3.38851
210	0.848971					210	3.13376					210	10.6149	459	4.06855
211	0.669661					211	4.71366					211	5.58295		4.33514
212	0.865793					212	5.67665					212	8.99105
213	0.977016					213	3.72626					213	8.38718
214	0.626381					214	4.18234					214	15.6093
215	1.25956					215	2.06698					215	12.75
216	0.841208					216	7.30138					216	4.76907
217	0.766163					217	6.09715					217	7.55159
218	0.926579					218	3.05357					218	6.48601
219	0.722729					219	4.09956					219	13.9114
220	0.977006					220	7.26195					220	4.72204
221	0.725614					221	4.97331					221	7.89792
222	0.871231					222	2.62615					222	7.71003
223	1.35003					223	2.52215					223	8.40577
224	1.15066					224	5.44986					224	7.70594
225	0.925908					225	5.39759					225	15.1662
226	0.976345					226	3.08118					226	7.34447
227	0.797429					227	9.82805					227	6.76435
228	0.774965					228	4.93589					228	7.60659
229	0.754395					229	3.03024					229	7.99435
230	0.774415					230	9.62617					230	6.22765
231	0.641931					231	5.79568					231	7.5388
232	1.17887					232	3.00597					232	7.13297
233	1.03461					233	2.96926					233	13.9402
234	0.750047					234	2.49858					234	6.45536
235	0.596722					235	6.14297					235	3.87189
236	1.25092					236	2.7185					236	4.61079
237	0.721355					237	6.95768					237	8.97796
238	0.855592					238	7.74342					238	3.31384
239	1.16672					239	2.29464					239	6.30693
240	0.912984					240	3.8528					240	9.94759
241	0.584649					241	7.57976					241	6.15257
242	1.02214					242	2.35729					242	11.0011
243	0.741732					243	3.21919					243	6.53184
244	0.684382					244	7.18637					244	5.98862
245	0.768083					245	5.80392					245	4.99831
246	0.785985					246	9.24686					246	8.12547
247	0.678588					247	2.95321					247	4.57806
248	0.925294					248	7.14834					248	14.0442
249	0.963403					249	8.26231					249	14.4113
250	0.800334					250	3.79655
251	0.7917					251	1.8384
252	0.699305
253	0.659207
254	1.02668
255	0.817461
256	0.713596
257	0.973058
258	0.895977
259	0.64712
260	0.715852
261	0.859352
262	0.95189
263	1.29948
264	1.03003
265	1.17887
266	0.900226
267	0.823853
268	0.958613
269	0.998105
270	0.770008
271	0.9381
272	1.32231
273	1.24077
274	0.887049
275	1.05377
276	0.727733
277	0.71063
278	0.972581
279	0.800334
280	0.855873
281	1.31624
282	1.47319
283	1.0364
284	1.16606
285	1.0347
286	0.859975
287	0.726512
288	1.08543
289	0.971472
290	0.97332
291	1.0699
292	0.972855
293	0.854042
294	1.14592
295	0.915613
296	1.17789
297	1.03595
298	1.06237
299	1.19847
300	0.968866
301	1.168
302	1.2674
303	1.47269
304	1.51828
305	1.12606
306	1.14332
307	1.29034
308	1.51345
309	1.18917
310	1.4355
311	1.40233
312	1.09296
313	0.972902
314	0.984918
315	1.37752
316	1.64618
317	0.837325
318	1.7062
319	1.43057
320	1.5119
321	1.35857
322	0.854813
323	1.04865
324	0.971662
325	1.53563
326	1.42017
327	0.769086
328	1.45188
329	0.854263
330	1.47113
331	1.57263
332	1.38287
333	1.40972
334	0.964084
335	1.04872
336	1.04822
337	1.20945
338	0.948348
339	0.899115
340	1.44715
341	1.0366
342	0.9336
343	1.38831
344	0.972541
345	1.13424
346	1.33115
347	1.25697
348	1.17584
349	1.3131
350	0.878432

## Sheet: Fig4C
NUCLEUS #	1	2	3	4	5	6	7	8	9	10	11	12	13	14	15	16	17	18	19	20	21	22	23	24	25	26
AA	1	0	0	1	0	0	0	1	0	0	1	0	2	1	0	0	0	1	1	0	0	1	0	0	1	0
AL	5	6	6	3	4	5	6	7	6	7	2	4	2	4	2	6	5	1	4	2	5	2	2	1	4	3
LL	1	0	1	0	0	0	0	0	0	1	0	0	0	0	0	1	1	0	0	0	0	0	0	0	0	0
A	3	4	1	6	5	5	4	2	4	2	5	5	6	5	8	2	4	8	5	7	4	7	8	9	5	6
L	0	0	1	0	1	0	0	0	0	0	0	0	0	0	0	0	0	0	0	0	1	0	0	0	0	1
S	0	0	1	0	0	0	0	0	0	0	2	1	0	0	0	1	0	0	0	1	0	0	0	0	0	0
HYB STEP	AA unresolved	AA resolved	AL resolved	LL resolved	LL unresolved	splintered
1	16	0	9	0	0	1
2	13	1	11	1	0	0
3	13	1	9	1	0	2
4	12	1	12	0	1	0
5	15	3	8	0	0	0
6	17	1	7	0	0	1
7	13	0	11	0	1	1
8	8	1	15	0	2	0
9	11	2	12	0	0	1
10	12	1	10	3	0	0

## Sheet: S3C Fig
WT ep			WT lp			rec-8
SC #	Length (in microns)		SC #	Length (in microns)		SC #	Length (in microns)
1	11.9551		1	10.7258		1	11.3443
2	9.90762		2	11.3306		2	8.34358
3	9.19737		3	6.53226		3	9.80491
4	12.1909		4	9.75806		4	7.37182
5	11.6923		5	7.94355		5	7.87358
6	9.6943		6	8.22581		6	5.25643
7	11.6758		7	12.0968		7	7.93705
8	9.25263		8	8.30645		8	8.39578
9	11.2005		9	10.8468		9	5.8372
10	13.0401		10	7.66129		10	7.14163
11	10.5358		11	8.75		11	9.93377
12	8.20156		12	10.1613		12	7.29083
13	10.5089		13	8.87097		13	7.66232
14	9.39149		14	8.99194		14	6.85603
15	12.0426		15	8.42742		15	6.51683
16	7.7114		16	8.18548		16	8.82141
17	12.0417		17	10.1613		17	8.08895
18	6.63178		18	9.67742		18	5.41313
19	7.68663		19	6.29032		19	6.9103
20	10.2184		20	10.2419		20	5.49076
21	9.58398		21	8.50806		21	6.99245
22	8.3301		22	6.73387		22	7.34915
23	7.40492		23	8.22581		23	6.91397
24	9.39912		24	7.25806		24	7.15909
25	10.2253		25	9.59677		25	6.28521
26	9.54944		26	9.27419		26	6.11971
27	10.4087		27	6.37097		27	7.28588
28	8.21377		28	8.02419		28	6.7762
29	7.31548		29	8.75		29	7.81671
30	8.04724		30	8.70968		30	6.97834
31	10.0145		31	10.3226		31	10.6775
32	8.19442		32	11.4516		32	7.195
33	10.0528		33	8.66935		33	9.60687
34	9.95639		34	10.0806		34	8.39923
35	10.5148		35	10		35	8.76089
36	7.89379		36	8.46774		36	6.79984
37	8.48364		37	9.27419		37	9.49412
38	10.0717		38	8.46774		38	7.3007
39	9.44582		39	8.50806		39	8.49567
40	8.75266		40	11.2903		40	6.41773
41	8.31911		41	8.14516		41	8.99088
42	9.81816		42	10.0806		42	8.35413
43	12.1776		43	11.8145		43	5.73721
44	11.2278		44	9.59677		44	6.95644
45	9.62151		45	11.2097		45	7.35895
46	9.11063		46	8.22581		46	7.81168
47	11.4664		47	9.35484		47	6.07189
48	6.11813		48	10.2419		48	5.66324
49	12.4021		49	9.75806		49	6.06288
50	13.161		50	5.92742		50	7.53184
51	8.86782		51	6.73387		51	9.90848
52	9.78665		52	8.54839		52	8.84957
53	5.73813		53	8.54839		53	6.66356
54	7.12991		54	9.23387		54	9.76436
55	10.0631		55	8.54839		55	8.843
56	10.1342		56	6.73387		56	7.4013
57	11.73		57	10.9274		57	6.57287
58	11.4113		58	9.59677		58	6.20013
59	7.81585		59	9.03226		59	8.73049
60	11.4952		60	4.47581		60	6.38501
61	13.3408		61	8.06452		61	10.7999
62	8.02309		62	9.35484		62	5.75321
63	13.5689		63	8.50806		63	5.55559
64	9.48267		64	9.23387		64	5.49039
65	12.2809		65	8.10484		65	7.41648
66	13.3236		66	8.75		66	9.17859
67	8.47287		67	9.39516		67	5.92759
68	6.33482		68	9.59677		68	5.86354
69	11.8465		69	11.0484		69	6.70941
70	10.889		70	10.3629		70	4.89833
71	8.20749		71	7.98387		71	6.95647
72	7.31776		72	7.8629		72	6.59548
						73	7.13065
						74	9.55127
						75	4.57757
						76	6.86015
						77	8.2888
						78	7.25365
						79	8.51013
						80	5.92727
						81	5.62218
						82	7.24966
						83	8.29072
						84	8.60438
						85	7.11264
						86	7.43143
						87	7.04744
						88	9.13631
						89	7.34876
						90	8.06567
						91	7.68294
						92	6.01841
						93	7.38931
						94	4.82163
						95	8.62041
						96	6.52862
						97	8.72191
						98	6.84479
						99	6.69613
						100	6.38733
						101	5.55186
						102	4.97161
						103	4.19992
						104	5.17373
						105	7.71455
						106	7.36131
						107	7.45695

## Sheet: S4B Fig 
anti-rabbit					anti-mouse
Focus #	GFP	Focus #	REC-8::GFP		Focus #	GFP	Focus #	REC-8::GFP
1	47317.7	76	30973.4		1	22180.7	76	56824.8
2	18963.8	77	20811.3		2	15357	77	26297.5
3	28895.8	78	29047.7		3	9848.2	78	25239.9
4	14715.3	79	48241.2		4	11548.8	79	23430.3
5	25497.8	80	52236.9		5	27354	80	24423.6
6	37974.3	81	39971.9		6	17544	81	20090.1
7	25882.4	82	30322.4		7	16571.7	82	21909.7
8	35052.9	83	24930.6		8	21015.4	83	13033.5
9	48599.3	84	43163.6		9	45861.4	84	30155.9
10	30706.6	85	45727.9		10	19625.6	85	30386.3
11	17119.3	86	39687.2		11	11524.2	86	31587.7
12	85069.4	87	66373.4		12	16571.7	87	39229
13	20912.3	88	58419.8		13	22071.7	88	27045.2
14	49223.5	89	26184		14	19487.8	89	22018
15	47672.9	90	37264		15	16604.8	90	25526.2
16	59085.7	91	44873.3		16	16794.9	91	30369.4
17	30995.8	92	43470.5		17	21805.4	92	28472.4
18	14600.5	93	58914.6		18	64020.2	93	20993
19	10598.6	94	42439.2		19	16938.9	94	33097.4
20	18682.5	95	36395.9		20	23023.9	95	31488.5
21	21449.7	96	32945.8		21	17433.9	96	15767.3
22	46780.3	97	62010.4		22	18580.4	97	29532.9
23	32722.4	98	27954.7		23	22591.9	98	27076.8
24	59350.8	99	24885.9		24	34205.2	99	24949.8
25	27703	100	38812.2		25	13385.3	100	24484.3
26	47407.4	101	36424.2		26	15425	101	18592
27	21340.1	102	65345.7		27	22713.6	102	25264.7
28	31635.7	103	44685		28	44011.1	103	32227
29	23088.1	104	27192.8		29	30770.9	104	15559.4
30	32452.6	105	23553.2		30	24739.6	105	27345
31	18968.8	106	46565.2		31	21436.3	106	30934.6
32	17064.1	107	32671.7		32	13954.7	107	22103.8
33	15684.8	108	27604.6		33	19097.7	108	23474
34	39283.1	109	68693.2		34	10566.2	109	23884.5
35	21814.6	110	47846.2		35	8971.7	110	29024.1
36	47585.9	111	26588.3		36	14639.3	111	27817.1
37	47796.9	112	34673.5		37	10115.1	112	18094.2
38	17145.7	113	31290		38	90258.2	113	28930.6
39	41778.1	114	32268.3		39	15966.8	114	50771.9
40	33121.9	115	34917.4		40	35619.8	115	27836.7
41	26619.7	116	36575.7		41	35622.2	116	20210.8
42	22541.4	117	26141.8		42	25202.6	117	26173.7
43	14696.6	118	42440.6		43	28921.2	118	45363
44	16873.5	119	37505.1		44	12153.3	119	22826.7
45	19791	120	64460.3		45	7208.71	120	40440.8
46	21026.8	121	47589.2		46	19524.6	121	17782
47	35031.2	122	35324.1		47	20360.4	122	18421.7
48	51484.7	123	35984		48	30644.7	123	20611.1
49	20087.8	124	41441.6		49	44802.5	124	46004
50	25865.6	125	32615		50	48836.4	125	23754.1
51	56627.9	126	39893		51	22812.9	126	23020.3
52	28504.6	127	31769.8		52	20027.8	127	29931.4
53	13731.4	128	36086.8		53	26159.5	128	21165.4
54	58845.6	129	36889.4		54	20062.6	129	27039.7
55	29316.3	130	32163.1		55	18229.8	130	37609.5
56	16220.7	131	21722.4		56	27115.9	131	25087.6
57	52594.1	132	36282.4		57	38024.5	132	27013
58	53902.6	133	22003.6		58	26831.7	133	47281.5
59	37670.7	134	26217		59	20722.3	134	47232.7
60	36023.9	135	34896.8		60	17870.6	135	20710.2
61	30727.2	136	24452.5		61	15147.3	136	30967.1
62	43159.6	137	57437.3		62	12426.5	137	44097.6
63	21286.1	138	45135.9		63	15180.5	138	21953.8
64	34826.9	139	33184.6		64	28495.9	139	18980.3
65	31255.2	140	34747.2		65	18632	140	23937.8
66	28264.1	141	20795.5		66	33620.7	141	25083.8
67	36361	142	60103.4		67	10081.3	142	21971.7
68	26664.1	143	31369.2		68	34315	143	23149.4
69	25333.2	144	24210.7		69	23507.8	144	28729.2
70	59766	145	42857.3		70	32826.3	145	29964.9
71	15087.4	146	36613.8		71	25847	146	23594.9
72	42905.1	147	53377.3		72	31016.9	147	41771.3
73	21392.1	148	25773.2		73	24399.5	148	35181.3
74	28317.3	149	52052.1		74	23507.8	149	30517.1
75	40760.1	150	44027		75	34315	150	29991.3

## Sheet: S4C Fig 
Focus #	SMC-1	COH-3/4
1	59607.1	45436.8
2	73826.5	36360.7
3	81614	42336.7
4	78915.1	27490.5
5	39190.7	27377.3
6	71544	36702.3
7	75005.7	52705.7
8	165060	37579.3
9	79383.9	42959.8
10	30256.6	16573.3
11	24032.5	25080.7
12	64905.7	21958.4
13	146971	55585.9
14	48093.7	10779.2
15	38378.4	9296.95
16	47281.9	19563.3
17	42448	10240.6
18	75870.4	28336
19	163812	51252.1
20	45240.9	31874.6
21	24368.8	10214.1
22	93373	25062.7
23	83771.2	39918.2
24	71103	21192.6
25	49476.3	29823.5
26	95118.8	45146.7
27	67063.3	24742.4
28	60993.1	30535
29	21655.8	13351.9
30	38807.1	11285.2
31	52636.2	17056.2
32	60725.6	21949.3
33	63687.7	25704.5
34	127497	55911.3
35	34281	16048.2
36	48925	28354.7
37	83735.9	32350.1
38	48061.7	14669.6
39	42899.8	37849.5
40	49175.1	39132.6
41	102924	30052.6
42	66703.6	20903.9
43	82789.1	38531.7
44	28890	19549
45	61412.4	34804
46	53312.1	34155.7
47	63753.1	27880.3
48	67075.8	32974.6
49	104534	53758.2
50	75691.1	19833.5
51	93840.9	27177.2
52	108885	41188.2
53	65552.7	34666.2
54	63731.9	53868.7
55	30751.4	13834.6
56	77453.8	45271.5
57	42675.8	20350.8
58	152154	63139.3
59	111606	27713.2
60	38629.1	20841.3
61	56790.1	28397.8
62	75868	22285.3
63	87098.2	49518.6
64	34754.3	19227.7
65	31234.3	25761.7
66	33910.9	20079
67	43439.3	20044.8
68	111902	37462.6
69	89539.6	33052.3
70	57662	15252.9
71	72805	26520.4
72	94644.6	27508
73	105797	45957.6
74	62083.4	35695
75	107856	38262
76	16776.5	19164.9
77	28461.3	15869.2
78	55453.6	26751.8
79	59072.3	17274.7
80	39689.9	15300.2
81	61498.2	44355.9
82	117835	34385
83	44619.2	23472.4
84	76679	20064.2
85	139197	39170
86	59397	28390.2
87	70466.1	35888.3
88	117909	75300.3
89	47603.8	25334
90	113385	47724.8
91	42174.1	31034.5
92	130145	68106.8
93	71594.1	55426.3
94	26921.1	19520.8
95	43977.9	21051.5
96	99847.1	58842.4
97	58997.2	24999.2
98	134514	42346.5
99	102774	31390.1
100	119008	38836.6
101	88255.3	19235.4
102	108064	33735.7
103	69977.8	32850
104	83375.4	27371.3
105	59066.8	26381.1
106	76439.8	59219.1
107	60418.8	9432.52
108	88301.2	30263.5
109	23763.4	18587.6
110	94933.9	29792.7
111	114410	49410
112	104595	32376.4
113	136612	57121
114	46600.7	41994.4
115	107182	57493.1
116	66025.2	20957
117	73439.5	9213.63
118	100408	30410.3
119	133037	67442.9
120	41956.6	29974.7
121	102834	33151.3
122	60436.9	23290.9
123	65662.8	40174.1
124	118175	51670.1
125	54105.9	40061.2
126	132599	51949.1
127	79823.8	37879.7
128	56254.7	18859.7
129	43659.1	36144.3
130	102020	34601.4
131	35077.4	19981.9
132	62077.2	51681.7
133	126979	29636.3
134	103702	77585.8
135	63996.8	26446.5
136	124016	43507.6
137	55057.9	30706.6
138	52684.5	19290.6
139	69066.7	47076.2
140	118741	48350.5
141	70011.9	37253.4
142	226397	78925.6
143	87095.6	51323.7
144	132812	51519.7
145	76569.1	53524.7
146	59170.6	32522
147	35697.6	17633.1
148	78121.3	23861.7
149	107568	45379
150	59435.3	33588.2
151	66007.5	30238.7
152	139497	50029.8
153	80530.5	34245.1
154	121597	51741.3
155	104466	24973.3
156	72760.4	26884.2
157	66735.6	24012.3
158	27701.1	13376.6
159	110076	66667
160	48394.3	23732.8
161	50838.6	18675.9
162	50540.5	39771.7
163	79204.2	27745.2
164	54648.2	30163
165	196574	88021.9
166	36083	14703.9
167	116817	43468.7
168	115503	38853.7
169	106270	23719.1
170	89483.3	28695.8
171	137774	35523.4
172	86955.4	53567
173	109220	48669.3
174	107833	65660.6
175	81505.2	27008.6
176	41076.8	25817.8
177	81896.5	48042.4
178	112350	45892.7
179	120125	25128.7
180	105493	22061.3
181	80050.8	43750.6
182	41729.4	12746.4
183	79822.4	45441.7
184	93761.7	34422.6
185	88544.8	24049.4
186	63080.5	25806.3
187	121743	66106.9
188	113635	56480.1
189	88037	34646.1
190	96455.8	46014.6
191	59607.9	18747.3
192	66805.5	41367.6
193	72845.8	28053
194	148059	52974.3
195	108011	44227.5
196	68548.1	30074.8
197	60553.4	25709.7
198	78807.4	27491.4
199	187656	73275.8
200	143082	45991.6
201	97794.8	42797.4
202	59787.3	35367.6
203	163095	55377.5
204	118549	57111
205	99362.2	40225.3
206	185173	64208.1
207	66096.1	16275
208	48186.2	8870.34
209	95965.3	25607.4
210	172755	79417.1
211	27887.7	14951.8
212	83567.1	23299.4
213	58739.4	25101.4
214	33463.3	13011
215	94188.4	37422.6
216	83416.1	33446.6
217	119921	33195.1
218	148850	86634.4
219	67808.2	26729.6
220	91542.6	38235.5
221	94206.1	34863.4
222	87578.8	27358.1
223	144391	51288.4
224	96177	28647.4
225	78522.3	45842.4
226	103019	58686.1
227	215642	89081.4
228	97229.6	19450.3
229	154453	46466.4
230	107091	55946.5
231	122378	75809.5
232	54100.1	19211.6
233	105566	48158.9
234	103757	79080.4
235	109285	49645.3
236	120338	28638
237	150426	56879.6
238	138162	54380.6
239	95662.3	43694.5
240	53482.2	20116.8
241	94125.3	27878.3
242	103667	49679.1
243	161679	81672.7
244	45716.2	15946.7
245	118651	64435.1
246	24385.2	22612.3
247	68583.5	23374
248	61083.6	13740.8
249	94725.8	48464.7
250	68191.7	18088.5
251	46949.9	18388.1
252	113695	37135.3
253	102299	37834.5
254	91780.5	59716.4
255	148354	50887.1
256	95175	33403.7
257	84868.5	26761.1
258	78197.8	33912.6
259	90792.2	53432.9
260	102724	20918.2
261	90843.8	29599.2
262	50231.4	41240.2
263	57251.9	34897.8
264	132434	56269.4
265	105000	56011
266	72281.8	67826.6
267	184774	58339.9
268	106312	58154.5
269	32906.6	9217.39
270	71508.2	41658.6
271	269970	81793.4
272	222762	72354.6
273	141561	52876.9
274	143621	46061.7
275	122590	44562.1
276	51609.7	13578.8
277	50953.2	21684.7
278	45758.4	22375.3
279	97363.5	47248.4
280	102549	37502.9
281	114203	30710.8
282	136211	51602.7
283	101152	43534.2
284	82990.9	23613.5
285	57122.8	23176.1
286	84266	34805.8
287	145586	55379
288	82340.1	52506.4
289	44799.2	38225.8
290	89664.5	23496.8
291	68119.4	36424.1
292	77340.1	34905.7
293	108071	38741.9
294	47933.2	17515.7
295	66381.9	40266.8
296	191399	75791.9
297	97767.9	45152.8
298	94185.4	55471.5
299	82983	32958.4
300	40308.6	31656.6
301	110221	61011.4
302	131627	62173.8
303	67213.6	43372.5
304	69630.6	28600.4
305	138582	56525.8
306	89806.8	56429.6
307	158057	62251.7
308	113191	42127
309	116678	33333.3
310	83043.4	27110.2
311	230010	91611.4
312	181355	52918.9
313	74712.8	29341.7
314	96809.7	31675.7
315	125085	87350.5
316	57631.6	27434.8
317	201168	67267.1
318	56559.2	37665.4
319	215892	89426.7
320	83714.1	32898.6
321	51669.6	20982.7
322	169083	63428.2
323	42556.5	26729.3
324	89237.9	31562.3
325	166391	57574.4
326	83300.3	50719.5
327	85036	19488.2
328	78966.6	44631.5
329	98080.9	22630
330	157392	74405.6
331	141549	89429.6
332	105322	43511.5
333	200270	76063.8
334	245067	116420
335	121663	49462.1
336	73541.6	39882.6
337	157007	49585.3
338	184197	60974.7
339	99039.5	33349.9
340	73248.1	32473.7
341	100962	39017.8
342	115802	44956.4
343	59354.8	42607.5
344	218679	92967.6
345	84657.6	22612.1
346	120949	40309.6
347	131405	49605.7
348	126137	32928.9
349	146448	63956.1
350	220006	92356.7
351	90057	52730.4

[truncated: 5 more sheets: S5A left Fig , S 5A right Fig, S5B Fig , S5C Fig , S7B Fig ]
