# Supplementary material for: Quantitative cytogenetics reveals molecular stoichiometry and longitudinal organization of meiotic chromosome axes and loops
Source: PLoS Biol. 2020 Aug 19;18(8):e3000817. doi: 10.1371/journal.pbio.3000817 (PMC7458323; doi:10.1371/journal.pbio.3000817)
Supplement: S2 Data — This file contains Oligopaint Probe Sequences as a.txt file. (TXT) [file pbio.3000817.s009.txt]

>A05F__commonRT__Read001__boundary_10k_001_chr2:11500001-11510001_p0001__A12R
ACGTCCGCCGCATCTACGAGcatcaacgccacgatcagctGCTATCGTTCGTTCGAGGCCggaaattgag
tatgaccggcgaaaatagcaatcattatgaCTGAACGGCGCACGTGTCTT

>A05F__commonRT__Read001__boundary_10k_001_chr2:11500001-11510001_p0002__A12R
ACGTCCGCCGCATCTACGAGcatcaacgccacgatcagctGCTATCGTTCGTTCGAGGCCagtaaacgtg
cttacctttgcgatacggctgttatcagttCTGAACGGCGCACGTGTCTT

>A05F__commonRT__Read001__boundary_10k_001_chr2:11500001-11510001_p0003__A12R
ACGTCCGCCGCATCTACGAGcatcaacgccacgatcagctGCTATCGTTCGTTCGAGGCCtgccgtattt
tgcatttaacagtaagtacacaatcaagagCTGAACGGCGCACGTGTCTT

>A05F__commonRT__Read001__boundary_10k_001_chr2:11500001-11510001_p0004__A12R
ACGTCCGCCGCATCTACGAGcatcaacgccacgatcagctGCTATCGTTCGTTCGAGGCCtaaaattcca
caacagcaaatgattgaaactacagtattcCTGAACGGCGCACGTGTCTT

>A05F__commonRT__Read001__boundary_10k_001_chr2:11500001-11510001_p0005__A12R
ACGTCCGCCGCATCTACGAGcatcaacgccacgatcagctGCTATCGTTCGTTCGAGGCCggtgtcaaaa
ctggattgctaactttaaattttctttgatCTGAACGGCGCACGTGTCTT

>A05F__commonRT__Read001__boundary_10k_001_chr2:11500001-11510001_p0006__A12R
ACGTCCGCCGCATCTACGAGcatcaacgccacgatcagctGCTATCGTTCGTTCGAGGCCgtctaaaatt
caaaacatgtttaaattgatgaacacccgaCTGAACGGCGCACGTGTCTT

>A05F__commonRT__Read001__boundary_10k_001_chr2:11500001-11510001_p0007__A12R
ACGTCCGCCGCATCTACGAGcatcaacgccacgatcagctGCTATCGTTCGTTCGAGGCCggaaatattc
agctaaaattattagacctgatagattcctCTGAACGGCGCACGTGTCTT

>A05F__commonRT__Read001__boundary_10k_001_chr2:11500001-11510001_p0008__A12R
ACGTCCGCCGCATCTACGAGcatcaacgccacgatcagctGCTATCGTTCGTTCGAGGCCaattgcagca
tttcgcatccgagtaatattttttgttaaaCTGAACGGCGCACGTGTCTT

>A05F__commonRT__Read001__boundary_10k_001_chr2:11500001-11510001_p0009__A12R
ACGTCCGCCGCATCTACGAGcatcaacgccacgatcagctGCTATCGTTCGTTCGAGGCCattttcatat
aaacttatgcggccgtgtcgagacctggtaCTGAACGGCGCACGTGTCTT

>A05F__commonRT__Read001__boundary_10k_001_chr2:11500001-11510001_p0010__A12R
ACGTCCGCCGCATCTACGAGcatcaacgccacgatcagctGCTATCGTTCGTTCGAGGCCagctgcgcaa
aactactgtactcttcgaaggcgcataaaaCTGAACGGCGCACGTGTCTT

>A05F__commonRT__Read001__boundary_10k_001_chr2:11500001-11510001_p0011__A12R
ACGTCCGCCGCATCTACGAGcatcaacgccacgatcagctGCTATCGTTCGTTCGAGGCCaatttgcaaa
atgagcagagggggtgaaaataattcgaaaCTGAACGGCGCACGTGTCTT

>A05F__commonRT__Read001__boundary_10k_001_chr2:11500001-11510001_p0012__A12R
ACGTCCGCCGCATCTACGAGcatcaacgccacgatcagctGCTATCGTTCGTTCGAGGCCgaacggaaac
ttttgtaaagtatgtacagaatgcattcagCTGAACGGCGCACGTGTCTT

>A05F__commonRT__Read001__boundary_10k_001_chr2:11500001-11510001_p0013__A12R
ACGTCCGCCGCATCTACGAGcatcaacgccacgatcagctGCTATCGTTCGTTCGAGGCCgaattgagtt
cattttcagcaaattggagttgacagattgCTGAACGGCGCACGTGTCTT

>A05F__commonRT__Read001__boundary_10k_001_chr2:11500001-11510001_p0014__A12R
ACGTCCGCCGCATCTACGAGcatcaacgccacgatcagctGCTATCGTTCGTTCGAGGCCctgcatgttc
tcttcttccagcatttttcttgtaaacaacCTGAACGGCGCACGTGTCTT

>A05F__commonRT__Read001__boundary_10k_001_chr2:11500001-11510001_p0015__A12R
ACGTCCGCCGCATCTACGAGcatcaacgccacgatcagctGCTATCGTTCGTTCGAGGCCcaaaaaaaat
caggatgcgagttcaaaaacataaacatctCTGAACGGCGCACGTGTCTT

>A05F__commonRT__Read001__boundary_10k_001_chr2:11500001-11510001_p0016__A12R
ACGTCCGCCGCATCTACGAGcatcaacgccacgatcagctGCTATCGTTCGTTCGAGGCCaatctaaaat
tctgatcccagaactttagacacaaaaacaCTGAACGGCGCACGTGTCTT

>A05F__commonRT__Read001__boundary_10k_001_chr2:11500001-11510001_p0017__A12R
ACGTCCGCCGCATCTACGAGcatcaacgccacgatcagctGCTATCGTTCGTTCGAGGCCgagccttcaa
tttcaaaaaaactttaccgaactttttgccCTGAACGGCGCACGTGTCTT

>A05F__commonRT__Read001__boundary_10k_001_chr2:11500001-11510001_p0018__A12R
ACGTCCGCCGCATCTACGAGcatcaacgccacgatcagctGCTATCGTTCGTTCGAGGCCagctttaaac
cgagaacactgtcaccaaaatctctcttcaCTGAACGGCGCACGTGTCTT

>A05F__commonRT__Read001__boundary_10k_001_chr2:11500001-11510001_p0019__A12R
ACGTCCGCCGCATCTACGAGcatcaacgccacgatcagctGCTATCGTTCGTTCGAGGCCtctggacagt
tttctaggaagactatgcactttgcatagaCTGAACGGCGCACGTGTCTT

>A05F__commonRT__Read001__boundary_10k_001_chr2:11500001-11510001_p0020__A12R
ACGTCCGCCGCATCTACGAGcatcaacgccacgatcagctGCTATCGTTCGTTCGAGGCCtatgtatgat
gggcagggttttacaaaaatgaatcggtggCTGAACGGCGCACGTGTCTT

>A05F__commonRT__Read001__boundary_10k_001_chr2:11500001-11510001_p0021__A12R
ACGTCCGCCGCATCTACGAGcatcaacgccacgatcagctGCTATCGTTCGTTCGAGGCCagaggagagt
tgaaaaatattggagaacaggtgaaaacaaCTGAACGGCGCACGTGTCTT

>A05F__commonRT__Read001__boundary_10k_001_chr2:11500001-11510001_p0022__A12R
ACGTCCGCCGCATCTACGAGcatcaacgccacgatcagctGCTATCGTTCGTTCGAGGCCcgtggatcga
tgagacgcagtggttactgtacaaatacagCTGAACGGCGCACGTGTCTT

>A05F__commonRT__Read001__boundary_10k_001_chr2:11500001-11510001_p0023__A12R
ACGTCCGCCGCATCTACGAGcatcaacgccacgatcagctGCTATCGTTCGTTCGAGGCCaactaggtgt
gtttgatgcaggagacaataatatggagtaCTGAACGGCGCACGTGTCTT

>A05F__commonRT__Read001__boundary_10k_001_chr2:11500001-11510001_p0024__A12R
ACGTCCGCCGCATCTACGAGcatcaacgccacgatcagctGCTATCGTTCGTTCGAGGCCattgaatgag
gaggggagcggctcctgcaaaaacatgcgcCTGAACGGCGCACGTGTCTT

>A05F__commonRT__Read001__boundary_10k_001_chr2:11500001-11510001_p0025__A12R
ACGTCCGCCGCATCTACGAGcatcaacgccacgatcagctGCTATCGTTCGTTCGAGGCCcagatctagc
aaagatcaaaaaattagggttgaaaaaactCTGAACGGCGCACGTGTCTT

>A05F__commonRT__Read001__boundary_10k_001_chr2:11500001-11510001_p0026__A12R
ACGTCCGCCGCATCTACGAGcatcaacgccacgatcagctGCTATCGTTCGTTCGAGGCCcaattcttga
tatcaacctttcctcaaaattcatcaaacaCTGAACGGCGCACGTGTCTT

>A05F__commonRT__Read001__boundary_10k_001_chr2:11500001-11510001_p0027__A12R
ACGTCCGCCGCATCTACGAGcatcaacgccacgatcagctGCTATCGTTCGTTCGAGGCCgaatccttct
gagaaatgaatcgttttcaggcttaggcttCTGAACGGCGCACGTGTCTT

>A05F__commonRT__Read001__boundary_10k_001_chr2:11500001-11510001_p0028__A12R
ACGTCCGCCGCATCTACGAGcatcaacgccacgatcagctGCTATCGTTCGTTCGAGGCCgcattggata
tacaaaatgaaacatgataaccaattttcgCTGAACGGCGCACGTGTCTT

>A05F__commonRT__Read001__boundary_10k_001_chr2:11500001-11510001_p0029__A12R
ACGTCCGCCGCATCTACGAGcatcaacgccacgatcagctGCTATCGTTCGTTCGAGGCCgatagactaa
tggcatttgccgattactatcggttttcccCTGAACGGCGCACGTGTCTT

>A05F__commonRT__Read001__boundary_10k_001_chr2:11500001-11510001_p0030__A12R
ACGTCCGCCGCATCTACGAGcatcaacgccacgatcagctGCTATCGTTCGTTCGAGGCCggcaagaagg
agattcgagaaaaaaggtgaaagttagacaCTGAACGGCGCACGTGTCTT

>A05F__commonRT__Read001__boundary_10k_001_chr2:11500001-11510001_p0031__A12R
ACGTCCGCCGCATCTACGAGcatcaacgccacgatcagctGCTATCGTTCGTTCGAGGCCtgataagtcc
gcaactatcactttcttataaagaagaaagCTGAACGGCGCACGTGTCTT

>A05F__commonRT__Read001__boundary_10k_001_chr2:11500001-11510001_p0032__A12R
ACGTCCGCCGCATCTACGAGcatcaacgccacgatcagctGCTATCGTTCGTTCGAGGCCgatatctagt
tctttgggtggcttcaatagtgataagcagCTGAACGGCGCACGTGTCTT

>A05F__commonRT__Read001__boundary_10k_001_chr2:11500001-11510001_p0033__A12R
ACGTCCGCCGCATCTACGAGcatcaacgccacgatcagctGCTATCGTTCGTTCGAGGCCttttcaagtc
tcgaatcatcgtaccggctaacatgtttccCTGAACGGCGCACGTGTCTT

>A05F__commonRT__Read001__boundary_10k_001_chr2:11500001-11510001_p0034__A12R
ACGTCCGCCGCATCTACGAGcatcaacgccacgatcagctGCTATCGTTCGTTCGAGGCCtgcgtaatcc
atcactgtcttcgcctcaccaagcccttgtCTGAACGGCGCACGTGTCTT

>A05F__commonRT__Read001__boundary_10k_001_chr2:11500001-11510001_p0035__A12R
ACGTCCGCCGCATCTACGAGcatcaacgccacgatcagctGCTATCGTTCGTTCGAGGCCctgatcatcg
ccaaatgtttcaagttttatgttttcgcctCTGAACGGCGCACGTGTCTT

>A05F__commonRT__Read001__boundary_10k_001_chr2:11500001-11510001_p0036__A12R
ACGTCCGCCGCATCTACGAGcatcaacgccacgatcagctGCTATCGTTCGTTCGAGGCCatctcacttc
cggaactcgaagaatgacaaaaaaattaaaCTGAACGGCGCACGTGTCTT

>A05F__commonRT__Read001__boundary_10k_001_chr2:11500001-11510001_p0037__A12R
ACGTCCGCCGCATCTACGAGcatcaacgccacgatcagctGCTATCGTTCGTTCGAGGCCttcagtagca
ggttaagggaaaaacggtaaaaataaaacaCTGAACGGCGCACGTGTCTT

>A05F__commonRT__Read001__boundary_10k_001_chr2:11500001-11510001_p0038__A12R
ACGTCCGCCGCATCTACGAGcatcaacgccacgatcagctGCTATCGTTCGTTCGAGGCCgaagtttcgt
ttccaattttctacagtaaacttaaatgggCTGAACGGCGCACGTGTCTT

>A05F__commonRT__Read001__boundary_10k_001_chr2:11500001-11510001_p0039__A12R
ACGTCCGCCGCATCTACGAGcatcaacgccacgatcagctGCTATCGTTCGTTCGAGGCCcaaattatat
aaatgtaagtgagtcccaggaataccaaaaCTGAACGGCGCACGTGTCTT

>A05F__commonRT__Read001__boundary_10k_001_chr2:11500001-11510001_p0040__A12R
ACGTCCGCCGCATCTACGAGcatcaacgccacgatcagctGCTATCGTTCGTTCGAGGCCctacatcaat
tatgtgcttatcgtagaattttttccagtaCTGAACGGCGCACGTGTCTT

>A05F__commonRT__Read001__boundary_10k_001_chr2:11500001-11510001_p0041__A12R
ACGTCCGCCGCATCTACGAGcatcaacgccacgatcagctGCTATCGTTCGTTCGAGGCCgcttagatac
catagataccagacatgctgaattctgtgcCTGAACGGCGCACGTGTCTT

>A05F__commonRT__Read001__boundary_10k_001_chr2:11500001-11510001_p0042__A12R
ACGTCCGCCGCATCTACGAGcatcaacgccacgatcagctGCTATCGTTCGTTCGAGGCCcttgtagata
tacacacttctctttcaaattagtttgtcaCTGAACGGCGCACGTGTCTT

>A05F__commonRT__Read001__boundary_10k_001_chr2:11500001-11510001_p0043__A12R
ACGTCCGCCGCATCTACGAGcatcaacgccacgatcagctGCTATCGTTCGTTCGAGGCCgctttcatga
taggtaggcacgttttctacctacctacctCTGAACGGCGCACGTGTCTT

>A05F__commonRT__Read001__boundary_10k_001_chr2:11500001-11510001_p0044__A12R
ACGTCCGCCGCATCTACGAGcatcaacgccacgatcagctGCTATCGTTCGTTCGAGGCCcggctaattt
ttgttattttaattggcataatgcgcaataCTGAACGGCGCACGTGTCTT

>A05F__commonRT__Read001__boundary_10k_001_chr2:11500001-11510001_p0045__A12R
ACGTCCGCCGCATCTACGAGcatcaacgccacgatcagctGCTATCGTTCGTTCGAGGCCgacattcaat
gtattcaattgaatttctggaagtttcctaCTGAACGGCGCACGTGTCTT

>A05F__commonRT__Read001__boundary_10k_001_chr2:11500001-11510001_p0046__A12R
ACGTCCGCCGCATCTACGAGcatcaacgccacgatcagctGCTATCGTTCGTTCGAGGCCaacatttgat
ttttttcccattgacggggtcaagaacaaaCTGAACGGCGCACGTGTCTT

>A05F__commonRT__Read001__boundary_10k_001_chr2:11500001-11510001_p0047__A12R
ACGTCCGCCGCATCTACGAGcatcaacgccacgatcagctGCTATCGTTCGTTCGAGGCCccgaaaaaag
gaaacataagtaatcgttgtttacgttattCTGAACGGCGCACGTGTCTT

>A05F__commonRT__Read001__boundary_10k_001_chr2:11500001-11510001_p0048__A12R
ACGTCCGCCGCATCTACGAGcatcaacgccacgatcagctGCTATCGTTCGTTCGAGGCCtttaacgcca
aatagtttccttttgccgagaattgttgcgCTGAACGGCGCACGTGTCTT

>A05F__commonRT__Read001__boundary_10k_001_chr2:11500001-11510001_p0049__A12R
ACGTCCGCCGCATCTACGAGcatcaacgccacgatcagctGCTATCGTTCGTTCGAGGCCcaatttttgc
cgttgctctacagcttctcattgaatgattCTGAACGGCGCACGTGTCTT

>A05F__commonRT__Read001__boundary_10k_001_chr2:11500001-11510001_p0050__A12R
ACGTCCGCCGCATCTACGAGcatcaacgccacgatcagctGCTATCGTTCGTTCGAGGCCcactctggaa
aaagttaggacggattgaatattacttgttCTGAACGGCGCACGTGTCTT

>A05F__commonRT__Read001__boundary_10k_001_chr2:11500001-11510001_p0051__A12R
ACGTCCGCCGCATCTACGAGcatcaacgccacgatcagctGCTATCGTTCGTTCGAGGCCtttcgtgctc
aatttacagttggaaaattgaaatcaaaccCTGAACGGCGCACGTGTCTT

>A05F__commonRT__Read001__boundary_10k_001_chr2:11500001-11510001_p0052__A12R
ACGTCCGCCGCATCTACGAGcatcaacgccacgatcagctGCTATCGTTCGTTCGAGGCCagagagagaa
agagaaaccgttcacactccgcccttattcCTGAACGGCGCACGTGTCTT

>A05F__commonRT__Read001__boundary_10k_001_chr2:11500001-11510001_p0053__A12R
ACGTCCGCCGCATCTACGAGcatcaacgccacgatcagctGCTATCGTTCGTTCGAGGCCgagaggcaga
aaatgagaagaagaacgcttgttggaatagCTGAACGGCGCACGTGTCTT

>A05F__commonRT__Read001__boundary_10k_001_chr2:11500001-11510001_p0054__A12R
ACGTCCGCCGCATCTACGAGcatcaacgccacgatcagctGCTATCGTTCGTTCGAGGCCaaaaaatcac
ggcgcagcggcccgccacgagcccccgacaCTGAACGGCGCACGTGTCTT

>A05F__commonRT__Read001__boundary_10k_001_chr2:11500001-11510001_p0055__A12R
ACGTCCGCCGCATCTACGAGcatcaacgccacgatcagctGCTATCGTTCGTTCGAGGCCcctaagcgaa
tctagatgaaaatgagaacgtttaaaatttCTGAACGGCGCACGTGTCTT

>A05F__commonRT__Read001__boundary_10k_001_chr2:11500001-11510001_p0056__A12R
ACGTCCGCCGCATCTACGAGcatcaacgccacgatcagctGCTATCGTTCGTTCGAGGCCagcctacgcc
gagactgaacttaagcataagcctaagcatCTGAACGGCGCACGTGTCTT

>A05F__commonRT__Read001__boundary_10k_001_chr2:11500001-11510001_p0057__A12R
ACGTCCGCCGCATCTACGAGcatcaacgccacgatcagctGCTATCGTTCGTTCGAGGCCgggttttctt
tggtttaaaaccctagtaagaatgaacataCTGAACGGCGCACGTGTCTT

>A05F__commonRT__Read001__boundary_10k_001_chr2:11500001-11510001_p0058__A12R
ACGTCCGCCGCATCTACGAGcatcaacgccacgatcagctGCTATCGTTCGTTCGAGGCCaacggaagtt
acgagagttgccatgtacagttgccatcgaCTGAACGGCGCACGTGTCTT

>A05F__commonRT__Read001__boundary_10k_001_chr2:11500001-11510001_p0059__A12R
ACGTCCGCCGCATCTACGAGcatcaacgccacgatcagctGCTATCGTTCGTTCGAGGCCttatactggt
cgtgacgttggagtgtccaagaaaaaattaCTGAACGGCGCACGTGTCTT

>A05F__commonRT__Read001__boundary_10k_001_chr2:11500001-11510001_p0060__A12R
ACGTCCGCCGCATCTACGAGcatcaacgccacgatcagctGCTATCGTTCGTTCGAGGCCttagatcaat
tttaggtcagaccactaccaatttgaacttCTGAACGGCGCACGTGTCTT

>A05F__commonRT__Read001__boundary_10k_001_chr2:11500001-11510001_p0061__A12R
ACGTCCGCCGCATCTACGAGcatcaacgccacgatcagctGCTATCGTTCGTTCGAGGCCggggaaacaa
tttcatagttataaacacatgaataccattCTGAACGGCGCACGTGTCTT

>A05F__commonRT__Read001__boundary_10k_001_chr2:11500001-11510001_p0062__A12R
ACGTCCGCCGCATCTACGAGcatcaacgccacgatcagctGCTATCGTTCGTTCGAGGCCtaaccaaacc
attttagaccacacagcccatctatttttgCTGAACGGCGCACGTGTCTT

>A05F__commonRT__Read001__boundary_10k_001_chr2:11500001-11510001_p0063__A12R
ACGTCCGCCGCATCTACGAGcatcaacgccacgatcagctGCTATCGTTCGTTCGAGGCCgattggaaaa
tgttttactcaactcttatgatgtgtatagCTGAACGGCGCACGTGTCTT

>A05F__commonRT__Read001__boundary_10k_001_chr2:11500001-11510001_p0064__A12R
ACGTCCGCCGCATCTACGAGcatcaacgccacgatcagctGCTATCGTTCGTTCGAGGCCttcaactcgt
ccggtgaaccgtttggttgcataaaaatgaCTGAACGGCGCACGTGTCTT

>A05F__commonRT__Read001__boundary_10k_001_chr2:11500001-11510001_p0065__A12R
ACGTCCGCCGCATCTACGAGcatcaacgccacgatcagctGCTATCGTTCGTTCGAGGCCacttcggagc
tatttttagcaattgcacactgttttctttCTGAACGGCGCACGTGTCTT

>A05F__commonRT__Read001__boundary_10k_001_chr2:11500001-11510001_p0066__A12R
ACGTCCGCCGCATCTACGAGcatcaacgccacgatcagctGCTATCGTTCGTTCGAGGCCtcaacagttg
agcagatcaatttagggacacccacgtttcCTGAACGGCGCACGTGTCTT

>A05F__commonRT__Read001__boundary_10k_001_chr2:11500001-11510001_p0067__A12R
ACGTCCGCCGCATCTACGAGcatcaacgccacgatcagctGCTATCGTTCGTTCGAGGCCgatgacctag
aaggaattcagtaactattgccttgcggctCTGAACGGCGCACGTGTCTT

>A05F__commonRT__Read001__boundary_10k_001_chr2:11500001-11510001_p0068__A12R
ACGTCCGCCGCATCTACGAGcatcaacgccacgatcagctGCTATCGTTCGTTCGAGGCCcagaaaaaaa
tggttgcaaatgtgtaataaaaacctgttcCTGAACGGCGCACGTGTCTT

>A05F__commonRT__Read001__boundary_10k_001_chr2:11500001-11510001_p0069__A12R
ACGTCCGCCGCATCTACGAGcatcaacgccacgatcagctGCTATCGTTCGTTCGAGGCCgaaccaattg
cattccaagttcgtagcagatctagaacatCTGAACGGCGCACGTGTCTT

>A05F__commonRT__Read001__boundary_10k_001_chr2:11500001-11510001_p0070__A12R
ACGTCCGCCGCATCTACGAGcatcaacgccacgatcagctGCTATCGTTCGTTCGAGGCCtgaaaaggta
ttttcgaactgcaagtttgatctcaaaaatCTGAACGGCGCACGTGTCTT

>A05F__commonRT__Read001__boundary_10k_001_chr2:11500001-11510001_p0071__A12R
ACGTCCGCCGCATCTACGAGcatcaacgccacgatcagctGCTATCGTTCGTTCGAGGCCggagagcagt
taagattttttagaaaatagcaagaatcttCTGAACGGCGCACGTGTCTT

>A05F__commonRT__Read001__boundary_10k_001_chr2:11500001-11510001_p0072__A12R
ACGTCCGCCGCATCTACGAGcatcaacgccacgatcagctGCTATCGTTCGTTCGAGGCCaggcttggac
tcaggcttgtgctaatgcttaggcttaggcCTGAACGGCGCACGTGTCTT

>A05F__commonRT__Read001__boundary_10k_001_chr2:11500001-11510001_p0073__A12R
ACGTCCGCCGCATCTACGAGcatcaacgccacgatcagctGCTATCGTTCGTTCGAGGCCaatagatgct
cgcatccccccaaacattatgaaatctccaCTGAACGGCGCACGTGTCTT

>A05F__commonRT__Read001__boundary_10k_001_chr2:11500001-11510001_p0074__A12R
ACGTCCGCCGCATCTACGAGcatcaacgccacgatcagctGCTATCGTTCGTTCGAGGCCtggaaatcct
tatggcacacttgagcctaaaggcccgaaaCTGAACGGCGCACGTGTCTT

>A05F__commonRT__Read001__boundary_10k_001_chr2:11500001-11510001_p0075__A12R
ACGTCCGCCGCATCTACGAGcatcaacgccacgatcagctGCTATCGTTCGTTCGAGGCCcatcagctat
gagctcttttagtgagctccaaagtcaaatCTGAACGGCGCACGTGTCTT

>A05F__commonRT__Read001__boundary_10k_001_chr2:11500001-11510001_p0076__A12R
ACGTCCGCCGCATCTACGAGcatcaacgccacgatcagctGCTATCGTTCGTTCGAGGCCtatgccctgt
tttttgttcactttgaaaacgcgcgtgtaaCTGAACGGCGCACGTGTCTT

>A05F__commonRT__Read001__boundary_10k_001_chr2:11500001-11510001_p0077__A12R
ACGTCCGCCGCATCTACGAGcatcaacgccacgatcagctGCTATCGTTCGTTCGAGGCCtttggcggga
acttacgaaggaaggtatttctgcttaggtCTGAACGGCGCACGTGTCTT

>A05F__commonRT__Read001__boundary_10k_001_chr2:11500001-11510001_p0078__A12R
ACGTCCGCCGCATCTACGAGcatcaacgccacgatcagctGCTATCGTTCGTTCGAGGCCggcggagcgg
acggtcgagccggaggaagagtgcggaatgCTGAACGGCGCACGTGTCTT

>A05F__commonRT__Read001__boundary_10k_001_chr2:11500001-11510001_p0079__A12R
ACGTCCGCCGCATCTACGAGcatcaacgccacgatcagctGCTATCGTTCGTTCGAGGCCattcggaaag
atggagaaaagggaacagagagactgagaaCTGAACGGCGCACGTGTCTT

>A05F__commonRT__Read001__boundary_10k_001_chr2:11500001-11510001_p0080__A12R
ACGTCCGCCGCATCTACGAGcatcaacgccacgatcagctGCTATCGTTCGTTCGAGGCCtatatgtgct
tttcgcaaaggacttttgtttgtttgtttgCTGAACGGCGCACGTGTCTT

>A05F__commonRT__Read001__boundary_10k_001_chr2:11500001-11510001_p0081__A12R
ACGTCCGCCGCATCTACGAGcatcaacgccacgatcagctGCTATCGTTCGTTCGAGGCCtgagtgacca
gcgagagaaggggaatcaatagggaaaacgCTGAACGGCGCACGTGTCTT

>A05F__commonRT__Read001__boundary_10k_001_chr2:11500001-11510001_p0082__A12R
ACGTCCGCCGCATCTACGAGcatcaacgccacgatcagctGCTATCGTTCGTTCGAGGCCactgagaaaa
aatagttcagaactagtagaaggtttagatCTGAACGGCGCACGTGTCTT

>A05F__commonRT__Read001__boundary_10k_001_chr2:11500001-11510001_p0083__A12R
ACGTCCGCCGCATCTACGAGcatcaacgccacgatcagctGCTATCGTTCGTTCGAGGCCggtgcacttc
aaaggacaaacattccggaatagaaaaaaaCTGAACGGCGCACGTGTCTT

>A05F__commonRT__Read001__boundary_10k_001_chr2:11500001-11510001_p0084__A12R
ACGTCCGCCGCATCTACGAGcatcaacgccacgatcagctGCTATCGTTCGTTCGAGGCCaaattatgaa
atagtgtacaaaagtggttacggtcatcgtCTGAACGGCGCACGTGTCTT

>A05F__commonRT__Read001__boundary_10k_001_chr2:11500001-11510001_p0085__A12R
ACGTCCGCCGCATCTACGAGcatcaacgccacgatcagctGCTATCGTTCGTTCGAGGCCctcaaaacca
ccaaaacctagatgcaactttgagactccaCTGAACGGCGCACGTGTCTT

>A05F__commonRT__Read001__boundary_10k_001_chr2:11500001-11510001_p0086__A12R
ACGTCCGCCGCATCTACGAGcatcaacgccacgatcagctGCTATCGTTCGTTCGAGGCCatattttggg
tctacaagatcacaattcttacccttctaaCTGAACGGCGCACGTGTCTT

>A05F__commonRT__Read001__boundary_10k_001_chr2:11500001-11510001_p0087__A12R
ACGTCCGCCGCATCTACGAGcatcaacgccacgatcagctGCTATCGTTCGTTCGAGGCCggttttcaaa
taagtgaaatgactggtttttgaggtcataCTGAACGGCGCACGTGTCTT

>A05F__commonRT__Read001__boundary_10k_001_chr2:11500001-11510001_p0088__A12R
ACGTCCGCCGCATCTACGAGcatcaacgccacgatcagctGCTATCGTTCGTTCGAGGCCagagataatt
ttatagtagaagacaaaatgtttcgcccctCTGAACGGCGCACGTGTCTT

>A05F__commonRT__Read001__boundary_10k_001_chr2:11500001-11510001_p0089__A12R
ACGTCCGCCGCATCTACGAGcatcaacgccacgatcagctGCTATCGTTCGTTCGAGGCCagtgagatta
agaaatcatacaagaaacatggcacgtaggCTGAACGGCGCACGTGTCTT

>A05F__commonRT__Read001__boundary_10k_001_chr2:11500001-11510001_p0090__A12R
ACGTCCGCCGCATCTACGAGcatcaacgccacgatcagctGCTATCGTTCGTTCGAGGCCttggcagaga
tcttacggccgaatgataggaaaaaaattcCTGAACGGCGCACGTGTCTT

>A05F__commonRT__Read001__boundary_10k_001_chr2:11500001-11510001_p0091__A12R
ACGTCCGCCGCATCTACGAGcatcaacgccacgatcagctGCTATCGTTCGTTCGAGGCCgatctagaga
aatgctagttgcacaaattggttttacaaaCTGAACGGCGCACGTGTCTT

>A05F__commonRT__Read001__boundary_10k_001_chr2:11500001-11510001_p0092__A12R
ACGTCCGCCGCATCTACGAGcatcaacgccacgatcagctGCTATCGTTCGTTCGAGGCCtacgcaactt
ctcgaccaactttaggatctaggcttctagCTGAACGGCGCACGTGTCTT

>A05F__commonRT__Read001__boundary_10k_001_chr2:11500001-11510001_p0093__A12R
ACGTCCGCCGCATCTACGAGcatcaacgccacgatcagctGCTATCGTTCGTTCGAGGCCagaaggcaca
aaccatggttttaggtaggaaacggataggCTGAACGGCGCACGTGTCTT

>A05F__commonRT__Read001__boundary_10k_001_chr2:11500001-11510001_p0094__A12R
ACGTCCGCCGCATCTACGAGcatcaacgccacgatcagctGCTATCGTTCGTTCGAGGCCcgtatgagga
aatagatcaaaatgtataggtagcctggaaCTGAACGGCGCACGTGTCTT

>A05F__commonRT__Read001__boundary_10k_001_chr2:11500001-11510001_p0095__A12R
ACGTCCGCCGCATCTACGAGcatcaacgccacgatcagctGCTATCGTTCGTTCGAGGCCcagaaaaatt
tcgtcaagattgaataaattgggtgaattgCTGAACGGCGCACGTGTCTT

>A05F__commonRT__Read001__boundary_10k_001_chr2:11500001-11510001_p0096__A12R
ACGTCCGCCGCATCTACGAGcatcaacgccacgatcagctGCTATCGTTCGTTCGAGGCCgacggatctt
tagactttatattcctcatagtattttcaaCTGAACGGCGCACGTGTCTT

>A05F__commonRT__Read001__boundary_10k_001_chr2:11500001-11510001_p0097__A12R
ACGTCCGCCGCATCTACGAGcatcaacgccacgatcagctGCTATCGTTCGTTCGAGGCCgacgatgttt
gtgcaaaaacggaatcatttgtcattctgaCTGAACGGCGCACGTGTCTT

>A05F__commonRT__Read001__boundary_10k_001_chr2:11500001-11510001_p0098__A12R
ACGTCCGCCGCATCTACGAGcatcaacgccacgatcagctGCTATCGTTCGTTCGAGGCCcctaaggaaa
taagtaaagaaaacgtttccgccaaggtcaCTGAACGGCGCACGTGTCTT

>A05F__commonRT__Read001__boundary_10k_001_chr2:11500001-11510001_p0099__A12R
ACGTCCGCCGCATCTACGAGcatcaacgccacgatcagctGCTATCGTTCGTTCGAGGCCcctgttgatt
caggaactttataccaatttttttaacatgCTGAACGGCGCACGTGTCTT

>A05F__commonRT__Read001__boundary_10k_001_chr2:11500001-11510001_p0100__A12R
ACGTCCGCCGCATCTACGAGcatcaacgccacgatcagctGCTATCGTTCGTTCGAGGCCgccagagtgg
tcaaagccagaccacccatactgcttggttCTGAACGGCGCACGTGTCTT

>A05F__commonRT__Read002__boundary_10k_002_chr2:11510002-11520002_p0001__A12R
ACGTCCGCCGCATCTACGAGcatcaacgccacgatcagctCCCATGATCGTCCGATCTGGgatagaaaga
tagactgtcaataactgtcagagtgtgcgaCTGAACGGCGCACGTGTCTT

>A05F__commonRT__Read002__boundary_10k_002_chr2:11510002-11520002_p0002__A12R
ACGTCCGCCGCATCTACGAGcatcaacgccacgatcagctCCCATGATCGTCCGATCTGGtgtatttcaa
ttgaggaacagttggttttggtagagagatCTGAACGGCGCACGTGTCTT

>A05F__commonRT__Read002__boundary_10k_002_chr2:11510002-11520002_p0003__A12R
ACGTCCGCCGCATCTACGAGcatcaacgccacgatcagctCCCATGATCGTCCGATCTGGctgtaggatg
ggtttttgttagggtttttttgtttttttaCTGAACGGCGCACGTGTCTT

>A05F__commonRT__Read002__boundary_10k_002_chr2:11510002-11520002_p0004__A12R
ACGTCCGCCGCATCTACGAGcatcaacgccacgatcagctCCCATGATCGTCCGATCTGGggagtaatgt
gggagcactgtagtactgcaggggtactgtCTGAACGGCGCACGTGTCTT

>A05F__commonRT__Read002__boundary_10k_002_chr2:11510002-11520002_p0005__A12R
ACGTCCGCCGCATCTACGAGcatcaacgccacgatcagctCCCATGATCGTCCGATCTGGtaagtttcta
tactaagtgggttagtttagggatactgtaCTGAACGGCGCACGTGTCTT

>A05F__commonRT__Read002__boundary_10k_002_chr2:11510002-11520002_p0006__A12R
ACGTCCGCCGCATCTACGAGcatcaacgccacgatcagctCCCATGATCGTCCGATCTGGctttggccaa
tttaactggaaacatcaaaaaattgtcaacCTGAACGGCGCACGTGTCTT

>A05F__commonRT__Read002__boundary_10k_002_chr2:11510002-11520002_p0007__A12R
ACGTCCGCCGCATCTACGAGcatcaacgccacgatcagctCCCATGATCGTCCGATCTGGggtttttttc
aaataaaactagagaaaacggcaaatttgcCTGAACGGCGCACGTGTCTT

>A05F__commonRT__Read002__boundary_10k_002_chr2:11510002-11520002_p0008__A12R
ACGTCCGCCGCATCTACGAGcatcaacgccacgatcagctCCCATGATCGTCCGATCTGGcatgagatga
gtgataatgttgcagaagtaatctaattaaCTGAACGGCGCACGTGTCTT

>A05F__commonRT__Read002__boundary_10k_002_chr2:11510002-11520002_p0009__A12R
ACGTCCGCCGCATCTACGAGcatcaacgccacgatcagctCCCATGATCGTCCGATCTGGagttctcaag
gtgaacatgaaaaaggaggggatggaaggtCTGAACGGCGCACGTGTCTT

>A05F__commonRT__Read002__boundary_10k_002_chr2:11510002-11520002_p0010__A12R
ACGTCCGCCGCATCTACGAGcatcaacgccacgatcagctCCCATGATCGTCCGATCTGGcgggaggggg
aggaagagtacagttttgatttgtgttacgCTGAACGGCGCACGTGTCTT

>A05F__commonRT__Read002__boundary_10k_002_chr2:11510002-11520002_p0011__A12R
ACGTCCGCCGCATCTACGAGcatcaacgccacgatcagctCCCATGATCGTCCGATCTGGccatttacac
gcgccagacaatgagaaaagtgatcgcgggCTGAACGGCGCACGTGTCTT

>A05F__commonRT__Read002__boundary_10k_002_chr2:11510002-11520002_p0012__A12R
ACGTCCGCCGCATCTACGAGcatcaacgccacgatcagctCCCATGATCGTCCGATCTGGgattagttcg
tccatctgcaatgaggaggtcagcgagaaaCTGAACGGCGCACGTGTCTT

>A05F__commonRT__Read002__boundary_10k_002_chr2:11510002-11520002_p0013__A12R
ACGTCCGCCGCATCTACGAGcatcaacgccacgatcagctCCCATGATCGTCCGATCTGGtcatgatggg
tgatattggaaaagttgcaaaaatcatgggCTGAACGGCGCACGTGTCTT

>A05F__commonRT__Read002__boundary_10k_002_chr2:11510002-11520002_p0014__A12R
ACGTCCGCCGCATCTACGAGcatcaacgccacgatcagctCCCATGATCGTCCGATCTGGgttttattcg
aggtcagcaccgccatattaagtagattacCTGAACGGCGCACGTGTCTT

>A05F__commonRT__Read002__boundary_10k_002_chr2:11510002-11520002_p0015__A12R
ACGTCCGCCGCATCTACGAGcatcaacgccacgatcagctCCCATGATCGTCCGATCTGGgtttagcgga
caaacgacgcacaggtaacgttcaatgttgCTGAACGGCGCACGTGTCTT

>A05F__commonRT__Read002__boundary_10k_002_chr2:11510002-11520002_p0016__A12R
ACGTCCGCCGCATCTACGAGcatcaacgccacgatcagctCCCATGATCGTCCGATCTGGtcgcattttt
cgagtttcttgaagtacaccatcgatgcgaCTGAACGGCGCACGTGTCTT

>A05F__commonRT__Read002__boundary_10k_002_chr2:11510002-11520002_p0017__A12R
ACGTCCGCCGCATCTACGAGcatcaacgccacgatcagctCCCATGATCGTCCGATCTGGaatcccgcta
aaaatagaacccccacttacgcagtggcaaCTGAACGGCGCACGTGTCTT

>A05F__commonRT__Read002__boundary_10k_002_chr2:11510002-11520002_p0018__A12R
ACGTCCGCCGCATCTACGAGcatcaacgccacgatcagctCCCATGATCGTCCGATCTGGccaaaactgt
tgacccagttatttcttatagatttacaaaCTGAACGGCGCACGTGTCTT

>A05F__commonRT__Read002__boundary_10k_002_chr2:11510002-11520002_p0019__A12R
ACGTCCGCCGCATCTACGAGcatcaacgccacgatcagctCCCATGATCGTCCGATCTGGccctggaatt
tcaaaatacacacaatttagaatcataactCTGAACGGCGCACGTGTCTT

>A05F__commonRT__Read002__boundary_10k_002_chr2:11510002-11520002_p0020__A12R
ACGTCCGCCGCATCTACGAGcatcaacgccacgatcagctCCCATGATCGTCCGATCTGGgactttctgc
gtaactaccataactcctggatcttcaactCTGAACGGCGCACGTGTCTT

>A05F__commonRT__Read002__boundary_10k_002_chr2:11510002-11520002_p0021__A12R
ACGTCCGCCGCATCTACGAGcatcaacgccacgatcagctCCCATGATCGTCCGATCTGGtttcgaaaca
acgaattgtgtcataggccaatggccattgCTGAACGGCGCACGTGTCTT

>A05F__commonRT__Read002__boundary_10k_002_chr2:11510002-11520002_p0022__A12R
ACGTCCGCCGCATCTACGAGcatcaacgccacgatcagctCCCATGATCGTCCGATCTGGgtcgacatta
gaatcacgtagtagtattgatttgaattgcCTGAACGGCGCACGTGTCTT

>A05F__commonRT__Read002__boundary_10k_002_chr2:11510002-11520002_p0023__A12R
ACGTCCGCCGCATCTACGAGcatcaacgccacgatcagctCCCATGATCGTCCGATCTGGttgcgccaca
atgccattggaaacgaaaaaaaaagagtgtCTGAACGGCGCACGTGTCTT

>A05F__commonRT__Read002__boundary_10k_002_chr2:11510002-11520002_p0024__A12R
ACGTCCGCCGCATCTACGAGcatcaacgccacgatcagctCCCATGATCGTCCGATCTGGaattacaaca
aaactcagtggcggatatcaagttactactCTGAACGGCGCACGTGTCTT

>A05F__commonRT__Read002__boundary_10k_002_chr2:11510002-11520002_p0025__A12R
ACGTCCGCCGCATCTACGAGcatcaacgccacgatcagctCCCATGATCGTCCGATCTGGttctaaaaat
aaatttcaaagattcctacctccccatcttCTGAACGGCGCACGTGTCTT

>A05F__commonRT__Read002__boundary_10k_002_chr2:11510002-11520002_p0026__A12R
ACGTCCGCCGCATCTACGAGcatcaacgccacgatcagctCCCATGATCGTCCGATCTGGtccagtcaca
aactgtcaactaatcgggtgttatgtttacCTGAACGGCGCACGTGTCTT

>A05F__commonRT__Read002__boundary_10k_002_chr2:11510002-11520002_p0027__A12R
ACGTCCGCCGCATCTACGAGcatcaacgccacgatcagctCCCATGATCGTCCGATCTGGctagataaat
ttccacctaaaacctaactgactcataattCTGAACGGCGCACGTGTCTT

>A05F__commonRT__Read002__boundary_10k_002_chr2:11510002-11520002_p0028__A12R
ACGTCCGCCGCATCTACGAGcatcaacgccacgatcagctCCCATGATCGTCCGATCTGGgtcacaatgt
tctgatcgcacatcacattgcaactttaatCTGAACGGCGCACGTGTCTT

>A05F__commonRT__Read002__boundary_10k_002_chr2:11510002-11520002_p0029__A12R
ACGTCCGCCGCATCTACGAGcatcaacgccacgatcagctCCCATGATCGTCCGATCTGGcatggttgtc
gaagttttctttttaaaaacgtatatggaaCTGAACGGCGCACGTGTCTT

>A05F__commonRT__Read002__boundary_10k_002_chr2:11510002-11520002_p0030__A12R
ACGTCCGCCGCATCTACGAGcatcaacgccacgatcagctCCCATGATCGTCCGATCTGGatagtccatt
gttcggtagtaaatctggaaaaaaattggaCTGAACGGCGCACGTGTCTT

>A05F__commonRT__Read002__boundary_10k_002_chr2:11510002-11520002_p0031__A12R
ACGTCCGCCGCATCTACGAGcatcaacgccacgatcagctCCCATGATCGTCCGATCTGGgaccaataat
tgggaggacattgaaagcgaataaagacacCTGAACGGCGCACGTGTCTT

>A05F__commonRT__Read002__boundary_10k_002_chr2:11510002-11520002_p0032__A12R
ACGTCCGCCGCATCTACGAGcatcaacgccacgatcagctCCCATGATCGTCCGATCTGGctgcgaagag
tgaagattattcgagaattcatgtagagaaCTGAACGGCGCACGTGTCTT

>A05F__commonRT__Read002__boundary_10k_002_chr2:11510002-11520002_p0033__A12R
ACGTCCGCCGCATCTACGAGcatcaacgccacgatcagctCCCATGATCGTCCGATCTGGtttggtttct
tcgtattttcttgaatcttcatcaacaactCTGAACGGCGCACGTGTCTT

>A05F__commonRT__Read002__boundary_10k_002_chr2:11510002-11520002_p0034__A12R
ACGTCCGCCGCATCTACGAGcatcaacgccacgatcagctCCCATGATCGTCCGATCTGGggttgttatg
agcatcatgctgaatcaaaccatcggaaagCTGAACGGCGCACGTGTCTT

>A05F__commonRT__Read002__boundary_10k_002_chr2:11510002-11520002_p0035__A12R
ACGTCCGCCGCATCTACGAGcatcaacgccacgatcagctCCCATGATCGTCCGATCTGGtcttgcagga
gcctgaggtccaacacagaagaaaagcatgCTGAACGGCGCACGTGTCTT

>A05F__commonRT__Read002__boundary_10k_002_chr2:11510002-11520002_p0036__A12R
ACGTCCGCCGCATCTACGAGcatcaacgccacgatcagctCCCATGATCGTCCGATCTGGagaacttctt
caaagtctgtttcatcaacgttcgatatctCTGAACGGCGCACGTGTCTT

>A05F__commonRT__Read002__boundary_10k_002_chr2:11510002-11520002_p0037__A12R
ACGTCCGCCGCATCTACGAGcatcaacgccacgatcagctCCCATGATCGTCCGATCTGGtccaggaaaa
aaacttcaacacaccatgccgagcgagctcCTGAACGGCGCACGTGTCTT

>A05F__commonRT__Read002__boundary_10k_002_chr2:11510002-11520002_p0038__A12R
ACGTCCGCCGCATCTACGAGcatcaacgccacgatcagctCCCATGATCGTCCGATCTGGcgacacattg
cgactttgagtcaatttttgagcaatttttCTGAACGGCGCACGTGTCTT

>A05F__commonRT__Read002__boundary_10k_002_chr2:11510002-11520002_p0039__A12R
ACGTCCGCCGCATCTACGAGcatcaacgccacgatcagctCCCATGATCGTCCGATCTGGtggatggtcg
actcctgaaaattggaatatattcaactttCTGAACGGCGCACGTGTCTT

>A05F__commonRT__Read002__boundary_10k_002_chr2:11510002-11520002_p0040__A12R
ACGTCCGCCGCATCTACGAGcatcaacgccacgatcagctCCCATGATCGTCCGATCTGGatatgtatgt
gcaaaatgctaggaatgagggagagaacccCTGAACGGCGCACGTGTCTT

>A05F__commonRT__Read002__boundary_10k_002_chr2:11510002-11520002_p0041__A12R
ACGTCCGCCGCATCTACGAGcatcaacgccacgatcagctCCCATGATCGTCCGATCTGGatcaaaaaac
aataccgatttattctctgtctccgaagatCTGAACGGCGCACGTGTCTT

>A05F__commonRT__Read002__boundary_10k_002_chr2:11510002-11520002_p0042__A12R
ACGTCCGCCGCATCTACGAGcatcaacgccacgatcagctCCCATGATCGTCCGATCTGGtttccccttc
acgtcatcaccattcaccaatcatcaagaaCTGAACGGCGCACGTGTCTT

>A05F__commonRT__Read002__boundary_10k_002_chr2:11510002-11520002_p0043__A12R
ACGTCCGCCGCATCTACGAGcatcaacgccacgatcagctCCCATGATCGTCCGATCTGGttgacgtctg
aaaatcgtcaaattccatccaaaacacaccCTGAACGGCGCACGTGTCTT

>A05F__commonRT__Read002__boundary_10k_002_chr2:11510002-11520002_p0044__A12R
ACGTCCGCCGCATCTACGAGcatcaacgccacgatcagctCCCATGATCGTCCGATCTGGctgagctttg
aacatttttcgtcattgttttcattcaataCTGAACGGCGCACGTGTCTT

>A05F__commonRT__Read002__boundary_10k_002_chr2:11510002-11520002_p0045__A12R
ACGTCCGCCGCATCTACGAGcatcaacgccacgatcagctCCCATGATCGTCCGATCTGGtgtaaacaac
cactcagattaattgaaagatgtgcataagCTGAACGGCGCACGTGTCTT

>A05F__commonRT__Read002__boundary_10k_002_chr2:11510002-11520002_p0046__A12R
ACGTCCGCCGCATCTACGAGcatcaacgccacgatcagctCCCATGATCGTCCGATCTGGgcatatagtt
tatgcgctttgacacattttttgtgaaaatCTGAACGGCGCACGTGTCTT

>A05F__commonRT__Read002__boundary_10k_002_chr2:11510002-11520002_p0047__A12R
ACGTCCGCCGCATCTACGAGcatcaacgccacgatcagctCCCATGATCGTCCGATCTGGcttgcatgtt
tgatcccctaaaatcagtaaaaaaaatttgCTGAACGGCGCACGTGTCTT

>A05F__commonRT__Read002__boundary_10k_002_chr2:11510002-11520002_p0048__A12R
ACGTCCGCCGCATCTACGAGcatcaacgccacgatcagctCCCATGATCGTCCGATCTGGgagattgtgc
agtaattattaaagtaatcttgaaattggcCTGAACGGCGCACGTGTCTT

>A05F__commonRT__Read002__boundary_10k_002_chr2:11510002-11520002_p0049__A12R
ACGTCCGCCGCATCTACGAGcatcaacgccacgatcagctCCCATGATCGTCCGATCTGGggcttgaaaa
ttcaaaaagacttcttagatcaaaaaatcgCTGAACGGCGCACGTGTCTT

>A05F__commonRT__Read002__boundary_10k_002_chr2:11510002-11520002_p0050__A12R
ACGTCCGCCGCATCTACGAGcatcaacgccacgatcagctCCCATGATCGTCCGATCTGGcttggtaagt
tcaagtctattgatgtgagtttaaaattacCTGAACGGCGCACGTGTCTT

>A05F__commonRT__Read002__boundary_10k_002_chr2:11510002-11520002_p0051__A12R
ACGTCCGCCGCATCTACGAGcatcaacgccacgatcagctCCCATGATCGTCCGATCTGGctatggtttt
atcatttttcgagcttgatgtttttggaaaCTGAACGGCGCACGTGTCTT

>A05F__commonRT__Read002__boundary_10k_002_chr2:11510002-11520002_p0052__A12R
ACGTCCGCCGCATCTACGAGcatcaacgccacgatcagctCCCATGATCGTCCGATCTGGtttagagtta
cgaaaggacgaagtgatatctggttagattCTGAACGGCGCACGTGTCTT

>A05F__commonRT__Read002__boundary_10k_002_chr2:11510002-11520002_p0053__A12R
ACGTCCGCCGCATCTACGAGcatcaacgccacgatcagctCCCATGATCGTCCGATCTGGaaatgacgct
tgaaattgcaaagaatcccaataagtgaatCTGAACGGCGCACGTGTCTT

>A05F__commonRT__Read002__boundary_10k_002_chr2:11510002-11520002_p0054__A12R
ACGTCCGCCGCATCTACGAGcatcaacgccacgatcagctCCCATGATCGTCCGATCTGGccaccaaaca
agttaattggaaaagtgatacaaattatgaCTGAACGGCGCACGTGTCTT

>A05F__commonRT__Read002__boundary_10k_002_chr2:11510002-11520002_p0055__A12R
ACGTCCGCCGCATCTACGAGcatcaacgccacgatcagctCCCATGATCGTCCGATCTGGtgccggtctg
catccctggaatcaactaagcctaagtagtCTGAACGGCGCACGTGTCTT

>A05F__commonRT__Read002__boundary_10k_002_chr2:11510002-11520002_p0056__A12R
ACGTCCGCCGCATCTACGAGcatcaacgccacgatcagctCCCATGATCGTCCGATCTGGgttgaaaaaa
aaaccgacagattatcagtatttttcaagcCTGAACGGCGCACGTGTCTT

>A05F__commonRT__Read002__boundary_10k_002_chr2:11510002-11520002_p0057__A12R
ACGTCCGCCGCATCTACGAGcatcaacgccacgatcagctCCCATGATCGTCCGATCTGGcaaaatgatc
cagtgggacattttctctcaaaattttttaCTGAACGGCGCACGTGTCTT

>A05F__commonRT__Read002__boundary_10k_002_chr2:11510002-11520002_p0058__A12R
ACGTCCGCCGCATCTACGAGcatcaacgccacgatcagctCCCATGATCGTCCGATCTGGtcattacact
ttttctgtttgtcagcttactgcgattctaCTGAACGGCGCACGTGTCTT

>A05F__commonRT__Read002__boundary_10k_002_chr2:11510002-11520002_p0059__A12R
ACGTCCGCCGCATCTACGAGcatcaacgccacgatcagctCCCATGATCGTCCGATCTGGtggagccagg
ctttaaaagctataagttttacaaaataatCTGAACGGCGCACGTGTCTT

>A05F__commonRT__Read002__boundary_10k_002_chr2:11510002-11520002_p0060__A12R
ACGTCCGCCGCATCTACGAGcatcaacgccacgatcagctCCCATGATCGTCCGATCTGGaaaattttgg
agatgggggaaagctatgaatgtctgagttCTGAACGGCGCACGTGTCTT

>A05F__commonRT__Read002__boundary_10k_002_chr2:11510002-11520002_p0061__A12R
ACGTCCGCCGCATCTACGAGcatcaacgccacgatcagctCCCATGATCGTCCGATCTGGggaactgaaa
accaactgagcacgccggcggaaataccgaCTGAACGGCGCACGTGTCTT

>A05F__commonRT__Read002__boundary_10k_002_chr2:11510002-11520002_p0062__A12R
ACGTCCGCCGCATCTACGAGcatcaacgccacgatcagctCCCATGATCGTCCGATCTGGttttcctcgt
cccccggtccccgtgggcgaactctatttgCTGAACGGCGCACGTGTCTT

>A05F__commonRT__Read002__boundary_10k_002_chr2:11510002-11520002_p0063__A12R
ACGTCCGCCGCATCTACGAGcatcaacgccacgatcagctCCCATGATCGTCCGATCTGGgatatccata
acaatttgctcaaaaaccctctaacaagttCTGAACGGCGCACGTGTCTT

>A05F__commonRT__Read002__boundary_10k_002_chr2:11510002-11520002_p0064__A12R
ACGTCCGCCGCATCTACGAGcatcaacgccacgatcagctCCCATGATCGTCCGATCTGGacgtagggaa
aaattttcccaaatccctcaaagtctcactCTGAACGGCGCACGTGTCTT

>A05F__commonRT__Read002__boundary_10k_002_chr2:11510002-11520002_p0065__A12R
ACGTCCGCCGCATCTACGAGcatcaacgccacgatcagctCCCATGATCGTCCGATCTGGctcgattatt
cttaactaagaatagatgttgcagatagatCTGAACGGCGCACGTGTCTT

>A05F__commonRT__Read002__boundary_10k_002_chr2:11510002-11520002_p0066__A12R
ACGTCCGCCGCATCTACGAGcatcaacgccacgatcagctCCCATGATCGTCCGATCTGGttctgtgaag
ttgttaggcacgcttcaataatttcttgctCTGAACGGCGCACGTGTCTT

>A05F__commonRT__Read002__boundary_10k_002_chr2:11510002-11520002_p0067__A12R
ACGTCCGCCGCATCTACGAGcatcaacgccacgatcagctCCCATGATCGTCCGATCTGGccaaaaaaaa
aacgtcgatacaacgttgagaaaaacaaatCTGAACGGCGCACGTGTCTT

>A05F__commonRT__Read002__boundary_10k_002_chr2:11510002-11520002_p0068__A12R
ACGTCCGCCGCATCTACGAGcatcaacgccacgatcagctCCCATGATCGTCCGATCTGGgcaatttttc
gaagatttccagttaaaagtaccgttatttCTGAACGGCGCACGTGTCTT

>A05F__commonRT__Read002__boundary_10k_002_chr2:11510002-11520002_p0069__A12R
ACGTCCGCCGCATCTACGAGcatcaacgccacgatcagctCCCATGATCGTCCGATCTGGcacattcact
cggcacgttgatgtttgagtaggtttttgaCTGAACGGCGCACGTGTCTT

>A05F__commonRT__Read002__boundary_10k_002_chr2:11510002-11520002_p0070__A12R
ACGTCCGCCGCATCTACGAGcatcaacgccacgatcagctCCCATGATCGTCCGATCTGGgctgcctaaa
aactgactcaaatttcaatgtgtcaattggCTGAACGGCGCACGTGTCTT

>A05F__commonRT__Read002__boundary_10k_002_chr2:11510002-11520002_p0071__A12R
ACGTCCGCCGCATCTACGAGcatcaacgccacgatcagctCCCATGATCGTCCGATCTGGgaaaaagatg
tgtactttccgataaaaacctaaattccaaCTGAACGGCGCACGTGTCTT

>A05F__commonRT__Read002__boundary_10k_002_chr2:11510002-11520002_p0072__A12R
ACGTCCGCCGCATCTACGAGcatcaacgccacgatcagctCCCATGATCGTCCGATCTGGctggaatttc
agaaaattgaggttttttggaaaatagcatCTGAACGGCGCACGTGTCTT

>A05F__commonRT__Read002__boundary_10k_002_chr2:11510002-11520002_p0073__A12R
ACGTCCGCCGCATCTACGAGcatcaacgccacgatcagctCCCATGATCGTCCGATCTGGtggcgatttt
cgaaaagcatgacgatagccgtggcgagacCTGAACGGCGCACGTGTCTT

>A05F__commonRT__Read002__boundary_10k_002_chr2:11510002-11520002_p0074__A12R
ACGTCCGCCGCATCTACGAGcatcaacgccacgatcagctCCCATGATCGTCCGATCTGGgttggcttca
attttaaatctcccgcgcaccagcgtattgCTGAACGGCGCACGTGTCTT

>A05F__commonRT__Read002__boundary_10k_002_chr2:11510002-11520002_p0075__A12R
ACGTCCGCCGCATCTACGAGcatcaacgccacgatcagctCCCATGATCGTCCGATCTGGcatagattcc
gttgacggcgtagaatgtgtatcggatccaCTGAACGGCGCACGTGTCTT

>A05F__commonRT__Read002__boundary_10k_002_chr2:11510002-11520002_p0076__A12R
ACGTCCGCCGCATCTACGAGcatcaacgccacgatcagctCCCATGATCGTCCGATCTGGacagactact
tttagaagaatcagttttgcccattctggaCTGAACGGCGCACGTGTCTT

>A05F__commonRT__Read002__boundary_10k_002_chr2:11510002-11520002_p0077__A12R
ACGTCCGCCGCATCTACGAGcatcaacgccacgatcagctCCCATGATCGTCCGATCTGGccattgaaaa
aacaaaaacattcgattgaaaatatgacggCTGAACGGCGCACGTGTCTT

>A05F__commonRT__Read002__boundary_10k_002_chr2:11510002-11520002_p0078__A12R
ACGTCCGCCGCATCTACGAGcatcaacgccacgatcagctCCCATGATCGTCCGATCTGGagcaaaaata
ttccagccgtcccagtaactgacgatatatCTGAACGGCGCACGTGTCTT

>A05F__commonRT__Read002__boundary_10k_002_chr2:11510002-11520002_p0079__A12R
ACGTCCGCCGCATCTACGAGcatcaacgccacgatcagctCCCATGATCGTCCGATCTGGtgaatggatg
caaagtacgaatacttctgtcagaaaaaatCTGAACGGCGCACGTGTCTT

>A05F__commonRT__Read002__boundary_10k_002_chr2:11510002-11520002_p0080__A12R
ACGTCCGCCGCATCTACGAGcatcaacgccacgatcagctCCCATGATCGTCCGATCTGGttggtgacat
gtgtgtttttaagctcatcagaaaataactCTGAACGGCGCACGTGTCTT

>A05F__commonRT__Read002__boundary_10k_002_chr2:11510002-11520002_p0081__A12R
ACGTCCGCCGCATCTACGAGcatcaacgccacgatcagctCCCATGATCGTCCGATCTGGcagcgataca
cggaaggcgtggcaaacattgttgattgatCTGAACGGCGCACGTGTCTT

>A05F__commonRT__Read002__boundary_10k_002_chr2:11510002-11520002_p0082__A12R
ACGTCCGCCGCATCTACGAGcatcaacgccacgatcagctCCCATGATCGTCCGATCTGGaccatgactt
actctgattatactgctgccaaacaattgaCTGAACGGCGCACGTGTCTT

>A05F__commonRT__Read002__boundary_10k_002_chr2:11510002-11520002_p0083__A12R
ACGTCCGCCGCATCTACGAGcatcaacgccacgatcagctCCCATGATCGTCCGATCTGGgccgggagaa
tacaattttatggtttagctggtcggatgcCTGAACGGCGCACGTGTCTT

>A05F__commonRT__Read002__boundary_10k_002_chr2:11510002-11520002_p0084__A12R
ACGTCCGCCGCATCTACGAGcatcaacgccacgatcagctCCCATGATCGTCCGATCTGGtctcttatat
tttgggagcaatcccagcttgtgatgtgtgCTGAACGGCGCACGTGTCTT

>A05F__commonRT__Read002__boundary_10k_002_chr2:11510002-11520002_p0085__A12R
ACGTCCGCCGCATCTACGAGcatcaacgccacgatcagctCCCATGATCGTCCGATCTGGctactcgccc
aaaaaaagttacgccccacgttgggggaagCTGAACGGCGCACGTGTCTT

>A05F__commonRT__Read002__boundary_10k_002_chr2:11510002-11520002_p0086__A12R
ACGTCCGCCGCATCTACGAGcatcaacgccacgatcagctCCCATGATCGTCCGATCTGGcgtatggcag
ggatataggtatgggtaggcatttggagtcCTGAACGGCGCACGTGTCTT

>A05F__commonRT__Read002__boundary_10k_002_chr2:11510002-11520002_p0087__A12R
ACGTCCGCCGCATCTACGAGcatcaacgccacgatcagctCCCATGATCGTCCGATCTGGgtacatgtta
tgtgagagatctggggatattatgcaggcaCTGAACGGCGCACGTGTCTT

>A05F__commonRT__Read002__boundary_10k_002_chr2:11510002-11520002_p0088__A12R
ACGTCCGCCGCATCTACGAGcatcaacgccacgatcagctCCCATGATCGTCCGATCTGGaggcagatca
ttgtgatggttgagcacattccgtgtagagCTGAACGGCGCACGTGTCTT

>A05F__commonRT__Read002__boundary_10k_002_chr2:11510002-11520002_p0089__A12R
ACGTCCGCCGCATCTACGAGcatcaacgccacgatcagctCCCATGATCGTCCGATCTGGcgtcaaaacg
gaaagtgtaaaatgacgatatgttggattcCTGAACGGCGCACGTGTCTT

>A05F__commonRT__Read002__boundary_10k_002_chr2:11510002-11520002_p0090__A12R
ACGTCCGCCGCATCTACGAGcatcaacgccacgatcagctCCCATGATCGTCCGATCTGGtcacggagct
tcttcgaagagttggatcataatagaaacaCTGAACGGCGCACGTGTCTT

>A05F__commonRT__Read002__boundary_10k_002_chr2:11510002-11520002_p0091__A12R
ACGTCCGCCGCATCTACGAGcatcaacgccacgatcagctCCCATGATCGTCCGATCTGGcaatgttttt
gttgtgtaacggtggcgggggacacggtcaCTGAACGGCGCACGTGTCTT

>A05F__commonRT__Read002__boundary_10k_002_chr2:11510002-11520002_p0092__A12R
ACGTCCGCCGCATCTACGAGcatcaacgccacgatcagctCCCATGATCGTCCGATCTGGgccgtatgaa
aattgtcgagaaataaattaagtttcaactCTGAACGGCGCACGTGTCTT

>A05F__commonRT__Read002__boundary_10k_002_chr2:11510002-11520002_p0093__A12R
ACGTCCGCCGCATCTACGAGcatcaacgccacgatcagctCCCATGATCGTCCGATCTGGcgcaacatac
aagactaaatagaaattaaaaattaccgagCTGAACGGCGCACGTGTCTT

>A05F__commonRT__Read002__boundary_10k_002_chr2:11510002-11520002_p0094__A12R
ACGTCCGCCGCATCTACGAGcatcaacgccacgatcagctCCCATGATCGTCCGATCTGGcgctattgat
tacgagaaaataggttactttactacttaaCTGAACGGCGCACGTGTCTT

>A05F__commonRT__Read002__boundary_10k_002_chr2:11510002-11520002_p0095__A12R
ACGTCCGCCGCATCTACGAGcatcaacgccacgatcagctCCCATGATCGTCCGATCTGGaaatttctcg
ccacgaaaatattttcgcaaaaaagctacaCTGAACGGCGCACGTGTCTT

>A05F__commonRT__Read002__boundary_10k_002_chr2:11510002-11520002_p0096__A12R
ACGTCCGCCGCATCTACGAGcatcaacgccacgatcagctCCCATGATCGTCCGATCTGGtccgatattc
ggatttcacattttcacgaactaccacagaCTGAACGGCGCACGTGTCTT

>A05F__commonRT__Read002__boundary_10k_002_chr2:11510002-11520002_p0097__A12R
ACGTCCGCCGCATCTACGAGcatcaacgccacgatcagctCCCATGATCGTCCGATCTGGgctttggacg
gtgtttcaaggattgcgacttccgtgtactCTGAACGGCGCACGTGTCTT

>A05F__commonRT__Read002__boundary_10k_002_chr2:11510002-11520002_p0098__A12R
ACGTCCGCCGCATCTACGAGcatcaacgccacgatcagctCCCATGATCGTCCGATCTGGtccaatggcg
aatgtttttgcgattgtacgggtagatggcCTGAACGGCGCACGTGTCTT

>A05F__commonRT__Read002__boundary_10k_002_chr2:11510002-11520002_p0099__A12R
ACGTCCGCCGCATCTACGAGcatcaacgccacgatcagctCCCATGATCGTCCGATCTGGgaaatgtgat
acttttcatcaaaacgaatttattacccagCTGAACGGCGCACGTGTCTT

>A05F__commonRT__Read002__boundary_10k_002_chr2:11510002-11520002_p0100__A12R
ACGTCCGCCGCATCTACGAGcatcaacgccacgatcagctCCCATGATCGTCCGATCTGGttcttcgtag
attccagcgaaaaactttctcgcttcttctCTGAACGGCGCACGTGTCTT

>A05F__commonRT__Read003__boundary_10k_003_chr2:11520003-11530003_p0001__A12R
ACGTCCGCCGCATCTACGAGcatcaacgccacgatcagctAACGAGACGGTCAATCGCGCaatcagatct
cgagctccatggcttccggttcgacttcgaCTGAACGGCGCACGTGTCTT

>A05F__commonRT__Read003__boundary_10k_003_chr2:11520003-11530003_p0002__A12R
ACGTCCGCCGCATCTACGAGcatcaacgccacgatcagctAACGAGACGGTCAATCGCGCctagaccacc
acttcctaccgttctcgcatttgccactgcCTGAACGGCGCACGTGTCTT

>A05F__commonRT__Read003__boundary_10k_003_chr2:11520003-11530003_p0003__A12R
ACGTCCGCCGCATCTACGAGcatcaacgccacgatcagctAACGAGACGGTCAATCGCGCtcaagagaga
actgagctcccacttcaaaaatctacaactCTGAACGGCGCACGTGTCTT

>A05F__commonRT__Read003__boundary_10k_003_chr2:11520003-11530003_p0004__A12R
ACGTCCGCCGCATCTACGAGcatcaacgccacgatcagctAACGAGACGGTCAATCGCGCcttcattttc
caggagcagcgatcctttgccattctcggtCTGAACGGCGCACGTGTCTT

>A05F__commonRT__Read003__boundary_10k_003_chr2:11520003-11530003_p0005__A12R
ACGTCCGCCGCATCTACGAGcatcaacgccacgatcagctAACGAGACGGTCAATCGCGCgaatatgttc
cccacttcatcggagcaatcaattcgaaaaCTGAACGGCGCACGTGTCTT

>A05F__commonRT__Read003__boundary_10k_003_chr2:11520003-11530003_p0006__A12R
ACGTCCGCCGCATCTACGAGcatcaacgccacgatcagctAACGAGACGGTCAATCGCGCattattcaac
tgtctgaacacataatcctgtggctttacgCTGAACGGCGCACGTGTCTT

>A05F__commonRT__Read003__boundary_10k_003_chr2:11520003-11530003_p0007__A12R
ACGTCCGCCGCATCTACGAGcatcaacgccacgatcagctAACGAGACGGTCAATCGCGCggggttgctg
gaaaaagtagatatattattggttttttaaCTGAACGGCGCACGTGTCTT

>A05F__commonRT__Read003__boundary_10k_003_chr2:11520003-11530003_p0008__A12R
ACGTCCGCCGCATCTACGAGcatcaacgccacgatcagctAACGAGACGGTCAATCGCGCaaaagcattg
ggaaagtgccgtggagctctaatttcgacaCTGAACGGCGCACGTGTCTT

>A05F__commonRT__Read003__boundary_10k_003_chr2:11520003-11530003_p0009__A12R
ACGTCCGCCGCATCTACGAGcatcaacgccacgatcagctAACGAGACGGTCAATCGCGCtaattcttta
tccctgtttattccatcaggttggtagagaCTGAACGGCGCACGTGTCTT

>A05F__commonRT__Read003__boundary_10k_003_chr2:11520003-11530003_p0010__A12R
ACGTCCGCCGCATCTACGAGcatcaacgccacgatcagctAACGAGACGGTCAATCGCGCcgaaattgac
ggagttcctcatcgaggctctcttccagttCTGAACGGCGCACGTGTCTT

>A05F__commonRT__Read003__boundary_10k_003_chr2:11520003-11530003_p0011__A12R
ACGTCCGCCGCATCTACGAGcatcaacgccacgatcagctAACGAGACGGTCAATCGCGCcttcggggaa
cgcgtagtgactggtaccctcaagtccacgCTGAACGGCGCACGTGTCTT

>A05F__commonRT__Read003__boundary_10k_003_chr2:11520003-11530003_p0012__A12R
ACGTCCGCCGCATCTACGAGcatcaacgccacgatcagctAACGAGACGGTCAATCGCGCcgcaaactcc
attgatttccgctttacgttttctccaaaaCTGAACGGCGCACGTGTCTT

>A05F__commonRT__Read003__boundary_10k_003_chr2:11520003-11530003_p0013__A12R
ACGTCCGCCGCATCTACGAGcatcaacgccacgatcagctAACGAGACGGTCAATCGCGCgagatttcgg
agtttcgttcggattgaattcaatttgaatCTGAACGGCGCACGTGTCTT

>A05F__commonRT__Read003__boundary_10k_003_chr2:11520003-11530003_p0014__A12R
ACGTCCGCCGCATCTACGAGcatcaacgccacgatcagctAACGAGACGGTCAATCGCGCacatccaatt
ttcgcatttcgtagagaaacgtgtgaagcaCTGAACGGCGCACGTGTCTT

>A05F__commonRT__Read003__boundary_10k_003_chr2:11520003-11530003_p0015__A12R
ACGTCCGCCGCATCTACGAGcatcaacgccacgatcagctAACGAGACGGTCAATCGCGCaagaaaccat
ccttcatctgcaggatcatcggtatcgtatCTGAACGGCGCACGTGTCTT

>A05F__commonRT__Read003__boundary_10k_003_chr2:11520003-11530003_p0016__A12R
ACGTCCGCCGCATCTACGAGcatcaacgccacgatcagctAACGAGACGGTCAATCGCGCtagtgattgt
cggcgaacaacgaatccagggcatcgatagCTGAACGGCGCACGTGTCTT

>A05F__commonRT__Read003__boundary_10k_003_chr2:11520003-11530003_p0017__A12R
ACGTCCGCCGCATCTACGAGcatcaacgccacgatcagctAACGAGACGGTCAATCGCGCgttcgtagag
tggttttgggcgacaatagtctttgaggacCTGAACGGCGCACGTGTCTT

>A05F__commonRT__Read003__boundary_10k_003_chr2:11520003-11530003_p0018__A12R
ACGTCCGCCGCATCTACGAGcatcaacgccacgatcagctAACGAGACGGTCAATCGCGCtctagagcaa
gttttcgttcgtgtgctctcacataatgtgCTGAACGGCGCACGTGTCTT

>A05F__commonRT__Read003__boundary_10k_003_chr2:11520003-11530003_p0019__A12R
ACGTCCGCCGCATCTACGAGcatcaacgccacgatcagctAACGAGACGGTCAATCGCGCgctctgtttt
ggtgtgctatctatagacacgctgagcacgCTGAACGGCGCACGTGTCTT

>A05F__commonRT__Read003__boundary_10k_003_chr2:11520003-11530003_p0020__A12R
ACGTCCGCCGCATCTACGAGcatcaacgccacgatcagctAACGAGACGGTCAATCGCGCctgtcggacg
aaaatcagtcataaccatgtcactgttcttCTGAACGGCGCACGTGTCTT

>A05F__commonRT__Read003__boundary_10k_003_chr2:11520003-11530003_p0021__A12R
ACGTCCGCCGCATCTACGAGcatcaacgccacgatcagctAACGAGACGGTCAATCGCGCagcgtcagtg
tccccacatatacactgaattcgattcgaaCTGAACGGCGCACGTGTCTT

>A05F__commonRT__Read003__boundary_10k_003_chr2:11520003-11530003_p0022__A12R
ACGTCCGCCGCATCTACGAGcatcaacgccacgatcagctAACGAGACGGTCAATCGCGCtaaaattctg
tagatgtgaaatgttgtagattttgatgccCTGAACGGCGCACGTGTCTT

>A05F__commonRT__Read003__boundary_10k_003_chr2:11520003-11530003_p0023__A12R
ACGTCCGCCGCATCTACGAGcatcaacgccacgatcagctAACGAGACGGTCAATCGCGCgacatttctt
ttgtttcctgcttgacaagaatttttagttCTGAACGGCGCACGTGTCTT

>A05F__commonRT__Read003__boundary_10k_003_chr2:11520003-11530003_p0024__A12R
ACGTCCGCCGCATCTACGAGcatcaacgccacgatcagctAACGAGACGGTCAATCGCGCgttttttctc
ttgtctgaaatattattcatctggcaatgaCTGAACGGCGCACGTGTCTT

>A05F__commonRT__Read003__boundary_10k_003_chr2:11520003-11530003_p0025__A12R
ACGTCCGCCGCATCTACGAGcatcaacgccacgatcagctAACGAGACGGTCAATCGCGCgactttttcg
gaagggccacggatcctttttgatgatggtCTGAACGGCGCACGTGTCTT

>A05F__commonRT__Read003__boundary_10k_003_chr2:11520003-11530003_p0026__A12R
ACGTCCGCCGCATCTACGAGcatcaacgccacgatcagctAACGAGACGGTCAATCGCGCgatcgtcgtt
ggatgctgttttgttcagtgcggtgttggaCTGAACGGCGCACGTGTCTT

>A05F__commonRT__Read003__boundary_10k_003_chr2:11520003-11530003_p0027__A12R
ACGTCCGCCGCATCTACGAGcatcaacgccacgatcagctAACGAGACGGTCAATCGCGCgaagacgttg
gtgtccgaaacagtaatcagagccggattaCTGAACGGCGCACGTGTCTT

>A05F__commonRT__Read003__boundary_10k_003_chr2:11520003-11530003_p0028__A12R
ACGTCCGCCGCATCTACGAGcatcaacgccacgatcagctAACGAGACGGTCAATCGCGCcggtgttgga
gccacgggaacaggctctccgatctgacgaCTGAACGGCGCACGTGTCTT

>A05F__commonRT__Read003__boundary_10k_003_chr2:11520003-11530003_p0029__A12R
ACGTCCGCCGCATCTACGAGcatcaacgccacgatcagctAACGAGACGGTCAATCGCGCcatcctcagc
tttccatttaactggtgcttctgacagggcCTGAACGGCGCACGTGTCTT

>A05F__commonRT__Read003__boundary_10k_003_chr2:11520003-11530003_p0030__A12R
ACGTCCGCCGCATCTACGAGcatcaacgccacgatcagctAACGAGACGGTCAATCGCGCaattaaaatt
aacctaatttcccgatatacgccacggcaaCTGAACGGCGCACGTGTCTT

>A05F__commonRT__Read003__boundary_10k_003_chr2:11520003-11530003_p0031__A12R
ACGTCCGCCGCATCTACGAGcatcaacgccacgatcagctAACGAGACGGTCAATCGCGCgggatgcatc
tggaaattttagaagatattgatatagtttCTGAACGGCGCACGTGTCTT

>A05F__commonRT__Read003__boundary_10k_003_chr2:11520003-11530003_p0032__A12R
ACGTCCGCCGCATCTACGAGcatcaacgccacgatcagctAACGAGACGGTCAATCGCGCcagattcttc
ttccagaccgtgcaattttcgatgttcgctCTGAACGGCGCACGTGTCTT

>A05F__commonRT__Read003__boundary_10k_003_chr2:11520003-11530003_p0033__A12R
ACGTCCGCCGCATCTACGAGcatcaacgccacgatcagctAACGAGACGGTCAATCGCGCgaagcgatcc
caccacaactaaccttgcgaacgtttacgaCTGAACGGCGCACGTGTCTT

>A05F__commonRT__Read003__boundary_10k_003_chr2:11520003-11530003_p0034__A12R
ACGTCCGCCGCATCTACGAGcatcaacgccacgatcagctAACGAGACGGTCAATCGCGCtccatttgga
agcacctcgatcgtgtaccggctccgttccCTGAACGGCGCACGTGTCTT

>A05F__commonRT__Read003__boundary_10k_003_chr2:11520003-11530003_p0035__A12R
ACGTCCGCCGCATCTACGAGcatcaacgccacgatcagctAACGAGACGGTCAATCGCGCcagtatgcac
gtagacgttcatcatcactgagttggagaaCTGAACGGCGCACGTGTCTT

>A05F__commonRT__Read003__boundary_10k_003_chr2:11520003-11530003_p0036__A12R
ACGTCCGCCGCATCTACGAGcatcaacgccacgatcagctAACGAGACGGTCAATCGCGCcattcttgga
gacgacgagcagtttctctgatccattcgaCTGAACGGCGCACGTGTCTT

>A05F__commonRT__Read003__boundary_10k_003_chr2:11520003-11530003_p0037__A12R
ACGTCCGCCGCATCTACGAGcatcaacgccacgatcagctAACGAGACGGTCAATCGCGCcttccaatcc
tctcttcaaatcctccaccttttgctgcaaCTGAACGGCGCACGTGTCTT

>A05F__commonRT__Read003__boundary_10k_003_chr2:11520003-11530003_p0038__A12R
ACGTCCGCCGCATCTACGAGcatcaacgccacgatcagctAACGAGACGGTCAATCGCGCtccattttat
gactaatcgatcgaagctcgtcacgcagttCTGAACGGCGCACGTGTCTT

>A05F__commonRT__Read003__boundary_10k_003_chr2:11520003-11530003_p0039__A12R
ACGTCCGCCGCATCTACGAGcatcaacgccacgatcagctAACGAGACGGTCAATCGCGCcctaggacga
tggctttgtcgattctgaaaaattaaatttCTGAACGGCGCACGTGTCTT

>A05F__commonRT__Read003__boundary_10k_003_chr2:11520003-11530003_p0040__A12R
ACGTCCGCCGCATCTACGAGcatcaacgccacgatcagctAACGAGACGGTCAATCGCGCtcattgcaca
gaacggaaggtgcaggtcactctttggattCTGAACGGCGCACGTGTCTT

>A05F__commonRT__Read003__boundary_10k_003_chr2:11520003-11530003_p0041__A12R
ACGTCCGCCGCATCTACGAGcatcaacgccacgatcagctAACGAGACGGTCAATCGCGCagccttccag
atgttatccataacttcgagaacttgaagaCTGAACGGCGCACGTGTCTT

>A05F__commonRT__Read003__boundary_10k_003_chr2:11520003-11530003_p0042__A12R
ACGTCCGCCGCATCTACGAGcatcaacgccacgatcagctAACGAGACGGTCAATCGCGCgaagaactgc
gtacgggttcaaacagcaatcaatgtttgcCTGAACGGCGCACGTGTCTT

>A05F__commonRT__Read003__boundary_10k_003_chr2:11520003-11530003_p0043__A12R
ACGTCCGCCGCATCTACGAGcatcaacgccacgatcagctAACGAGACGGTCAATCGCGCgaatcctgtt
ccaacttgaatctcgaatattgttttacaaCTGAACGGCGCACGTGTCTT

>A05F__commonRT__Read003__boundary_10k_003_chr2:11520003-11530003_p0044__A12R
ACGTCCGCCGCATCTACGAGcatcaacgccacgatcagctAACGAGACGGTCAATCGCGCtcataaacga
aggatcaatactccgaactgctgtattcatCTGAACGGCGCACGTGTCTT

>A05F__commonRT__Read003__boundary_10k_003_chr2:11520003-11530003_p0045__A12R
ACGTCCGCCGCATCTACGAGcatcaacgccacgatcagctAACGAGACGGTCAATCGCGCggaaggaata
actagagaagatttaactattatgttctgaCTGAACGGCGCACGTGTCTT

>A05F__commonRT__Read003__boundary_10k_003_chr2:11520003-11530003_p0046__A12R
ACGTCCGCCGCATCTACGAGcatcaacgccacgatcagctAACGAGACGGTCAATCGCGCcatcaaggtg
agtaattctgaaagttctttgaaaatttgtCTGAACGGCGCACGTGTCTT

>A05F__commonRT__Read003__boundary_10k_003_chr2:11520003-11530003_p0047__A12R
ACGTCCGCCGCATCTACGAGcatcaacgccacgatcagctAACGAGACGGTCAATCGCGCgagctggatt
cttcatcacactgggcgcggccttctgctgCTGAACGGCGCACGTGTCTT

>A05F__commonRT__Read003__boundary_10k_003_chr2:11520003-11530003_p0048__A12R
ACGTCCGCCGCATCTACGAGcatcaacgccacgatcagctAACGAGACGGTCAATCGCGCtcagagaaac
tgctcgtcgtctccaagaatgggtgtggccCTGAACGGCGCACGTGTCTT

>A05F__commonRT__Read003__boundary_10k_003_chr2:11520003-11530003_p0049__A12R
ACGTCCGCCGCATCTACGAGcatcaacgccacgatcagctAACGAGACGGTCAATCGCGCcattcggagt
tcctatcagatatgccaacaccactcgatcCTGAACGGCGCACGTGTCTT

>A05F__commonRT__Read003__boundary_10k_003_chr2:11520003-11530003_p0050__A12R
ACGTCCGCCGCATCTACGAGcatcaacgccacgatcagctAACGAGACGGTCAATCGCGCccggtacacg
atcgaggtgcttccaaatggattctccaacCTGAACGGCGCACGTGTCTT

>A05F__commonRT__Read003__boundary_10k_003_chr2:11520003-11530003_p0051__A12R
ACGTCCGCCGCATCTACGAGcatcaacgccacgatcagctAACGAGACGGTCAATCGCGCttcgcaaggt
tagttgtggtgggatcgcttccgtagttcaCTGAACGGCGCACGTGTCTT

>A05F__commonRT__Read003__boundary_10k_003_chr2:11520003-11530003_p0052__A12R
ACGTCCGCCGCATCTACGAGcatcaacgccacgatcagctAACGAGACGGTCAATCGCGCcaaattccaa
aacgaggtcttgaggaggagttttggagggCTGAACGGCGCACGTGTCTT

>A05F__commonRT__Read003__boundary_10k_003_chr2:11520003-11530003_p0053__A12R
ACGTCCGCCGCATCTACGAGcatcaacgccacgatcagctAACGAGACGGTCAATCGCGCcgtcattgtt
ccacattgcagctacccgattttgatgggtCTGAACGGCGCACGTGTCTT

>A05F__commonRT__Read003__boundary_10k_003_chr2:11520003-11530003_p0054__A12R
ACGTCCGCCGCATCTACGAGcatcaacgccacgatcagctAACGAGACGGTCAATCGCGCcggaatacat
tgatgtgtgtgtcgcaaccaaagcgaacatCTGAACGGCGCACGTGTCTT

>A05F__commonRT__Read003__boundary_10k_003_chr2:11520003-11530003_p0055__A12R
ACGTCCGCCGCATCTACGAGcatcaacgccacgatcagctAACGAGACGGTCAATCGCGCcaatatcttc
taaaatttccagatgcatcccagactcgtcCTGAACGGCGCACGTGTCTT

>A05F__commonRT__Read003__boundary_10k_003_chr2:11520003-11530003_p0056__A12R
ACGTCCGCCGCATCTACGAGcatcaacgccacgatcagctAACGAGACGGTCAATCGCGCggcgtatatc
gggaaattaggttaattttaattgaaaactCTGAACGGCGCACGTGTCTT

>A05F__commonRT__Read003__boundary_10k_003_chr2:11520003-11530003_p0057__A12R
ACGTCCGCCGCATCTACGAGcatcaacgccacgatcagctAACGAGACGGTCAATCGCGCatcggagagc
ctgttcccgtggctccaacaccggccctgtCTGAACGGCGCACGTGTCTT

>A05F__commonRT__Read003__boundary_10k_003_chr2:11520003-11530003_p0058__A12R
ACGTCCGCCGCATCTACGAGcatcaacgccacgatcagctAACGAGACGGTCAATCGCGCgccggctgct
caatcgccaactccaacggcggatcgtcagCTGAACGGCGCACGTGTCTT

>A05F__commonRT__Read003__boundary_10k_003_chr2:11520003-11530003_p0059__A12R
ACGTCCGCCGCATCTACGAGcatcaacgccacgatcagctAACGAGACGGTCAATCGCGCaactaacggc
tccagcgagatcatcgacacctttgaagacCTGAACGGCGCACGTGTCTT

>A05F__commonRT__Read003__boundary_10k_003_chr2:11520003-11530003_p0060__A12R
ACGTCCGCCGCATCTACGAGcatcaacgccacgatcagctAACGAGACGGTCAATCGCGCgctctgatta
ctgtttcggacaccaacgtcttccatgagcCTGAACGGCGCACGTGTCTT

>A05F__commonRT__Read003__boundary_10k_003_chr2:11520003-11530003_p0061__A12R
ACGTCCGCCGCATCTACGAGcatcaacgccacgatcagctAACGAGACGGTCAATCGCGCccgcactgaa
caaaacagcatccaacgacgatcttcggaaCTGAACGGCGCACGTGTCTT

>A05F__commonRT__Read003__boundary_10k_003_chr2:11520003-11530003_p0062__A12R
ACGTCCGCCGCATCTACGAGcatcaacgccacgatcagctAACGAGACGGTCAATCGCGCaataggaaga
agaagataacacggaaggagaaatccaacaCTGAACGGCGCACGTGTCTT

>A05F__commonRT__Read003__boundary_10k_003_chr2:11520003-11530003_p0063__A12R
ACGTCCGCCGCATCTACGAGcatcaacgccacgatcagctAACGAGACGGTCAATCGCGCcgtgagttga
ttttctatttttttttcattgccagatgaaCTGAACGGCGCACGTGTCTT

>A05F__commonRT__Read003__boundary_10k_003_chr2:11520003-11530003_p0064__A12R
ACGTCCGCCGCATCTACGAGcatcaacgccacgatcagctAACGAGACGGTCAATCGCGCctaaaaattc
ttgtcaagcaggaaacaaaagaaatgtcctCTGAACGGCGCACGTGTCTT

>A05F__commonRT__Read003__boundary_10k_003_chr2:11520003-11530003_p0065__A12R
ACGTCCGCCGCATCTACGAGcatcaacgccacgatcagctAACGAGACGGTCAATCGCGCgagtaagtaa
acgaaaatcaatcatttcacatctacagaaCTGAACGGCGCACGTGTCTT

>A05F__commonRT__Read003__boundary_10k_003_chr2:11520003-11530003_p0066__A12R
ACGTCCGCCGCATCTACGAGcatcaacgccacgatcagctAACGAGACGGTCAATCGCGCgagtcctttt
tgcttttcttcttttcatctctgaaaaaatCTGAACGGCGCACGTGTCTT

>A05F__commonRT__Read003__boundary_10k_003_chr2:11520003-11530003_p0067__A12R
ACGTCCGCCGCATCTACGAGcatcaacgccacgatcagctAACGAGACGGTCAATCGCGCgagtatagga
atcgatcgacactttcaaaatatttcttcaCTGAACGGCGCACGTGTCTT

>A05F__commonRT__Read003__boundary_10k_003_chr2:11520003-11530003_p0068__A12R
ACGTCCGCCGCATCTACGAGcatcaacgccacgatcagctAACGAGACGGTCAATCGCGCcggttgacga
tctcgctggatcccaagtttggtctttccgCTGAACGGCGCACGTGTCTT

>A05F__commonRT__Read003__boundary_10k_003_chr2:11520003-11530003_p0069__A12R
ACGTCCGCCGCATCTACGAGcatcaacgccacgatcagctAACGAGACGGTCAATCGCGCccgatcgaat
cactgtcataaagtgttcggttagaataaaCTGAACGGCGCACGTGTCTT

>A05F__commonRT__Read003__boundary_10k_003_chr2:11520003-11530003_p0070__A12R
ACGTCCGCCGCATCTACGAGcatcaacgccacgatcagctAACGAGACGGTCAATCGCGCcacttttgta
gctcatgcgaatttccatccacagatttacCTGAACGGCGCACGTGTCTT

>A05F__commonRT__Read003__boundary_10k_003_chr2:11520003-11530003_p0071__A12R
ACGTCCGCCGCATCTACGAGcatcaacgccacgatcagctAACGAGACGGTCAATCGCGCcgcacagatt
tatttatataagtctctgcgtaaaaaagttCTGAACGGCGCACGTGTCTT

>A05F__commonRT__Read003__boundary_10k_003_chr2:11520003-11530003_p0072__A12R
ACGTCCGCCGCATCTACGAGcatcaacgccacgatcagctAACGAGACGGTCAATCGCGCaaacgaacaa
atctcgattattccacattacttcgtaggcCTGAACGGCGCACGTGTCTT

>A05F__commonRT__Read003__boundary_10k_003_chr2:11520003-11530003_p0073__A12R
ACGTCCGCCGCATCTACGAGcatcaacgccacgatcagctAACGAGACGGTCAATCGCGCagctcaggca
actccattccgagcatcaaggtgaacaaggCTGAACGGCGCACGTGTCTT

>A05F__commonRT__Read003__boundary_10k_003_chr2:11520003-11530003_p0074__A12R
ACGTCCGCCGCATCTACGAGcatcaacgccacgatcagctAACGAGACGGTCAATCGCGCcaacactgtt
caggttttcaagataaatccaaaatcttttCTGAACGGCGCACGTGTCTT

>A05F__commonRT__Read003__boundary_10k_003_chr2:11520003-11530003_p0075__A12R
ACGTCCGCCGCATCTACGAGcatcaacgccacgatcagctAACGAGACGGTCAATCGCGCttgtgaacgt
ttatttgctacagtaccccatttttgaattCTGAACGGCGCACGTGTCTT

>A05F__commonRT__Read003__boundary_10k_003_chr2:11520003-11530003_p0076__A12R
ACGTCCGCCGCATCTACGAGcatcaacgccacgatcagctAACGAGACGGTCAATCGCGCcgggtaccgt
aattttgacggtaatattaataatatgtttCTGAACGGCGCACGTGTCTT

>A05F__commonRT__Read003__boundary_10k_003_chr2:11520003-11530003_p0077__A12R
ACGTCCGCCGCATCTACGAGcatcaacgccacgatcagctAACGAGACGGTCAATCGCGCtacagtactc
tttattgaaggggcacacctatttgcatttCTGAACGGCGCACGTGTCTT

>A05F__commonRT__Read003__boundary_10k_003_chr2:11520003-11530003_p0078__A12R
ACGTCCGCCGCATCTACGAGcatcaacgccacgatcagctAACGAGACGGTCAATCGCGCatcaatgcaa
ttttttttcagtagcaacaagttttcgaacCTGAACGGCGCACGTGTCTT

>A05F__commonRT__Read003__boundary_10k_003_chr2:11520003-11530003_p0079__A12R
ACGTCCGCCGCATCTACGAGcatcaacgccacgatcagctAACGAGACGGTCAATCGCGCtaacctgcaa
gctttcattttaagcgcctttaaggggtacCTGAACGGCGCACGTGTCTT

>A05F__commonRT__Read003__boundary_10k_003_chr2:11520003-11530003_p0080__A12R
ACGTCCGCCGCATCTACGAGcatcaacgccacgatcagctAACGAGACGGTCAATCGCGCtcagcgtttc
tatcgcttttgctttctacttttttgttttCTGAACGGCGCACGTGTCTT

>A05F__commonRT__Read003__boundary_10k_003_chr2:11520003-11530003_p0081__A12R
ACGTCCGCCGCATCTACGAGcatcaacgccacgatcagctAACGAGACGGTCAATCGCGCttttgtttgt
ccgaataattattgaatggtttttctgtgcCTGAACGGCGCACGTGTCTT

>A05F__commonRT__Read003__boundary_10k_003_chr2:11520003-11530003_p0082__A12R
ACGTCCGCCGCATCTACGAGcatcaacgccacgatcagctAACGAGACGGTCAATCGCGCaatagccttc
gatgaggctcgccgactttcgcatagctggCTGAACGGCGCACGTGTCTT

>A05F__commonRT__Read003__boundary_10k_003_chr2:11520003-11530003_p0083__A12R
ACGTCCGCCGCATCTACGAGcatcaacgccacgatcagctAACGAGACGGTCAATCGCGCttgttgaatg
tcgatcatactcgtgcgaactaagttttatCTGAACGGCGCACGTGTCTT

>A05F__commonRT__Read003__boundary_10k_003_chr2:11520003-11530003_p0084__A12R
ACGTCCGCCGCATCTACGAGcatcaacgccacgatcagctAACGAGACGGTCAATCGCGCaaggaacagg
cagctttcatgattttctatgctcaaaaaaCTGAACGGCGCACGTGTCTT

>A05F__commonRT__Read003__boundary_10k_003_chr2:11520003-11530003_p0085__A12R
ACGTCCGCCGCATCTACGAGcatcaacgccacgatcagctAACGAGACGGTCAATCGCGCaatattttag
gccagatacgtctatttcgatccaggatacCTGAACGGCGCACGTGTCTT

>A05F__commonRT__Read003__boundary_10k_003_chr2:11520003-11530003_p0086__A12R
ACGTCCGCCGCATCTACGAGcatcaacgccacgatcagctAACGAGACGGTCAATCGCGCcggaggaaat
ttgattaggcctaaaatttatttgtatttgCTGAACGGCGCACGTGTCTT

>A05F__commonRT__Read003__boundary_10k_003_chr2:11520003-11530003_p0087__A12R
ACGTCCGCCGCATCTACGAGcatcaacgccacgatcagctAACGAGACGGTCAATCGCGCtggatgcttc
atacgcaaacgccaaagtacgcaaacaccgCTGAACGGCGCACGTGTCTT

>A05F__commonRT__Read003__boundary_10k_003_chr2:11520003-11530003_p0088__A12R
ACGTCCGCCGCATCTACGAGcatcaacgccacgatcagctAACGAGACGGTCAATCGCGCgaatttgcat
taaatttcattgaaagtttcgtgcgtcaaaCTGAACGGCGCACGTGTCTT

>A05F__commonRT__Read003__boundary_10k_003_chr2:11520003-11530003_p0089__A12R
ACGTCCGCCGCATCTACGAGcatcaacgccacgatcagctAACGAGACGGTCAATCGCGCgcctaatcaa
attttttccggatattgtttttttgtcatgCTGAACGGCGCACGTGTCTT

>A05F__commonRT__Read003__boundary_10k_003_chr2:11520003-11530003_p0090__A12R
ACGTCCGCCGCATCTACGAGcatcaacgccacgatcagctAACGAGACGGTCAATCGCGCgagctagaaa
gtcgaacaaaaatgttaatattgaatcgatCTGAACGGCGCACGTGTCTT

>A05F__commonRT__Read003__boundary_10k_003_chr2:11520003-11530003_p0091__A12R
ACGTCCGCCGCATCTACGAGcatcaacgccacgatcagctAACGAGACGGTCAATCGCGCagtgatcatt
tcatgtccatcgtgagtttctatgaattttCTGAACGGCGCACGTGTCTT

>A05F__commonRT__Read003__boundary_10k_003_chr2:11520003-11530003_p0092__A12R
ACGTCCGCCGCATCTACGAGcatcaacgccacgatcagctAACGAGACGGTCAATCGCGCgatcgaaata
gacgtatctggcctaaaatatttcctgaaaCTGAACGGCGCACGTGTCTT

>A05F__commonRT__Read003__boundary_10k_003_chr2:11520003-11530003_p0093__A12R
ACGTCCGCCGCATCTACGAGcatcaacgccacgatcagctAACGAGACGGTCAATCGCGCgcatagaaaa
tcatgaaagctgcctgttccttgtatcctgCTGAACGGCGCACGTGTCTT

>A05F__commonRT__Read003__boundary_10k_003_chr2:11520003-11530003_p0094__A12R
ACGTCCGCCGCATCTACGAGcatcaacgccacgatcagctAACGAGACGGTCAATCGCGCcgagtatgat
cgacattcaacaaacagtaatatctctcaaCTGAACGGCGCACGTGTCTT

>A05F__commonRT__Read003__boundary_10k_003_chr2:11520003-11530003_p0095__A12R
ACGTCCGCCGCATCTACGAGcatcaacgccacgatcagctAACGAGACGGTCAATCGCGCggcgagcctc
atcgaaggctattataaaacttagttcgcaCTGAACGGCGCACGTGTCTT

>A05F__commonRT__Read003__boundary_10k_003_chr2:11520003-11530003_p0096__A12R
ACGTCCGCCGCATCTACGAGcatcaacgccacgatcagctAACGAGACGGTCAATCGCGCgagatataga
gaattgaggagttgggccttcattccgagaCTGAACGGCGCACGTGTCTT

>A05F__commonRT__Read003__boundary_10k_003_chr2:11520003-11530003_p0097__A12R
ACGTCCGCCGCATCTACGAGcatcaacgccacgatcagctAACGAGACGGTCAATCGCGCgctcttataa
agtgcgaggtgagctcataatcatgagaccCTGAACGGCGCACGTGTCTT

>A05F__commonRT__Read003__boundary_10k_003_chr2:11520003-11530003_p0098__A12R
ACGTCCGCCGCATCTACGAGcatcaacgccacgatcagctAACGAGACGGTCAATCGCGCgcgccatcat
tgctgaaattcttatggacgttgtcatgatCTGAACGGCGCACGTGTCTT

>A05F__commonRT__Read003__boundary_10k_003_chr2:11520003-11530003_p0099__A12R
ACGTCCGCCGCATCTACGAGcatcaacgccacgatcagctAACGAGACGGTCAATCGCGCggacgttgtt
gttgtatcggatgtcctatcatttgcccagCTGAACGGCGCACGTGTCTT

>A05F__commonRT__Read003__boundary_10k_003_chr2:11520003-11530003_p0100__A12R
ACGTCCGCCGCATCTACGAGcatcaacgccacgatcagctAACGAGACGGTCAATCGCGCtcgttgaata
gtcatatttggaggcatctgatgcatcggtCTGAACGGCGCACGTGTCTT

>A05F__commonRT__Read004__boundary_10k_004_chr2:11530004-11540004_p0001__A12R
ACGTCCGCCGCATCTACGAGcatcaacgccacgatcagctAGTGAATTGCTGCGCATCGGacgggcactt
ttcttgcaaatcgagcatttgtaggagctcCTGAACGGCGCACGTGTCTT

>A05F__commonRT__Read004__boundary_10k_004_chr2:11530004-11540004_p0002__A12R
ACGTCCGCCGCATCTACGAGcatcaacgccacgatcagctAGTGAATTGCTGCGCATCGGcattccactt
tttcggaccgatgactgtaagctcgacatgCTGAACGGCGCACGTGTCTT

>A05F__commonRT__Read004__boundary_10k_004_chr2:11530004-11540004_p0003__A12R
ACGTCCGCCGCATCTACGAGcatcaacgccacgatcagctAGTGAATTGCTGCGCATCGGgagatctcag
gaattgcccataatcttcgtggccgtgaggCTGAACGGCGCACGTGTCTT

>A05F__commonRT__Read004__boundary_10k_004_chr2:11530004-11540004_p0004__A12R
ACGTCCGCCGCATCTACGAGcatcaacgccacgatcagctAGTGAATTGCTGCGCATCGGgtccttgagt
agctctctgaaatattggttaaattttaaaCTGAACGGCGCACGTGTCTT

>A05F__commonRT__Read004__boundary_10k_004_chr2:11530004-11540004_p0005__A12R
ACGTCCGCCGCATCTACGAGcatcaacgccacgatcagctAGTGAATTGCTGCGCATCGGaaatattctg
gaactagagcgtgattccatgacatcacacCTGAACGGCGCACGTGTCTT

>A05F__commonRT__Read004__boundary_10k_004_chr2:11530004-11540004_p0006__A12R
ACGTCCGCCGCATCTACGAGcatcaacgccacgatcagctAGTGAATTGCTGCGCATCGGccttcgatat
ttttgttgtacgcggcaatttgtctgaccaCTGAACGGCGCACGTGTCTT

>A05F__commonRT__Read004__boundary_10k_004_chr2:11530004-11540004_p0007__A12R
ACGTCCGCCGCATCTACGAGcatcaacgccacgatcagctAGTGAATTGCTGCGCATCGGcagaacataa
aaacagattttttcagaaccaaatttgtgcCTGAACGGCGCACGTGTCTT

>A05F__commonRT__Read004__boundary_10k_004_chr2:11530004-11540004_p0008__A12R
ACGTCCGCCGCATCTACGAGcatcaacgccacgatcagctAGTGAATTGCTGCGCATCGGcgctcagaaa
catctaaatgttagcaggaatgtgcaaaagCTGAACGGCGCACGTGTCTT

>A05F__commonRT__Read004__boundary_10k_004_chr2:11530004-11540004_p0009__A12R
ACGTCCGCCGCATCTACGAGcatcaacgccacgatcagctAGTGAATTGCTGCGCATCGGccgttttttg
ttttcctctgtgctcggcattcaaaggcaaCTGAACGGCGCACGTGTCTT

>A05F__commonRT__Read004__boundary_10k_004_chr2:11530004-11540004_p0010__A12R
ACGTCCGCCGCATCTACGAGcatcaacgccacgatcagctAGTGAATTGCTGCGCATCGGgcaaaaatta
gcaaaattgaatgcctattgacttgaaatcCTGAACGGCGCACGTGTCTT

>A05F__commonRT__Read004__boundary_10k_004_chr2:11530004-11540004_p0011__A12R
ACGTCCGCCGCATCTACGAGcatcaacgccacgatcagctAGTGAATTGCTGCGCATCGGtcgccgattg
atatggaaatgacttgaaacgtcgtaaaatCTGAACGGCGCACGTGTCTT

>A05F__commonRT__Read004__boundary_10k_004_chr2:11530004-11540004_p0012__A12R
ACGTCCGCCGCATCTACGAGcatcaacgccacgatcagctAGTGAATTGCTGCGCATCGGctctacgcgt
ttcaggtcaatcaaaagacggtgtagtaggCTGAACGGCGCACGTGTCTT

>A05F__commonRT__Read004__boundary_10k_004_chr2:11530004-11540004_p0013__A12R
ACGTCCGCCGCATCTACGAGcatcaacgccacgatcagctAGTGAATTGCTGCGCATCGGactctctccg
tctccaactttcgtcccattcgctttctctCTGAACGGCGCACGTGTCTT

>A05F__commonRT__Read004__boundary_10k_004_chr2:11530004-11540004_p0014__A12R
ACGTCCGCCGCATCTACGAGcatcaacgccacgatcagctAGTGAATTGCTGCGCATCGGaatcaattct
ggccactgatcagttagccgaacaccgtctCTGAACGGCGCACGTGTCTT

>A05F__commonRT__Read004__boundary_10k_004_chr2:11530004-11540004_p0015__A12R
ACGTCCGCCGCATCTACGAGcatcaacgccacgatcagctAGTGAATTGCTGCGCATCGGgaaattaatg
ttctgtacgtccgacatttccctgtgattcCTGAACGGCGCACGTGTCTT

>A05F__commonRT__Read004__boundary_10k_004_chr2:11530004-11540004_p0016__A12R
ACGTCCGCCGCATCTACGAGcatcaacgccacgatcagctAGTGAATTGCTGCGCATCGGcaaaaatgat
cggtcgatcattttcctacatatttgtattCTGAACGGCGCACGTGTCTT

>A05F__commonRT__Read004__boundary_10k_004_chr2:11530004-11540004_p0017__A12R
ACGTCCGCCGCATCTACGAGcatcaacgccacgatcagctAGTGAATTGCTGCGCATCGGgtaatttccg
tatgacaatccgagtttttgaatcaaaaatCTGAACGGCGCACGTGTCTT

>A05F__commonRT__Read004__boundary_10k_004_chr2:11530004-11540004_p0018__A12R
ACGTCCGCCGCATCTACGAGcatcaacgccacgatcagctAGTGAATTGCTGCGCATCGGgactggcata
taatttggaatttgaaatttggtgtttttgCTGAACGGCGCACGTGTCTT

>A05F__commonRT__Read004__boundary_10k_004_chr2:11530004-11540004_p0019__A12R
ACGTCCGCCGCATCTACGAGcatcaacgccacgatcagctAGTGAATTGCTGCGCATCGGttctccagtt
aatattgattttacgattttcgccgtctcgCTGAACGGCGCACGTGTCTT

>A05F__commonRT__Read004__boundary_10k_004_chr2:11530004-11540004_p0020__A12R
ACGTCCGCCGCATCTACGAGcatcaacgccacgatcagctAGTGAATTGCTGCGCATCGGatggaggagc
tggagccattgttcgttgagatcggattccCTGAACGGCGCACGTGTCTT

>A05F__commonRT__Read004__boundary_10k_004_chr2:11530004-11540004_p0021__A12R
ACGTCCGCCGCATCTACGAGcatcaacgccacgatcagctAGTGAATTGCTGCGCATCGGggtcctgttg
aacttggtgcagtcgtcattggggctgatgCTGAACGGCGCACGTGTCTT

>A05F__commonRT__Read004__boundary_10k_004_chr2:11530004-11540004_p0022__A12R
ACGTCCGCCGCATCTACGAGcatcaacgccacgatcagctAGTGAATTGCTGCGCATCGGatattctggc
tgatttccactgatcggctgggaagacgatCTGAACGGCGCACGTGTCTT

>A05F__commonRT__Read004__boundary_10k_004_chr2:11530004-11540004_p0023__A12R
ACGTCCGCCGCATCTACGAGcatcaacgccacgatcagctAGTGAATTGCTGCGCATCGGgttgacctcc
actgagttgctgtcgaagctgtgatccttgCTGAACGGCGCACGTGTCTT

>A05F__commonRT__Read004__boundary_10k_004_chr2:11530004-11540004_p0024__A12R
ACGTCCGCCGCATCTACGAGcatcaacgccacgatcagctAGTGAATTGCTGCGCATCGGgctacacatt
ttttgatgtaacagaaattcagaaaaactgCTGAACGGCGCACGTGTCTT

>A05F__commonRT__Read004__boundary_10k_004_chr2:11530004-11540004_p0025__A12R
ACGTCCGCCGCATCTACGAGcatcaacgccacgatcagctAGTGAATTGCTGCGCATCGGagctttgcga
tttactccaaaaaaccggtctcgacacgacCTGAACGGCGCACGTGTCTT

>A05F__commonRT__Read004__boundary_10k_004_chr2:11530004-11540004_p0026__A12R
ACGTCCGCCGCATCTACGAGcatcaacgccacgatcagctAGTGAATTGCTGCGCATCGGctgcattact
catggtattgaccactatttttatctttatCTGAACGGCGCACGTGTCTT

>A05F__commonRT__Read004__boundary_10k_004_chr2:11530004-11540004_p0027__A12R
ACGTCCGCCGCATCTACGAGcatcaacgccacgatcagctAGTGAATTGCTGCGCATCGGaatcctccgc
aagatccatgtctaaaatgtttgattttttCTGAACGGCGCACGTGTCTT

>A05F__commonRT__Read004__boundary_10k_004_chr2:11530004-11540004_p0028__A12R
ACGTCCGCCGCATCTACGAGcatcaacgccacgatcagctAGTGAATTGCTGCGCATCGGgtttccgtgg
aagggcgaaggaattcctggaatttattgcCTGAACGGCGCACGTGTCTT

>A05F__commonRT__Read004__boundary_10k_004_chr2:11530004-11540004_p0029__A12R
ACGTCCGCCGCATCTACGAGcatcaacgccacgatcagctAGTGAATTGCTGCGCATCGGggaattgagt
tcgagcttgtgttcggcgtgctcggagcacCTGAACGGCGCACGTGTCTT

>A05F__commonRT__Read004__boundary_10k_004_chr2:11530004-11540004_p0030__A12R
ACGTCCGCCGCATCTACGAGcatcaacgccacgatcagctAGTGAATTGCTGCGCATCGGaataacgttt
ttgattcaaaaaaacaactcactagcactgCTGAACGGCGCACGTGTCTT

>A05F__commonRT__Read004__boundary_10k_004_chr2:11530004-11540004_p0031__A12R
ACGTCCGCCGCATCTACGAGcatcaacgccacgatcagctAGTGAATTGCTGCGCATCGGccacttggaa
ttcctgaaaatagctgaattttttaaagtaCTGAACGGCGCACGTGTCTT

>A05F__commonRT__Read004__boundary_10k_004_chr2:11530004-11540004_p0032__A12R
ACGTCCGCCGCATCTACGAGcatcaacgccacgatcagctAGTGAATTGCTGCGCATCGGcgtctcgaga
agcgctttcacaacttgtgcgtttgaatttCTGAACGGCGCACGTGTCTT

>A05F__commonRT__Read004__boundary_10k_004_chr2:11530004-11540004_p0033__A12R
ACGTCCGCCGCATCTACGAGcatcaacgccacgatcagctAGTGAATTGCTGCGCATCGGctgctttctg
cattgcggcttgttcgatataccgcttattCTGAACGGCGCACGTGTCTT

>A05F__commonRT__Read004__boundary_10k_004_chr2:11530004-11540004_p0034__A12R
ACGTCCGCCGCATCTACGAGcatcaacgccacgatcagctAGTGAATTGCTGCGCATCGGcgattcgtta
attatgaaaggttttaagttctgatcatgaCTGAACGGCGCACGTGTCTT

>A05F__commonRT__Read004__boundary_10k_004_chr2:11530004-11540004_p0035__A12R
ACGTCCGCCGCATCTACGAGcatcaacgccacgatcagctAGTGAATTGCTGCGCATCGGacaatattat
ttgaggccccacgaggggagcagaacgaaaCTGAACGGCGCACGTGTCTT

>A05F__commonRT__Read004__boundary_10k_004_chr2:11530004-11540004_p0036__A12R
ACGTCCGCCGCATCTACGAGcatcaacgccacgatcagctAGTGAATTGCTGCGCATCGGatttcgtgcg
tatttcggtgtgcgcaactgcgctccattgCTGAACGGCGCACGTGTCTT

>A05F__commonRT__Read004__boundary_10k_004_chr2:11530004-11540004_p0037__A12R
ACGTCCGCCGCATCTACGAGcatcaacgccacgatcagctAGTGAATTGCTGCGCATCGGaatattttaa
atccagactttctaggcctgccaatttcaaCTGAACGGCGCACGTGTCTT

>A05F__commonRT__Read004__boundary_10k_004_chr2:11530004-11540004_p0038__A12R
ACGTCCGCCGCATCTACGAGcatcaacgccacgatcagctAGTGAATTGCTGCGCATCGGaatttatcta
aacatgccgaaactcaggttaatatgcataCTGAACGGCGCACGTGTCTT

>A05F__commonRT__Read004__boundary_10k_004_chr2:11530004-11540004_p0039__A12R
ACGTCCGCCGCATCTACGAGcatcaacgccacgatcagctAGTGAATTGCTGCGCATCGGgacaattagg
atcgtcattttagtggagaatgattattttCTGAACGGCGCACGTGTCTT

>A05F__commonRT__Read004__boundary_10k_004_chr2:11530004-11540004_p0040__A12R
ACGTCCGCCGCATCTACGAGcatcaacgccacgatcagctAGTGAATTGCTGCGCATCGGtacctccgtg
gcataatactacaatggaagcaaaaagagcCTGAACGGCGCACGTGTCTT

>A05F__commonRT__Read004__boundary_10k_004_chr2:11530004-11540004_p0041__A12R
ACGTCCGCCGCATCTACGAGcatcaacgccacgatcagctAGTGAATTGCTGCGCATCGGccaataattt
tatccgaagctggatgtgaagtttctacagCTGAACGGCGCACGTGTCTT

>A05F__commonRT__Read004__boundary_10k_004_chr2:11530004-11540004_p0042__A12R
ACGTCCGCCGCATCTACGAGcatcaacgccacgatcagctAGTGAATTGCTGCGCATCGGtcacaaacct
gatgaattttagcctcatctatagcagtatCTGAACGGCGCACGTGTCTT

>A05F__commonRT__Read004__boundary_10k_004_chr2:11530004-11540004_p0043__A12R
ACGTCCGCCGCATCTACGAGcatcaacgccacgatcagctAGTGAATTGCTGCGCATCGGcaccatatct
ttggataactagaataattgaacattggttCTGAACGGCGCACGTGTCTT

>A05F__commonRT__Read004__boundary_10k_004_chr2:11530004-11540004_p0044__A12R
ACGTCCGCCGCATCTACGAGcatcaacgccacgatcagctAGTGAATTGCTGCGCATCGGccaaaactcg
ttgcactttatcctcgtcgtaatcatttgaCTGAACGGCGCACGTGTCTT

>A05F__commonRT__Read004__boundary_10k_004_chr2:11530004-11540004_p0045__A12R
ACGTCCGCCGCATCTACGAGcatcaacgccacgatcagctAGTGAATTGCTGCGCATCGGtcttttttct
gatctgccggaagactttccatgaatttgtCTGAACGGCGCACGTGTCTT

>A05F__commonRT__Read004__boundary_10k_004_chr2:11530004-11540004_p0046__A12R
ACGTCCGCCGCATCTACGAGcatcaacgccacgatcagctAGTGAATTGCTGCGCATCGGcctcctgctc
tttttttgctgtttttaaacttaaacttaaCTGAACGGCGCACGTGTCTT

>A05F__commonRT__Read004__boundary_10k_004_chr2:11530004-11540004_p0047__A12R
ACGTCCGCCGCATCTACGAGcatcaacgccacgatcagctAGTGAATTGCTGCGCATCGGaactcgctat
caccgggtgaaaaatcacctaggtctggagCTGAACGGCGCACGTGTCTT

>A05F__commonRT__Read004__boundary_10k_004_chr2:11530004-11540004_p0048__A12R
ACGTCCGCCGCATCTACGAGcatcaacgccacgatcagctAGTGAATTGCTGCGCATCGGtttgatatca
aggtgagttatttttaagtgggtcccagagCTGAACGGCGCACGTGTCTT

>A05F__commonRT__Read004__boundary_10k_004_chr2:11530004-11540004_p0049__A12R
ACGTCCGCCGCATCTACGAGcatcaacgccacgatcagctAGTGAATTGCTGCGCATCGGtcaccgggtg
tacatcagctaaggtgcgggtacaggtgcaCTGAACGGCGCACGTGTCTT

>A05F__commonRT__Read004__boundary_10k_004_chr2:11530004-11540004_p0050__A12R
ACGTCCGCCGCATCTACGAGcatcaacgccacgatcagctAGTGAATTGCTGCGCATCGGagcttggctc
tggtgtctccgaacctcctgtccgcacctcCTGAACGGCGCACGTGTCTT

>A05F__commonRT__Read004__boundary_10k_004_chr2:11530004-11540004_p0051__A12R
ACGTCCGCCGCATCTACGAGcatcaacgccacgatcagctAGTGAATTGCTGCGCATCGGgtaataagct
cgtcattgagattatcaccgggtgtaaatcCTGAACGGCGCACGTGTCTT

>A05F__commonRT__Read004__boundary_10k_004_chr2:11530004-11540004_p0052__A12R
ACGTCCGCCGCATCTACGAGcatcaacgccacgatcagctAGTGAATTGCTGCGCATCGGgaattcctga
tataccgagagcccagctgatttcgtcttgCTGAACGGCGCACGTGTCTT

>A05F__commonRT__Read004__boundary_10k_004_chr2:11530004-11540004_p0053__A12R
ACGTCCGCCGCATCTACGAGcatcaacgccacgatcagctAGTGAATTGCTGCGCATCGGgagttttccc
ctacattctaccattcagctactgattattCTGAACGGCGCACGTGTCTT

>A05F__commonRT__Read004__boundary_10k_004_chr2:11530004-11540004_p0054__A12R
ACGTCCGCCGCATCTACGAGcatcaacgccacgatcagctAGTGAATTGCTGCGCATCGGgaaaaactgg
agtaggacctgtgactcattccgatttctgCTGAACGGCGCACGTGTCTT

>A05F__commonRT__Read004__boundary_10k_004_chr2:11530004-11540004_p0055__A12R
ACGTCCGCCGCATCTACGAGcatcaacgccacgatcagctAGTGAATTGCTGCGCATCGGctcgtggttt
ctctgtgagccaggtcctgttccggtttttCTGAACGGCGCACGTGTCTT

>A05F__commonRT__Read004__boundary_10k_004_chr2:11530004-11540004_p0056__A12R
ACGTCCGCCGCATCTACGAGcatcaacgccacgatcagctAGTGAATTGCTGCGCATCGGttctctaatc
tgtatcaccgggtgaacacttgcagtggtcCTGAACGGCGCACGTGTCTT

>A05F__commonRT__Read004__boundary_10k_004_chr2:11530004-11540004_p0057__A12R
ACGTCCGCCGCATCTACGAGcatcaacgccacgatcagctAGTGAATTGCTGCGCATCGGaaacccttgg
accagtgtgggtgtccgttgcggtgctacaCTGAACGGCGCACGTGTCTT

>A05F__commonRT__Read004__boundary_10k_004_chr2:11530004-11540004_p0058__A12R
ACGTCCGCCGCATCTACGAGcatcaacgccacgatcagctAGTGAATTGCTGCGCATCGGatccaaagtg
tctatcaccgggtgaaaattcgcatgggtcCTGAACGGCGCACGTGTCTT

>A05F__commonRT__Read004__boundary_10k_004_chr2:11530004-11540004_p0059__A12R
ACGTCCGCCGCATCTACGAGcatcaacgccacgatcagctAGTGAATTGCTGCGCATCGGccattagaac
tatcaccgggtggaaactagcagtggctcgCTGAACGGCGCACGTGTCTT

>A05F__commonRT__Read004__boundary_10k_004_chr2:11530004-11540004_p0060__A12R
ACGTCCGCCGCATCTACGAGcatcaacgccacgatcagctAGTGAATTGCTGCGCATCGGcagatcgagc
cattgctggtttcttccacagtggtactttCTGAACGGCGCACGTGTCTT

>A05F__commonRT__Read004__boundary_10k_004_chr2:11530004-11540004_p0061__A12R
ACGTCCGCCGCATCTACGAGcatcaacgccacgatcagctAGTGAATTGCTGCGCATCGGccaaatgggc
ggagacccaatggtgcaccaagtcagcagtCTGAACGGCGCACGTGTCTT

>A05F__commonRT__Read004__boundary_10k_004_chr2:11530004-11540004_p0062__A12R
ACGTCCGCCGCATCTACGAGcatcaacgccacgatcagctAGTGAATTGCTGCGCATCGGctagacctgc
ccggttgaccatcgggcccaccatttatcgCTGAACGGCGCACGTGTCTT

>A05F__commonRT__Read004__boundary_10k_004_chr2:11530004-11540004_p0063__A12R
ACGTCCGCCGCATCTACGAGcatcaacgccacgatcagctAGTGAATTGCTGCGCATCGGagaagaagcg
agagaatccgaaaaactccgccgtccggcgCTGAACGGCGCACGTGTCTT

>A05F__commonRT__Read004__boundary_10k_004_chr2:11530004-11540004_p0064__A12R
ACGTCCGCCGCATCTACGAGcatcaacgccacgatcagctAGTGAATTGCTGCGCATCGGtccgccttct
actttccgcatgcgcctattctagacatcgCTGAACGGCGCACGTGTCTT

>A05F__commonRT__Read004__boundary_10k_004_chr2:11530004-11540004_p0065__A12R
ACGTCCGCCGCATCTACGAGcatcaacgccacgatcagctAGTGAATTGCTGCGCATCGGccttctatct
atctctcttccaaaaaaatggaacagattgCTGAACGGCGCACGTGTCTT

>A05F__commonRT__Read004__boundary_10k_004_chr2:11530004-11540004_p0066__A12R
ACGTCCGCCGCATCTACGAGcatcaacgccacgatcagctAGTGAATTGCTGCGCATCGGttcggcggaa
cgatgaaagcggactcgtttgaaacggattCTGAACGGCGCACGTGTCTT

>A05F__commonRT__Read004__boundary_10k_004_chr2:11530004-11540004_p0067__A12R
ACGTCCGCCGCATCTACGAGcatcaacgccacgatcagctAGTGAATTGCTGCGCATCGGcagtgctcat
gaatattcacagttgaaaatcgaattttttCTGAACGGCGCACGTGTCTT

>A05F__commonRT__Read004__boundary_10k_004_chr2:11530004-11540004_p0068__A12R
ACGTCCGCCGCATCTACGAGcatcaacgccacgatcagctAGTGAATTGCTGCGCATCGGcctctttttc
gcaatcataaaaatttacaggcacagaattCTGAACGGCGCACGTGTCTT

>A05F__commonRT__Read004__boundary_10k_004_chr2:11530004-11540004_p0069__A12R
ACGTCCGCCGCATCTACGAGcatcaacgccacgatcagctAGTGAATTGCTGCGCATCGGtgatgcagta
aatattctcacggatttttagaggttttttCTGAACGGCGCACGTGTCTT

>A05F__commonRT__Read004__boundary_10k_004_chr2:11530004-11540004_p0070__A12R
ACGTCCGCCGCATCTACGAGcatcaacgccacgatcagctAGTGAATTGCTGCGCATCGGttcaataaat
tcggaaaggtacatatgcgcctttgaagagCTGAACGGCGCACGTGTCTT

>A05F__commonRT__Read004__boundary_10k_004_chr2:11530004-11540004_p0071__A12R
ACGTCCGCCGCATCTACGAGcatcaacgccacgatcagctAGTGAATTGCTGCGCATCGGgcgctgaaaa
atacggtatccggactcgacacgacagtttCTGAACGGCGCACGTGTCTT

>A05F__commonRT__Read004__boundary_10k_004_chr2:11530004-11540004_p0072__A12R
ACGTCCGCCGCATCTACGAGcatcaacgccacgatcagctAGTGAATTGCTGCGCATCGGtaaaaagtta
cgtcataagttattggtcccgagtgtgtacCTGAACGGCGCACGTGTCTT

>A05F__commonRT__Read004__boundary_10k_004_chr2:11530004-11540004_p0073__A12R
ACGTCCGCCGCATCTACGAGcatcaacgccacgatcagctAGTGAATTGCTGCGCATCGGtgtagtcgag
ttttctggaagaaaaagtatatatagtttgCTGAACGGCGCACGTGTCTT

>A05F__commonRT__Read004__boundary_10k_004_chr2:11530004-11540004_p0074__A12R
ACGTCCGCCGCATCTACGAGcatcaacgccacgatcagctAGTGAATTGCTGCGCATCGGgttaggtaga
agccgagaacacgatgaaccttggaagttaCTGAACGGCGCACGTGTCTT

>A05F__commonRT__Read004__boundary_10k_004_chr2:11530004-11540004_p0075__A12R
ACGTCCGCCGCATCTACGAGcatcaacgccacgatcagctAGTGAATTGCTGCGCATCGGaagcagatgt
ggataagctggaactatagtcaattctcacCTGAACGGCGCACGTGTCTT

>A05F__commonRT__Read004__boundary_10k_004_chr2:11530004-11540004_p0076__A12R
ACGTCCGCCGCATCTACGAGcatcaacgccacgatcagctAGTGAATTGCTGCGCATCGGtatctcatgg
ggctaattacgaaagatttagagctcactaCTGAACGGCGCACGTGTCTT

>A05F__commonRT__Read004__boundary_10k_004_chr2:11530004-11540004_p0077__A12R
ACGTCCGCCGCATCTACGAGcatcaacgccacgatcagctAGTGAATTGCTGCGCATCGGgtggcagatg
acgtcatgtttgttctctagcagatccctaCTGAACGGCGCACGTGTCTT

>A05F__commonRT__Read004__boundary_10k_004_chr2:11530004-11540004_p0078__A12R
ACGTCCGCCGCATCTACGAGcatcaacgccacgatcagctAGTGAATTGCTGCGCATCGGggagacacat
cgtctgttggttcgggtcagctgagatgacCTGAACGGCGCACGTGTCTT

>A05F__commonRT__Read004__boundary_10k_004_chr2:11530004-11540004_p0079__A12R
ACGTCCGCCGCATCTACGAGcatcaacgccacgatcagctAGTGAATTGCTGCGCATCGGtgaggcccct
tcaacgaatttcttgtccaatacatctctgCTGAACGGCGCACGTGTCTT

>A05F__commonRT__Read004__boundary_10k_004_chr2:11530004-11540004_p0080__A12R
ACGTCCGCCGCATCTACGAGcatcaacgccacgatcagctAGTGAATTGCTGCGCATCGGtcgtcaattc
ctcaaccatcgcctctacaagttgtgatcgCTGAACGGCGCACGTGTCTT

>A05F__commonRT__Read004__boundary_10k_004_chr2:11530004-11540004_p0081__A12R
ACGTCCGCCGCATCTACGAGcatcaacgccacgatcagctAGTGAATTGCTGCGCATCGGtgctcaattg
ccttaacagccttttcccttttcacatcctCTGAACGGCGCACGTGTCTT

>A05F__commonRT__Read004__boundary_10k_004_chr2:11530004-11540004_p0082__A12R
ACGTCCGCCGCATCTACGAGcatcaacgccacgatcagctAGTGAATTGCTGCGCATCGGtggatttttc
ctgttgaaaatcttcaaatccttcatagtcCTGAACGGCGCACGTGTCTT

>A05F__commonRT__Read004__boundary_10k_004_chr2:11530004-11540004_p0083__A12R
ACGTCCGCCGCATCTACGAGcatcaacgccacgatcagctAGTGAATTGCTGCGCATCGGccaaagagcc
gggtcaattctttaaaatttattaaattcaCTGAACGGCGCACGTGTCTT

>A05F__commonRT__Read004__boundary_10k_004_chr2:11530004-11540004_p0084__A12R
ACGTCCGCCGCATCTACGAGcatcaacgccacgatcagctAGTGAATTGCTGCGCATCGGtttgagcacc
tgttgaaggggaaaatgaatcctccaacccCTGAACGGCGCACGTGTCTT

>A05F__commonRT__Read004__boundary_10k_004_chr2:11530004-11540004_p0085__A12R
ACGTCCGCCGCATCTACGAGcatcaacgccacgatcagctAGTGAATTGCTGCGCATCGGtccatgttca
tcgggaagaaccaccgtgagcccgagaagaCTGAACGGCGCACGTGTCTT

>A05F__commonRT__Read004__boundary_10k_004_chr2:11530004-11540004_p0086__A12R
ACGTCCGCCGCATCTACGAGcatcaacgccacgatcagctAGTGAATTGCTGCGCATCGGtgttgtcctt
ccgaatgcttgatcccaaatgtagaacagtCTGAACGGCGCACGTGTCTT

>A05F__commonRT__Read004__boundary_10k_004_chr2:11530004-11540004_p0087__A12R
ACGTCCGCCGCATCTACGAGcatcaacgccacgatcagctAGTGAATTGCTGCGCATCGGccttcacttc
ccaagaataggtgtggagtgtgcaaagttgCTGAACGGCGCACGTGTCTT

>A05F__commonRT__Read004__boundary_10k_004_chr2:11530004-11540004_p0088__A12R
ACGTCCGCCGCATCTACGAGcatcaacgccacgatcagctAGTGAATTGCTGCGCATCGGtttcagtgag
gctggattttgcaagcttcagtacttcgcaCTGAACGGCGCACGTGTCTT

>A05F__commonRT__Read004__boundary_10k_004_chr2:11530004-11540004_p0089__A12R
ACGTCCGCCGCATCTACGAGcatcaacgccacgatcagctAGTGAATTGCTGCGCATCGGtccatcgtag
catcgtcgagaagttcgaaggaggaaaggaCTGAACGGCGCACGTGTCTT

>A05F__commonRT__Read004__boundary_10k_004_chr2:11530004-11540004_p0090__A12R
ACGTCCGCCGCATCTACGAGcatcaacgccacgatcagctAGTGAATTGCTGCGCATCGGattcagtact
gggtgcaatcctagattcgttttcaaacatCTGAACGGCGCACGTGTCTT

>A05F__commonRT__Read004__boundary_10k_004_chr2:11530004-11540004_p0091__A12R
ACGTCCGCCGCATCTACGAGcatcaacgccacgatcagctAGTGAATTGCTGCGCATCGGatcctgatgt
ttcgacaaggatcgagaatggggttggagcCTGAACGGCGCACGTGTCTT

>A05F__commonRT__Read004__boundary_10k_004_chr2:11530004-11540004_p0092__A12R
ACGTCCGCCGCATCTACGAGcatcaacgccacgatcagctAGTGAATTGCTGCGCATCGGattgccacat
cttcgtagcttctgcagaagatccagcgagCTGAACGGCGCACGTGTCTT

>A05F__commonRT__Read004__boundary_10k_004_chr2:11530004-11540004_p0093__A12R
ACGTCCGCCGCATCTACGAGcatcaacgccacgatcagctAGTGAATTGCTGCGCATCGGtatccatctc
tggtaaccgccaatggtgcactttctctcaCTGAACGGCGCACGTGTCTT

>A05F__commonRT__Read004__boundary_10k_004_chr2:11530004-11540004_p0094__A12R
ACGTCCGCCGCATCTACGAGcatcaacgccacgatcagctAGTGAATTGCTGCGCATCGGcttcatcaca
ttcgtcaattcataataattttccaatggtCTGAACGGCGCACGTGTCTT

>A05F__commonRT__Read004__boundary_10k_004_chr2:11530004-11540004_p0095__A12R
ACGTCCGCCGCATCTACGAGcatcaacgccacgatcagctAGTGAATTGCTGCGCATCGGcataagtgac
aattcttttagccaaagaaccacatcgttcCTGAACGGCGCACGTGTCTT

>A05F__commonRT__Read004__boundary_10k_004_chr2:11530004-11540004_p0096__A12R
ACGTCCGCCGCATCTACGAGcatcaacgccacgatcagctAGTGAATTGCTGCGCATCGGgaagggatag
agcctggaatttgaaattattaatagaattCTGAACGGCGCACGTGTCTT

>A05F__commonRT__Read004__boundary_10k_004_chr2:11530004-11540004_p0097__A12R
ACGTCCGCCGCATCTACGAGcatcaacgccacgatcagctAGTGAATTGCTGCGCATCGGctgaaattga
cccgccgtgatcgacaacccattcgtagagCTGAACGGCGCACGTGTCTT

>A05F__commonRT__Read004__boundary_10k_004_chr2:11530004-11540004_p0098__A12R
ACGTCCGCCGCATCTACGAGcatcaacgccacgatcagctAGTGAATTGCTGCGCATCGGgtggagtacg
gtagcttcagttgaccgattccatgttcagCTGAACGGCGCACGTGTCTT

>A05F__commonRT__Read004__boundary_10k_004_chr2:11530004-11540004_p0099__A12R
ACGTCCGCCGCATCTACGAGcatcaacgccacgatcagctAGTGAATTGCTGCGCATCGGcttctttgtc
aaaagtcgttcttcaggatcttttccgaatCTGAACGGCGCACGTGTCTT

>A05F__commonRT__Read004__boundary_10k_004_chr2:11530004-11540004_p0100__A12R
ACGTCCGCCGCATCTACGAGcatcaacgccacgatcagctAGTGAATTGCTGCGCATCGGgctactaaac
gtattgttacacgcgttattaataattagaCTGAACGGCGCACGTGTCTT

>A05F__commonRT__Read005__boundary_10k_005_chr2:11540005-11550005_p0001__A12R
ACGTCCGCCGCATCTACGAGcatcaacgccacgatcagctAAGTTCAACGGGACCGTGGCaatccttcat
gtctggcggcaagaactgctgcgtagcttcCTGAACGGCGCACGTGTCTT

>A05F__commonRT__Read005__boundary_10k_005_chr2:11540005-11550005_p0002__A12R
ACGTCCGCCGCATCTACGAGcatcaacgccacgatcagctAAGTTCAACGGGACCGTGGCattctcaaat
gccattaaatccgactgcatcacttttgcaCTGAACGGCGCACGTGTCTT

>A05F__commonRT__Read005__boundary_10k_005_chr2:11540005-11550005_p0003__A12R
ACGTCCGCCGCATCTACGAGcatcaacgccacgatcagctAAGTTCAACGGGACCGTGGCccttgtggga
ctactgccaatttgttcttggagcaatacgCTGAACGGCGCACGTGTCTT

>A05F__commonRT__Read005__boundary_10k_005_chr2:11540005-11550005_p0004__A12R
ACGTCCGCCGCATCTACGAGcatcaacgccacgatcagctAAGTTCAACGGGACCGTGGCagaataaaac
cagaatcacacttgagaattcccattgtgtCTGAACGGCGCACGTGTCTT

>A05F__commonRT__Read005__boundary_10k_005_chr2:11540005-11550005_p0005__A12R
ACGTCCGCCGCATCTACGAGcatcaacgccacgatcagctAAGTTCAACGGGACCGTGGCcatatatccg
agttttgcaagtttgttgtccaagtcttccCTGAACGGCGCACGTGTCTT

>A05F__commonRT__Read005__boundary_10k_005_chr2:11540005-11550005_p0006__A12R
ACGTCCGCCGCATCTACGAGcatcaacgccacgatcagctAAGTTCAACGGGACCGTGGCgccgagcttt
gtctcctactatttcttttgaagtttcaagCTGAACGGCGCACGTGTCTT

>A05F__commonRT__Read005__boundary_10k_005_chr2:11540005-11550005_p0007__A12R
ACGTCCGCCGCATCTACGAGcatcaacgccacgatcagctAAGTTCAACGGGACCGTGGCcgatgattct
cttctgtctctttttcttatcactgcccagCTGAACGGCGCACGTGTCTT

>A05F__commonRT__Read005__boundary_10k_005_chr2:11540005-11550005_p0008__A12R
ACGTCCGCCGCATCTACGAGcatcaacgccacgatcagctAAGTTCAACGGGACCGTGGCgccatcgttg
ttgcagcatgcttctggaaagcagttcgctCTGAACGGCGCACGTGTCTT

>A05F__commonRT__Read005__boundary_10k_005_chr2:11540005-11550005_p0009__A12R
ACGTCCGCCGCATCTACGAGcatcaacgccacgatcagctAAGTTCAACGGGACCGTGGCgaatttcttg
aagtgtcaacggccattgttgattgtttagCTGAACGGCGCACGTGTCTT

>A05F__commonRT__Read005__boundary_10k_005_chr2:11540005-11550005_p0010__A12R
ACGTCCGCCGCATCTACGAGcatcaacgccacgatcagctAAGTTCAACGGGACCGTGGCcttgaaggaa
agcaagacttctttttgaaagatcaaaaatCTGAACGGCGCACGTGTCTT

>A05F__commonRT__Read005__boundary_10k_005_chr2:11540005-11550005_p0011__A12R
ACGTCCGCCGCATCTACGAGcatcaacgccacgatcagctAAGTTCAACGGGACCGTGGCcgtcctgata
atgtttcctcgcgacagctaccaacgaagtCTGAACGGCGCACGTGTCTT

>A05F__commonRT__Read005__boundary_10k_005_chr2:11540005-11550005_p0012__A12R
ACGTCCGCCGCATCTACGAGcatcaacgccacgatcagctAAGTTCAACGGGACCGTGGCacacactcag
ccaaatccgacacaagaattccaccttttcCTGAACGGCGCACGTGTCTT

>A05F__commonRT__Read005__boundary_10k_005_chr2:11540005-11550005_p0013__A12R
ACGTCCGCCGCATCTACGAGcatcaacgccacgatcagctAAGTTCAACGGGACCGTGGCcaaactcaaa
ttttaattactacgaaaaataagccgctgaCTGAACGGCGCACGTGTCTT

>A05F__commonRT__Read005__boundary_10k_005_chr2:11540005-11550005_p0014__A12R
ACGTCCGCCGCATCTACGAGcatcaacgccacgatcagctAAGTTCAACGGGACCGTGGCgatcacttca
gaggatacttgctggaaaaatttaatttaaCTGAACGGCGCACGTGTCTT

>A05F__commonRT__Read005__boundary_10k_005_chr2:11540005-11550005_p0015__A12R
ACGTCCGCCGCATCTACGAGcatcaacgccacgatcagctAAGTTCAACGGGACCGTGGCcgactcgatc
ctttttcttattgacttgtgtcggaacaacCTGAACGGCGCACGTGTCTT

>A05F__commonRT__Read005__boundary_10k_005_chr2:11540005-11550005_p0016__A12R
ACGTCCGCCGCATCTACGAGcatcaacgccacgatcagctAAGTTCAACGGGACCGTGGCtcttctggag
atattcttcgattttcttctcatccaaatgCTGAACGGCGCACGTGTCTT

>A05F__commonRT__Read005__boundary_10k_005_chr2:11540005-11550005_p0017__A12R
ACGTCCGCCGCATCTACGAGcatcaacgccacgatcagctAAGTTCAACGGGACCGTGGCttcgaacctt
cggcgtcagatccttcatcgcgtcgagaccCTGAACGGCGCACGTGTCTT

>A05F__commonRT__Read005__boundary_10k_005_chr2:11540005-11550005_p0018__A12R
ACGTCCGCCGCATCTACGAGcatcaacgccacgatcagctAAGTTCAACGGGACCGTGGCaaccgtctct
tcgcggcttttcttttcagtggagcctgcaCTGAACGGCGCACGTGTCTT

>A05F__commonRT__Read005__boundary_10k_005_chr2:11540005-11550005_p0019__A12R
ACGTCCGCCGCATCTACGAGcatcaacgccacgatcagctAAGTTCAACGGGACCGTGGCcaaaactccg
tccatatgctcgttttgtactttttgattgCTGAACGGCGCACGTGTCTT

>A05F__commonRT__Read005__boundary_10k_005_chr2:11540005-11550005_p0020__A12R
ACGTCCGCCGCATCTACGAGcatcaacgccacgatcagctAAGTTCAACGGGACCGTGGCtgttaacaga
agtgtgtaattaaaatcattcgtaatcctcCTGAACGGCGCACGTGTCTT

>A05F__commonRT__Read005__boundary_10k_005_chr2:11540005-11550005_p0021__A12R
ACGTCCGCCGCATCTACGAGcatcaacgccacgatcagctAAGTTCAACGGGACCGTGGCgaaaaacctc
ttcctacaaatgatcatagttcattttatgCTGAACGGCGCACGTGTCTT

>A05F__commonRT__Read005__boundary_10k_005_chr2:11540005-11550005_p0022__A12R
ACGTCCGCCGCATCTACGAGcatcaacgccacgatcagctAAGTTCAACGGGACCGTGGCttcagccccc
tgccaccattatttgccggccactggccttCTGAACGGCGCACGTGTCTT

>A05F__commonRT__Read005__boundary_10k_005_chr2:11540005-11550005_p0023__A12R
ACGTCCGCCGCATCTACGAGcatcaacgccacgatcagctAAGTTCAACGGGACCGTGGCctcggttcgc
cgaaacatttttatacgaaaaatactttaaCTGAACGGCGCACGTGTCTT

>A05F__commonRT__Read005__boundary_10k_005_chr2:11540005-11550005_p0024__A12R
ACGTCCGCCGCATCTACGAGcatcaacgccacgatcagctAAGTTCAACGGGACCGTGGCtttactgttg
caaagaacttcgtgattgggggcgtcgaatCTGAACGGCGCACGTGTCTT

>A05F__commonRT__Read005__boundary_10k_005_chr2:11540005-11550005_p0025__A12R
ACGTCCGCCGCATCTACGAGcatcaacgccacgatcagctAAGTTCAACGGGACCGTGGCctggcatacg
tttttcgattcagagcttgaacgttcccgtCTGAACGGCGCACGTGTCTT

>A05F__commonRT__Read005__boundary_10k_005_chr2:11540005-11550005_p0026__A12R
ACGTCCGCCGCATCTACGAGcatcaacgccacgatcagctAAGTTCAACGGGACCGTGGCagcccattgt
ctggtgaatcggtatgagaggtttgagataCTGAACGGCGCACGTGTCTT

>A05F__commonRT__Read005__boundary_10k_005_chr2:11540005-11550005_p0027__A12R
ACGTCCGCCGCATCTACGAGcatcaacgccacgatcagctAAGTTCAACGGGACCGTGGCagtacttcac
aactaactgtcaagaattgtgaaaatatgcCTGAACGGCGCACGTGTCTT

>A05F__commonRT__Read005__boundary_10k_005_chr2:11540005-11550005_p0028__A12R
ACGTCCGCCGCATCTACGAGcatcaacgccacgatcagctAAGTTCAACGGGACCGTGGCtggattgcac
tgaaaaatgtgaatgttaaaatttctgatcCTGAACGGCGCACGTGTCTT

>A05F__commonRT__Read005__boundary_10k_005_chr2:11540005-11550005_p0029__A12R
ACGTCCGCCGCATCTACGAGcatcaacgccacgatcagctAAGTTCAACGGGACCGTGGCcgtgagcaca
actttgtggatgtcagtgaaagcgcattaaCTGAACGGCGCACGTGTCTT

>A05F__commonRT__Read005__boundary_10k_005_chr2:11540005-11550005_p0030__A12R
ACGTCCGCCGCATCTACGAGcatcaacgccacgatcagctAAGTTCAACGGGACCGTGGCtcgacggaaa
aaatcgtgggttgaaacgtaggttttgactCTGAACGGCGCACGTGTCTT

>A05F__commonRT__Read005__boundary_10k_005_chr2:11540005-11550005_p0031__A12R
ACGTCCGCCGCATCTACGAGcatcaacgccacgatcagctAAGTTCAACGGGACCGTGGCgtgaaaggat
cattctctaagaattcttcatcgtcggggcCTGAACGGCGCACGTGTCTT

>A05F__commonRT__Read005__boundary_10k_005_chr2:11540005-11550005_p0032__A12R
ACGTCCGCCGCATCTACGAGcatcaacgccacgatcagctAAGTTCAACGGGACCGTGGCttccaggagt
cttccaaaaccatgaagggagcctccgagtCTGAACGGCGCACGTGTCTT

>A05F__commonRT__Read005__boundary_10k_005_chr2:11540005-11550005_p0033__A12R
ACGTCCGCCGCATCTACGAGcatcaacgccacgatcagctAAGTTCAACGGGACCGTGGCcaactggccc
ggtttagcagtaagaaccttgataatcgaaCTGAACGGCGCACGTGTCTT

>A05F__commonRT__Read005__boundary_10k_005_chr2:11540005-11550005_p0034__A12R
ACGTCCGCCGCATCTACGAGcatcaacgccacgatcagctAAGTTCAACGGGACCGTGGCgttgggtcaa
cccggaacgaactttcatctcgagacctatCTGAACGGCGCACGTGTCTT

>A05F__commonRT__Read005__boundary_10k_005_chr2:11540005-11550005_p0035__A12R
ACGTCCGCCGCATCTACGAGcatcaacgccacgatcagctAAGTTCAACGGGACCGTGGCggagaagctt
catcgatgtcttgactcaagttgaggaagaCTGAACGGCGCACGTGTCTT

>A05F__commonRT__Read005__boundary_10k_005_chr2:11540005-11550005_p0036__A12R
ACGTCCGCCGCATCTACGAGcatcaacgccacgatcagctAAGTTCAACGGGACCGTGGCcagaacagac
aaccaggagccaaactcgataatctcctgtCTGAACGGCGCACGTGTCTT

>A05F__commonRT__Read005__boundary_10k_005_chr2:11540005-11550005_p0037__A12R
ACGTCCGCCGCATCTACGAGcatcaacgccacgatcagctAAGTTCAACGGGACCGTGGCtcgccaattc
ttgaagatcttgttggtccgaataggatgtCTGAACGGCGCACGTGTCTT

>A05F__commonRT__Read005__boundary_10k_005_chr2:11540005-11550005_p0038__A12R
ACGTCCGCCGCATCTACGAGcatcaacgccacgatcagctAAGTTCAACGGGACCGTGGCatttcctata
gtttggctcactcttccgcaaagtgaaggtCTGAACGGCGCACGTGTCTT

>A05F__commonRT__Read005__boundary_10k_005_chr2:11540005-11550005_p0039__A12R
ACGTCCGCCGCATCTACGAGcatcaacgccacgatcagctAAGTTCAACGGGACCGTGGCatgcgaagag
cgcggattccattgagcaacgttgacagcaCTGAACGGCGCACGTGTCTT

>A05F__commonRT__Read005__boundary_10k_005_chr2:11540005-11550005_p0040__A12R
ACGTCCGCCGCATCTACGAGcatcaacgccacgatcagctAAGTTCAACGGGACCGTGGCcccgctccac
atttggtccgaactcttggaattattcatgCTGAACGGCGCACGTGTCTT

>A05F__commonRT__Read005__boundary_10k_005_chr2:11540005-11550005_p0041__A12R
ACGTCCGCCGCATCTACGAGcatcaacgccacgatcagctAAGTTCAACGGGACCGTGGCtattaccaat
gatccggaggaaaagctgataaagtttcttCTGAACGGCGCACGTGTCTT

>A05F__commonRT__Read005__boundary_10k_005_chr2:11540005-11550005_p0042__A12R
ACGTCCGCCGCATCTACGAGcatcaacgccacgatcagctAAGTTCAACGGGACCGTGGCtcattctgga
gagtttcatagtcgtcgcggcgaggatcgaCTGAACGGCGCACGTGTCTT

>A05F__commonRT__Read005__boundary_10k_005_chr2:11540005-11550005_p0043__A12R
ACGTCCGCCGCATCTACGAGcatcaacgccacgatcagctAAGTTCAACGGGACCGTGGCataaagatgg
ttgcgtacgagacacaccatctccgcggctCTGAACGGCGCACGTGTCTT

>A05F__commonRT__Read005__boundary_10k_005_chr2:11540005-11550005_p0044__A12R
ACGTCCGCCGCATCTACGAGcatcaacgccacgatcagctAAGTTCAACGGGACCGTGGCttctcgcacc
gaaaagatgacagaacgccgctcaccgtaaCTGAACGGCGCACGTGTCTT

>A05F__commonRT__Read005__boundary_10k_005_chr2:11540005-11550005_p0045__A12R
ACGTCCGCCGCATCTACGAGcatcaacgccacgatcagctAAGTTCAACGGGACCGTGGCcaaccgtgaa
ctttgaacgttccaaatcttttcgagaaaaCTGAACGGCGCACGTGTCTT

>A05F__commonRT__Read005__boundary_10k_005_chr2:11540005-11550005_p0046__A12R
ACGTCCGCCGCATCTACGAGcatcaacgccacgatcagctAAGTTCAACGGGACCGTGGCaacactcggt
tgtgtttgtcgcgttctttaccatttccttCTGAACGGCGCACGTGTCTT

>A05F__commonRT__Read005__boundary_10k_005_chr2:11540005-11550005_p0047__A12R
ACGTCCGCCGCATCTACGAGcatcaacgccacgatcagctAAGTTCAACGGGACCGTGGCattgagagct
gaccgtcgagctcttcgcggatcttttcagCTGAACGGCGCACGTGTCTT

>A05F__commonRT__Read005__boundary_10k_005_chr2:11540005-11550005_p0048__A12R
ACGTCCGCCGCATCTACGAGcatcaacgccacgatcagctAAGTTCAACGGGACCGTGGCcagcagctag
gtcatttggaagctggaagcctatttggtgCTGAACGGCGCACGTGTCTT

>A05F__commonRT__Read005__boundary_10k_005_chr2:11540005-11550005_p0049__A12R
ACGTCCGCCGCATCTACGAGcatcaacgccacgatcagctAAGTTCAACGGGACCGTGGCctacagttgg
aagctattttcaaaattttctagacagataCTGAACGGCGCACGTGTCTT

>A05F__commonRT__Read005__boundary_10k_005_chr2:11540005-11550005_p0050__A12R
ACGTCCGCCGCATCTACGAGcatcaacgccacgatcagctAAGTTCAACGGGACCGTGGCgatggaacaa
ggagtgaaaggagctttaaatttgaacaatCTGAACGGCGCACGTGTCTT

>A05F__commonRT__Read005__boundary_10k_005_chr2:11540005-11550005_p0051__A12R
ACGTCCGCCGCATCTACGAGcatcaacgccacgatcagctAAGTTCAACGGGACCGTGGCagtttgtgcg
aacctcccgctgattttatcagaatgagaaCTGAACGGCGCACGTGTCTT

>A05F__commonRT__Read005__boundary_10k_005_chr2:11540005-11550005_p0052__A12R
ACGTCCGCCGCATCTACGAGcatcaacgccacgatcagctAAGTTCAACGGGACCGTGGCatggtcctgc
cacggagacatatttctgttttcctaaacaCTGAACGGCGCACGTGTCTT

>A05F__commonRT__Read005__boundary_10k_005_chr2:11540005-11550005_p0053__A12R
ACGTCCGCCGCATCTACGAGcatcaacgccacgatcagctAAGTTCAACGGGACCGTGGCttttaaaaat
caagcctctatccataatccagaaggcctcCTGAACGGCGCACGTGTCTT

>A05F__commonRT__Read005__boundary_10k_005_chr2:11540005-11550005_p0054__A12R
ACGTCCGCCGCATCTACGAGcatcaacgccacgatcagctAAGTTCAACGGGACCGTGGCcactaggaag
aaaagttatgcttaaaattcacttgcttatCTGAACGGCGCACGTGTCTT

>A05F__commonRT__Read005__boundary_10k_005_chr2:11540005-11550005_p0055__A12R
ACGTCCGCCGCATCTACGAGcatcaacgccacgatcagctAAGTTCAACGGGACCGTGGCgtcacgaaaa
aatatgtttgttggaaagaatgatttacgtCTGAACGGCGCACGTGTCTT

>A05F__commonRT__Read005__boundary_10k_005_chr2:11540005-11550005_p0056__A12R
ACGTCCGCCGCATCTACGAGcatcaacgccacgatcagctAAGTTCAACGGGACCGTGGCaaatggaaga
gagagtgcgccgaatcatgagagagaagagCTGAACGGCGCACGTGTCTT

>A05F__commonRT__Read005__boundary_10k_005_chr2:11540005-11550005_p0057__A12R
ACGTCCGCCGCATCTACGAGcatcaacgccacgatcagctAAGTTCAACGGGACCGTGGCagaataaata
tgggtcaacatcagaagaggaaacacggagCTGAACGGCGCACGTGTCTT

>A05F__commonRT__Read005__boundary_10k_005_chr2:11540005-11550005_p0058__A12R
ACGTCCGCCGCATCTACGAGcatcaacgccacgatcagctAAGTTCAACGGGACCGTGGCaagccatttt
acgataagcctttttgatttcatcgtctgtCTGAACGGCGCACGTGTCTT

>A05F__commonRT__Read005__boundary_10k_005_chr2:11540005-11550005_p0059__A12R
ACGTCCGCCGCATCTACGAGcatcaacgccacgatcagctAAGTTCAACGGGACCGTGGCaaagtacagt
atccttcaccgaggaccaaaaactttttttCTGAACGGCGCACGTGTCTT

>A05F__commonRT__Read005__boundary_10k_005_chr2:11540005-11550005_p0060__A12R
ACGTCCGCCGCATCTACGAGcatcaacgccacgatcagctAAGTTCAACGGGACCGTGGCgtttttaaat
cgagtgcttaaaaataacaacttggtcatgCTGAACGGCGCACGTGTCTT

>A05F__commonRT__Read005__boundary_10k_005_chr2:11540005-11550005_p0061__A12R
ACGTCCGCCGCATCTACGAGcatcaacgccacgatcagctAAGTTCAACGGGACCGTGGCccagaaaaac
tgcaattttactgggattttctatattttgCTGAACGGCGCACGTGTCTT

>A05F__commonRT__Read005__boundary_10k_005_chr2:11540005-11550005_p0062__A12R
ACGTCCGCCGCATCTACGAGcatcaacgccacgatcagctAAGTTCAACGGGACCGTGGCcatcgtaagc
ttcggcaatttcctgtaattaaaaaaaataCTGAACGGCGCACGTGTCTT

>A05F__commonRT__Read005__boundary_10k_005_chr2:11540005-11550005_p0063__A12R
ACGTCCGCCGCATCTACGAGcatcaacgccacgatcagctAAGTTCAACGGGACCGTGGCccttgattca
tgaagaacatattcgggcctccggctccacCTGAACGGCGCACGTGTCTT

>A05F__commonRT__Read005__boundary_10k_005_chr2:11540005-11550005_p0064__A12R
ACGTCCGCCGCATCTACGAGcatcaacgccacgatcagctAAGTTCAACGGGACCGTGGCggagcacagc
aggatcttgacgagcatgtccacgtcttccCTGAACGGCGCACGTGTCTT

>A05F__commonRT__Read005__boundary_10k_005_chr2:11540005-11550005_p0065__A12R
ACGTCCGCCGCATCTACGAGcatcaacgccacgatcagctAAGTTCAACGGGACCGTGGCgtacctttca
gtacatcctccaaactgacagaaagatcatCTGAACGGCGCACGTGTCTT

>A05F__commonRT__Read005__boundary_10k_005_chr2:11540005-11550005_p0066__A12R
ACGTCCGCCGCATCTACGAGcatcaacgccacgatcagctAAGTTCAACGGGACCGTGGCgtccgtcata
acttttcttgtaatcttcatcttcttcgttCTGAACGGCGCACGTGTCTT

>A05F__commonRT__Read005__boundary_10k_005_chr2:11540005-11550005_p0067__A12R
ACGTCCGCCGCATCTACGAGcatcaacgccacgatcagctAAGTTCAACGGGACCGTGGCtagtgaccgt
caaaactttgtcttctaggcgttgagcattCTGAACGGCGCACGTGTCTT

>A05F__commonRT__Read005__boundary_10k_005_chr2:11540005-11550005_p0068__A12R
ACGTCCGCCGCATCTACGAGcatcaacgccacgatcagctAAGTTCAACGGGACCGTGGCgggaatgtga
tctttgtgcctgacttccatcctggtttaaCTGAACGGCGCACGTGTCTT

>A05F__commonRT__Read005__boundary_10k_005_chr2:11540005-11550005_p0069__A12R
ACGTCCGCCGCATCTACGAGcatcaacgccacgatcagctAAGTTCAACGGGACCGTGGCgtcggcggga
gttctgttcgggtgctgatcaccttcttttCTGAACGGCGCACGTGTCTT

>A05F__commonRT__Read005__boundary_10k_005_chr2:11540005-11550005_p0070__A12R
ACGTCCGCCGCATCTACGAGcatcaacgccacgatcagctAAGTTCAACGGGACCGTGGCgagatctttt
cgacgcgtttgatgtcagatccctctcgctCTGAACGGCGCACGTGTCTT

>A05F__commonRT__Read005__boundary_10k_005_chr2:11540005-11550005_p0071__A12R
ACGTCCGCCGCATCTACGAGcatcaacgccacgatcagctAAGTTCAACGGGACCGTGGCcatcgttcaa
ttgaagacggtagtctgctccatccaacgtCTGAACGGCGCACGTGTCTT

>A05F__commonRT__Read005__boundary_10k_005_chr2:11540005-11550005_p0072__A12R
ACGTCCGCCGCATCTACGAGcatcaacgccacgatcagctAAGTTCAACGGGACCGTGGCaaatttttaa
cctaccgtcttgtagttcccggcttaatgaCTGAACGGCGCACGTGTCTT

>A05F__commonRT__Read005__boundary_10k_005_chr2:11540005-11550005_p0073__A12R
ACGTCCGCCGCATCTACGAGcatcaacgccacgatcagctAAGTTCAACGGGACCGTGGCgtccttttcc
agtcagcctgaaagaattaaaattaataatCTGAACGGCGCACGTGTCTT

>A05F__commonRT__Read005__boundary_10k_005_chr2:11540005-11550005_p0074__A12R
ACGTCCGCCGCATCTACGAGcatcaacgccacgatcagctAAGTTCAACGGGACCGTGGCattaaatctc
ctctgtgagatggagactttggatttggaaCTGAACGGCGCACGTGTCTT

>A05F__commonRT__Read005__boundary_10k_005_chr2:11540005-11550005_p0075__A12R
ACGTCCGCCGCATCTACGAGcatcaacgccacgatcagctAAGTTCAACGGGACCGTGGCtggattgagt
tgtgatgggaattccacgtcaaactcaatgCTGAACGGCGCACGTGTCTT

>A05F__commonRT__Read005__boundary_10k_005_chr2:11540005-11550005_p0076__A12R
ACGTCCGCCGCATCTACGAGcatcaacgccacgatcagctAAGTTCAACGGGACCGTGGCgaacaacatc
ctaataaaaaatctcttaaatacccgcttgCTGAACGGCGCACGTGTCTT

>A05F__commonRT__Read005__boundary_10k_005_chr2:11540005-11550005_p0077__A12R
ACGTCCGCCGCATCTACGAGcatcaacgccacgatcagctAAGTTCAACGGGACCGTGGCgtgagatggg
taattaacaatgaaacatgggtgataaaaaCTGAACGGCGCACGTGTCTT

>A05F__commonRT__Read005__boundary_10k_005_chr2:11540005-11550005_p0078__A12R
ACGTCCGCCGCATCTACGAGcatcaacgccacgatcagctAAGTTCAACGGGACCGTGGCgggggcggtt
gaggggggatacaattacaccgagtatcttCTGAACGGCGCACGTGTCTT

>A05F__commonRT__Read005__boundary_10k_005_chr2:11540005-11550005_p0079__A12R
ACGTCCGCCGCATCTACGAGcatcaacgccacgatcagctAAGTTCAACGGGACCGTGGCcggaaatgtt
gataaggaagcacgaattaaaattgaaagaCTGAACGGCGCACGTGTCTT

>A05F__commonRT__Read005__boundary_10k_005_chr2:11540005-11550005_p0080__A12R
ACGTCCGCCGCATCTACGAGcatcaacgccacgatcagctAAGTTCAACGGGACCGTGGCgcaaactggt
aaagaatgatgatggtgtgccctcatctccCTGAACGGCGCACGTGTCTT

>A05F__commonRT__Read005__boundary_10k_005_chr2:11540005-11550005_p0081__A12R
ACGTCCGCCGCATCTACGAGcatcaacgccacgatcagctAAGTTCAACGGGACCGTGGCgccttaaata
ttaactgaaacattaattacctctacttgcCTGAACGGCGCACGTGTCTT

>A05F__commonRT__Read005__boundary_10k_005_chr2:11540005-11550005_p0082__A12R
ACGTCCGCCGCATCTACGAGcatcaacgccacgatcagctAAGTTCAACGGGACCGTGGCtgtattttta
cagcagtcttaattaaattcgactacaccaCTGAACGGCGCACGTGTCTT

>A05F__commonRT__Read005__boundary_10k_005_chr2:11540005-11550005_p0083__A12R
ACGTCCGCCGCATCTACGAGcatcaacgccacgatcagctAAGTTCAACGGGACCGTGGCttgttttcgg
ctaattttaggtgattgttgcggtttttatCTGAACGGCGCACGTGTCTT

>A05F__commonRT__Read005__boundary_10k_005_chr2:11540005-11550005_p0084__A12R
ACGTCCGCCGCATCTACGAGcatcaacgccacgatcagctAAGTTCAACGGGACCGTGGCcgcgcgcgaa
cgagcgccctctgcgtgtactcctctcggaCTGAACGGCGCACGTGTCTT

>A05F__commonRT__Read005__boundary_10k_005_chr2:11540005-11550005_p0085__A12R
ACGTCCGCCGCATCTACGAGcatcaacgccacgatcagctAAGTTCAACGGGACCGTGGCgtcgaattta
gacgatatgtaaaaacgatacatcacaaaaCTGAACGGCGCACGTGTCTT

>A05F__commonRT__Read005__boundary_10k_005_chr2:11540005-11550005_p0086__A12R
ACGTCCGCCGCATCTACGAGcatcaacgccacgatcagctAAGTTCAACGGGACCGTGGCggagggtgag
ctcaagtttgagaataattttttgggtgtaCTGAACGGCGCACGTGTCTT

>A05F__commonRT__Read005__boundary_10k_005_chr2:11540005-11550005_p0087__A12R
ACGTCCGCCGCATCTACGAGcatcaacgccacgatcagctAAGTTCAACGGGACCGTGGCagcatcttgg
tagaacgtcgacgagagacctgaaatatttCTGAACGGCGCACGTGTCTT

>A05F__commonRT__Read005__boundary_10k_005_chr2:11540005-11550005_p0088__A12R
ACGTCCGCCGCATCTACGAGcatcaacgccacgatcagctAAGTTCAACGGGACCGTGGCaagatctttc
gtcttcagtgagctgatccgaaagctggaaCTGAACGGCGCACGTGTCTT

>A05F__commonRT__Read005__boundary_10k_005_chr2:11540005-11550005_p0089__A12R
ACGTCCGCCGCATCTACGAGcatcaacgccacgatcagctAAGTTCAACGGGACCGTGGCttcccatttc
cggaatcagggatgggtcgaattctggaaaCTGAACGGCGCACGTGTCTT

>A05F__commonRT__Read005__boundary_10k_005_chr2:11540005-11550005_p0090__A12R
ACGTCCGCCGCATCTACGAGcatcaacgccacgatcagctAAGTTCAACGGGACCGTGGCacgagcgatg
agtccatagccaacagttgatgttccagcgCTGAACGGCGCACGTGTCTT

>A05F__commonRT__Read005__boundary_10k_005_chr2:11540005-11550005_p0091__A12R
ACGTCCGCCGCATCTACGAGcatcaacgccacgatcagctAAGTTCAACGGGACCGTGGCtagttgtaga
tcggtccgatcaccagactcgtttgcacacCTGAACGGCGCACGTGTCTT

>A05F__commonRT__Read005__boundary_10k_005_chr2:11540005-11550005_p0092__A12R
ACGTCCGCCGCATCTACGAGcatcaacgccacgatcagctAAGTTCAACGGGACCGTGGCaaacgaccat
cacatcagagacagggctgttggagatccaCTGAACGGCGCACGTGTCTT

>A05F__commonRT__Read005__boundary_10k_005_chr2:11540005-11550005_p0093__A12R
ACGTCCGCCGCATCTACGAGcatcaacgccacgatcagctAAGTTCAACGGGACCGTGGCgtccagtgat
cgaggctctcaatgaaagttttccttcaatCTGAACGGCGCACGTGTCTT

>A05F__commonRT__Read005__boundary_10k_005_chr2:11540005-11550005_p0094__A12R
ACGTCCGCCGCATCTACGAGcatcaacgccacgatcagctAAGTTCAACGGGACCGTGGCgcatccgaat
ggtccttgaagcccttcagcgttcgggagaCTGAACGGCGCACGTGTCTT

>A05F__commonRT__Read005__boundary_10k_005_chr2:11540005-11550005_p0095__A12R
ACGTCCGCCGCATCTACGAGcatcaacgccacgatcagctAAGTTCAACGGGACCGTGGCcgagagcacc
ccacgcgattccgaggcgtgcgttattcagCTGAACGGCGCACGTGTCTT

>A05F__commonRT__Read005__boundary_10k_005_chr2:11540005-11550005_p0096__A12R
ACGTCCGCCGCATCTACGAGcatcaacgccacgatcagctAAGTTCAACGGGACCGTGGCattctgtgca
agtgggcgtccgaactgttggcgatccaaaCTGAACGGCGCACGTGTCTT

>A05F__commonRT__Read005__boundary_10k_005_chr2:11540005-11550005_p0097__A12R
ACGTCCGCCGCATCTACGAGcatcaacgccacgatcagctAAGTTCAACGGGACCGTGGCataaaacttt
ttgcgttgaaaagcaatagactatgacaagCTGAACGGCGCACGTGTCTT

>A05F__commonRT__Read005__boundary_10k_005_chr2:11540005-11550005_p0098__A12R
ACGTCCGCCGCATCTACGAGcatcaacgccacgatcagctAAGTTCAACGGGACCGTGGCcacgttttct
aactaaattttatgttttcagactctcctcCTGAACGGCGCACGTGTCTT

>A05F__commonRT__Read005__boundary_10k_005_chr2:11540005-11550005_p0099__A12R
ACGTCCGCCGCATCTACGAGcatcaacgccacgatcagctAAGTTCAACGGGACCGTGGCgcaggtcatt
gctgaaatttattcaaagttatgtaaaagtCTGAACGGCGCACGTGTCTT

>A05F__commonRT__Read005__boundary_10k_005_chr2:11540005-11550005_p0100__A12R
ACGTCCGCCGCATCTACGAGcatcaacgccacgatcagctAAGTTCAACGGGACCGTGGCgaccaatttc
catacaattcacagataactaatgtaatctCTGAACGGCGCACGTGTCTT

>A05F__commonRT__Read006__boundary_10k_006_chr2:11550006-11560006_p0001__A12R
ACGTCCGCCGCATCTACGAGcatcaacgccacgatcagctTCTGTTTGACGCGCTGGACGtcaaaacatg
cgaagttagaatatcctcaaaagctcatatCTGAACGGCGCACGTGTCTT

>A05F__commonRT__Read006__boundary_10k_006_chr2:11550006-11560006_p0002__A12R
ACGTCCGCCGCATCTACGAGcatcaacgccacgatcagctTCTGTTTGACGCGCTGGACGaggagcgata
gtgaggaaagtatcaaaaactactcctatgCTGAACGGCGCACGTGTCTT

>A05F__commonRT__Read006__boundary_10k_006_chr2:11550006-11560006_p0003__A12R
ACGTCCGCCGCATCTACGAGcatcaacgccacgatcagctTCTGTTTGACGCGCTGGACGcgaggatttc
tttttgggaaatcgaattcattaaaggtggCTGAACGGCGCACGTGTCTT

>A05F__commonRT__Read006__boundary_10k_006_chr2:11550006-11560006_p0004__A12R
ACGTCCGCCGCATCTACGAGcatcaacgccacgatcagctTCTGTTTGACGCGCTGGACGcagaaaaaat
ttcaagttttggatgtttctggagaaaagaCTGAACGGCGCACGTGTCTT

>A05F__commonRT__Read006__boundary_10k_006_chr2:11550006-11560006_p0005__A12R
ACGTCCGCCGCATCTACGAGcatcaacgccacgatcagctTCTGTTTGACGCGCTGGACGccgtttcttg
aatcagatccgattcaaacttttctattaaCTGAACGGCGCACGTGTCTT

>A05F__commonRT__Read006__boundary_10k_006_chr2:11550006-11560006_p0006__A12R
ACGTCCGCCGCATCTACGAGcatcaacgccacgatcagctTCTGTTTGACGCGCTGGACGgtatgggctc
agtaagaacacttcaagcccacaggacgctCTGAACGGCGCACGTGTCTT

>A05F__commonRT__Read006__boundary_10k_006_chr2:11550006-11560006_p0007__A12R
ACGTCCGCCGCATCTACGAGcatcaacgccacgatcagctTCTGTTTGACGCGCTGGACGgatacgtttt
ggaatccgacttgctgggggagaaatgactCTGAACGGCGCACGTGTCTT

>A05F__commonRT__Read006__boundary_10k_006_chr2:11550006-11560006_p0008__A12R
ACGTCCGCCGCATCTACGAGcatcaacgccacgatcagctTCTGTTTGACGCGCTGGACGaaaagtttcc
cgcttctcatgtgcagtgaagcgatgggacCTGAACGGCGCACGTGTCTT

>A05F__commonRT__Read006__boundary_10k_006_chr2:11550006-11560006_p0009__A12R
ACGTCCGCCGCATCTACGAGcatcaacgccacgatcagctTCTGTTTGACGCGCTGGACGacgaaaatca
ttgaaaaacattcattcgaaatgcgctgtgCTGAACGGCGCACGTGTCTT

>A05F__commonRT__Read006__boundary_10k_006_chr2:11550006-11560006_p0010__A12R
ACGTCCGCCGCATCTACGAGcatcaacgccacgatcagctTCTGTTTGACGCGCTGGACGcatgttgact
tctaaaattgatattgatcaccgaaattgtCTGAACGGCGCACGTGTCTT

>A05F__commonRT__Read006__boundary_10k_006_chr2:11550006-11560006_p0011__A12R
ACGTCCGCCGCATCTACGAGcatcaacgccacgatcagctTCTGTTTGACGCGCTGGACGgcgcctggaa
gggttctttaagcaggacgttcataagttgCTGAACGGCGCACGTGTCTT

>A05F__commonRT__Read006__boundary_10k_006_chr2:11550006-11560006_p0012__A12R
ACGTCCGCCGCATCTACGAGcatcaacgccacgatcagctTCTGTTTGACGCGCTGGACGgttgatttcc
gatgtgactcgtaacctctgggaaagaaccCTGAACGGCGCACGTGTCTT

>A05F__commonRT__Read006__boundary_10k_006_chr2:11550006-11560006_p0013__A12R
ACGTCCGCCGCATCTACGAGcatcaacgccacgatcagctTCTGTTTGACGCGCTGGACGgcctctacgt
tatctaaccacgaaacctgaagaaagtcttCTGAACGGCGCACGTGTCTT

>A05F__commonRT__Read006__boundary_10k_006_chr2:11550006-11560006_p0014__A12R
ACGTCCGCCGCATCTACGAGcatcaacgccacgatcagctTCTGTTTGACGCGCTGGACGgtcatgctca
cagtgtggtgagaagtgtacggccccatctCTGAACGGCGCACGTGTCTT

>A05F__commonRT__Read006__boundary_10k_006_chr2:11550006-11560006_p0015__A12R
ACGTCCGCCGCATCTACGAGcatcaacgccacgatcagctTCTGTTTGACGCGCTGGACGctacgataac
aaccacaggcgtgcccagtggattggagaaCTGAACGGCGCACGTGTCTT

>A05F__commonRT__Read006__boundary_10k_006_chr2:11550006-11560006_p0016__A12R
ACGTCCGCCGCATCTACGAGcatcaacgccacgatcagctTCTGTTTGACGCGCTGGACGcacaagacaa
tcttgattttttagtggatgattccctttcCTGAACGGCGCACGTGTCTT

>A05F__commonRT__Read006__boundary_10k_006_chr2:11550006-11560006_p0017__A12R
ACGTCCGCCGCATCTACGAGcatcaacgccacgatcagctTCTGTTTGACGCGCTGGACGgtcaaccgca
cctgggtctcattaaaccaacatcgtacagCTGAACGGCGCACGTGTCTT

>A05F__commonRT__Read006__boundary_10k_006_chr2:11550006-11560006_p0018__A12R
ACGTCCGCCGCATCTACGAGcatcaacgccacgatcagctTCTGTTTGACGCGCTGGACGcagcaatgta
tgcccctagtgtcatagtttgatgtacttcCTGAACGGCGCACGTGTCTT

>A05F__commonRT__Read006__boundary_10k_006_chr2:11550006-11560006_p0019__A12R
ACGTCCGCCGCATCTACGAGcatcaacgccacgatcagctTCTGTTTGACGCGCTGGACGagttgcagtg
caacgagtaaagaaacttcattttaaaaaaCTGAACGGCGCACGTGTCTT

>A05F__commonRT__Read006__boundary_10k_006_chr2:11550006-11560006_p0020__A12R
ACGTCCGCCGCATCTACGAGcatcaacgccacgatcagctTCTGTTTGACGCGCTGGACGtggagtcttg
ggaagtaagacaaggagagtctataggggaCTGAACGGCGCACGTGTCTT

>A05F__commonRT__Read006__boundary_10k_006_chr2:11550006-11560006_p0021__A12R
ACGTCCGCCGCATCTACGAGcatcaacgccacgatcagctTCTGTTTGACGCGCTGGACGaaatttatcc
gaaacagattttggagagcagaattcgaagCTGAACGGCGCACGTGTCTT

>A05F__commonRT__Read006__boundary_10k_006_chr2:11550006-11560006_p0022__A12R
ACGTCCGCCGCATCTACGAGcatcaacgccacgatcagctTCTGTTTGACGCGCTGGACGggacgatggc
tggaacgcgattttgagatttgaggcgactCTGAACGGCGCACGTGTCTT

>A05F__commonRT__Read006__boundary_10k_006_chr2:11550006-11560006_p0023__A12R
ACGTCCGCCGCATCTACGAGcatcaacgccacgatcagctTCTGTTTGACGCGCTGGACGatagaggcaa
agcaagaggagttgcacatttcttgagcacCTGAACGGCGCACGTGTCTT

>A05F__commonRT__Read006__boundary_10k_006_chr2:11550006-11560006_p0024__A12R
ACGTCCGCCGCATCTACGAGcatcaacgccacgatcagctTCTGTTTGACGCGCTGGACGaaaggggtca
gtgaggctaatcgggcggtagttgctagggCTGAACGGCGCACGTGTCTT

>A05F__commonRT__Read006__boundary_10k_006_chr2:11550006-11560006_p0025__A12R
ACGTCCGCCGCATCTACGAGcatcaacgccacgatcagctTCTGTTTGACGCGCTGGACGaagtaatgga
gtcaagaccaaatttagcaagttttcctaaCTGAACGGCGCACGTGTCTT

>A05F__commonRT__Read006__boundary_10k_006_chr2:11550006-11560006_p0026__A12R
ACGTCCGCCGCATCTACGAGcatcaacgccacgatcagctTCTGTTTGACGCGCTGGACGtgacggagaa
tgttctgttttcaaggaattccttgaaccaCTGAACGGCGCACGTGTCTT

>A05F__commonRT__Read006__boundary_10k_006_chr2:11550006-11560006_p0027__A12R
ACGTCCGCCGCATCTACGAGcatcaacgccacgatcagctTCTGTTTGACGCGCTGGACGgaagaggacc
agaagcagaaccctgtgggacacctgaagaCTGAACGGCGCACGTGTCTT

>A05F__commonRT__Read006__boundary_10k_006_chr2:11550006-11560006_p0028__A12R
ACGTCCGCCGCATCTACGAGcatcaacgccacgatcagctTCTGTTTGACGCGCTGGACGgctaggtcga
ttaatagatcgttgataaacagaatgaaaaCTGAACGGCGCACGTGTCTT

>A05F__commonRT__Read006__boundary_10k_006_chr2:11550006-11560006_p0029__A12R
ACGTCCGCCGCATCTACGAGcatcaacgccacgatcagctTCTGTTTGACGCGCTGGACGctttacgtca
tcagcaaaacaagaaatgtttatggagggaCTGAACGGCGCACGTGTCTT

>A05F__commonRT__Read006__boundary_10k_006_chr2:11550006-11560006_p0030__A12R
ACGTCCGCCGCATCTACGAGcatcaacgccacgatcagctTCTGTTTGACGCGCTGGACGctatggaatt
ttggatagtaatagggtcagtgtgatagatCTGAACGGCGCACGTGTCTT

>A05F__commonRT__Read006__boundary_10k_006_chr2:11550006-11560006_p0031__A12R
ACGTCCGCCGCATCTACGAGcatcaacgccacgatcagctTCTGTTTGACGCGCTGGACGagaggaagtt
tatttttcttggaccacataactatgaaatCTGAACGGCGCACGTGTCTT

>A05F__commonRT__Read006__boundary_10k_006_chr2:11550006-11560006_p0032__A12R
ACGTCCGCCGCATCTACGAGcatcaacgccacgatcagctTCTGTTTGACGCGCTGGACGccgagtgcca
agtgctagtaaagccgatttagttggtgcaCTGAACGGCGCACGTGTCTT

>A05F__commonRT__Read006__boundary_10k_006_chr2:11550006-11560006_p0033__A12R
ACGTCCGCCGCATCTACGAGcatcaacgccacgatcagctTCTGTTTGACGCGCTGGACGggaatgggac
accgtccacaaaataagaatgatttttgttCTGAACGGCGCACGTGTCTT

>A05F__commonRT__Read006__boundary_10k_006_chr2:11550006-11560006_p0034__A12R
ACGTCCGCCGCATCTACGAGcatcaacgccacgatcagctTCTGTTTGACGCGCTGGACGgaatttgttt
tgctctgagcaaggctaggcagctaactttCTGAACGGCGCACGTGTCTT

>A05F__commonRT__Read006__boundary_10k_006_chr2:11550006-11560006_p0035__A12R
ACGTCCGCCGCATCTACGAGcatcaacgccacgatcagctTCTGTTTGACGCGCTGGACGaggtggaggg
gaatagatttcggagcagtaattgagaataCTGAACGGCGCACGTGTCTT

>A05F__commonRT__Read006__boundary_10k_006_chr2:11550006-11560006_p0036__A12R
ACGTCCGCCGCATCTACGAGcatcaacgccacgatcagctTCTGTTTGACGCGCTGGACGggataatatg
agcaaagaaatgggtggagcatttgtccttCTGAACGGCGCACGTGTCTT

>A05F__commonRT__Read006__boundary_10k_006_chr2:11550006-11560006_p0037__A12R
ACGTCCGCCGCATCTACGAGcatcaacgccacgatcagctTCTGTTTGACGCGCTGGACGaatgttgaga
tcaatataatcagagaactggtgaggggacCTGAACGGCGCACGTGTCTT

>A05F__commonRT__Read006__boundary_10k_006_chr2:11550006-11560006_p0038__A12R
ACGTCCGCCGCATCTACGAGcatcaacgccacgatcagctTCTGTTTGACGCGCTGGACGgaaagaaaaa
gtgaaagtagatgtgtaattagcaccggggCTGAACGGCGCACGTGTCTT

>A05F__commonRT__Read006__boundary_10k_006_chr2:11550006-11560006_p0039__A12R
ACGTCCGCCGCATCTACGAGcatcaacgccacgatcagctTCTGTTTGACGCGCTGGACGcgttgatttt
cgttacatttttcaaatattaggttgaaccCTGAACGGCGCACGTGTCTT

>A05F__commonRT__Read006__boundary_10k_006_chr2:11550006-11560006_p0040__A12R
ACGTCCGCCGCATCTACGAGcatcaacgccacgatcagctTCTGTTTGACGCGCTGGACGggacggacga
cagtgcggtgaatgagaaaatcaattgctgCTGAACGGCGCACGTGTCTT

>A05F__commonRT__Read006__boundary_10k_006_chr2:11550006-11560006_p0041__A12R
ACGTCCGCCGCATCTACGAGcatcaacgccacgatcagctTCTGTTTGACGCGCTGGACGaattcgcaga
gaaagtggatatgtgggctctttgagtctcCTGAACGGCGCACGTGTCTT

>A05F__commonRT__Read006__boundary_10k_006_chr2:11550006-11560006_p0042__A12R
ACGTCCGCCGCATCTACGAGcatcaacgccacgatcagctTCTGTTTGACGCGCTGGACGtcggagagac
gaggccccaaaacattttggggggagggttCTGAACGGCGCACGTGTCTT

>A05F__commonRT__Read006__boundary_10k_006_chr2:11550006-11560006_p0043__A12R
ACGTCCGCCGCATCTACGAGcatcaacgccacgatcagctTCTGTTTGACGCGCTGGACGtaggtgcgat
ttggagagacaggattaggtacagaactatCTGAACGGCGCACGTGTCTT

>A05F__commonRT__Read006__boundary_10k_006_chr2:11550006-11560006_p0044__A12R
ACGTCCGCCGCATCTACGAGcatcaacgccacgatcagctTCTGTTTGACGCGCTGGACGaaatagttac
gataccactgctcactagttagagagacgaCTGAACGGCGCACGTGTCTT

>A05F__commonRT__Read006__boundary_10k_006_chr2:11550006-11560006_p0045__A12R
ACGTCCGCCGCATCTACGAGcatcaacgccacgatcagctTCTGTTTGACGCGCTGGACGttgaacaaat
gctgggaggagtttctgacctgcgcaagccCTGAACGGCGCACGTGTCTT

>A05F__commonRT__Read006__boundary_10k_006_chr2:11550006-11560006_p0046__A12R
ACGTCCGCCGCATCTACGAGcatcaacgccacgatcagctTCTGTTTGACGCGCTGGACGattacttctc
gttggcaatattacaccgagcagccatctgCTGAACGGCGCACGTGTCTT

>A05F__commonRT__Read006__boundary_10k_006_chr2:11550006-11560006_p0047__A12R
ACGTCCGCCGCATCTACGAGcatcaacgccacgatcagctTCTGTTTGACGCGCTGGACGtttgcgcata
caatgtgtaggagagaaacaagaatataatCTGAACGGCGCACGTGTCTT

>A05F__commonRT__Read006__boundary_10k_006_chr2:11550006-11560006_p0048__A12R
ACGTCCGCCGCATCTACGAGcatcaacgccacgatcagctTCTGTTTGACGCGCTGGACGataagttttt
tacagcaaatttgagagagcgagggaatcaCTGAACGGCGCACGTGTCTT

>A05F__commonRT__Read006__boundary_10k_006_chr2:11550006-11560006_p0049__A12R
ACGTCCGCCGCATCTACGAGcatcaacgccacgatcagctTCTGTTTGACGCGCTGGACGgatcttaaaa
tggtcaagaaaaagtgtaccttcagaaataCTGAACGGCGCACGTGTCTT

>A05F__commonRT__Read006__boundary_10k_006_chr2:11550006-11560006_p0050__A12R
ACGTCCGCCGCATCTACGAGcatcaacgccacgatcagctTCTGTTTGACGCGCTGGACGtattttatgt
tctggttcctgtttcgttcttgccagactcCTGAACGGCGCACGTGTCTT

>A05F__commonRT__Read006__boundary_10k_006_chr2:11550006-11560006_p0051__A12R
ACGTCCGCCGCATCTACGAGcatcaacgccacgatcagctTCTGTTTGACGCGCTGGACGcattttaaac
gattacacattcctactcttgattacatagCTGAACGGCGCACGTGTCTT

>A05F__commonRT__Read006__boundary_10k_006_chr2:11550006-11560006_p0052__A12R
ACGTCCGCCGCATCTACGAGcatcaacgccacgatcagctTCTGTTTGACGCGCTGGACGattgggaagt
caaaacactataaattgcctatataccggtCTGAACGGCGCACGTGTCTT

>A05F__commonRT__Read006__boundary_10k_006_chr2:11550006-11560006_p0053__A12R
ACGTCCGCCGCATCTACGAGcatcaacgccacgatcagctTCTGTTTGACGCGCTGGACGcgacgatgtg
gggattatgtttttctaagtgaattttaggCTGAACGGCGCACGTGTCTT

>A05F__commonRT__Read006__boundary_10k_006_chr2:11550006-11560006_p0054__A12R
ACGTCCGCCGCATCTACGAGcatcaacgccacgatcagctTCTGTTTGACGCGCTGGACGtcagcggagg
gtgcgcgcacggcgcgtacagagcgtggacCTGAACGGCGCACGTGTCTT

>A05F__commonRT__Read006__boundary_10k_006_chr2:11550006-11560006_p0055__A12R
ACGTCCGCCGCATCTACGAGcatcaacgccacgatcagctTCTGTTTGACGCGCTGGACGttgattcgta
cgtaccggcgtttatgcactttctgcaaatCTGAACGGCGCACGTGTCTT

>A05F__commonRT__Read006__boundary_10k_006_chr2:11550006-11560006_p0056__A12R
ACGTCCGCCGCATCTACGAGcatcaacgccacgatcagctTCTGTTTGACGCGCTGGACGatcttaccga
agaactctttcgttttaattttctgaagatCTGAACGGCGCACGTGTCTT

>A05F__commonRT__Read006__boundary_10k_006_chr2:11550006-11560006_p0057__A12R
ACGTCCGCCGCATCTACGAGcatcaacgccacgatcagctTCTGTTTGACGCGCTGGACGatagaagagg
ttgaagacctggtcgttatcaaattattacCTGAACGGCGCACGTGTCTT

>A05F__commonRT__Read006__boundary_10k_006_chr2:11550006-11560006_p0058__A12R
ACGTCCGCCGCATCTACGAGcatcaacgccacgatcagctTCTGTTTGACGCGCTGGACGgccgtgatgg
tgaatcgaaatcctttgctgcttttctgaaCTGAACGGCGCACGTGTCTT

>A05F__commonRT__Read006__boundary_10k_006_chr2:11550006-11560006_p0059__A12R
ACGTCCGCCGCATCTACGAGcatcaacgccacgatcagctTCTGTTTGACGCGCTGGACGaactccaaat
atcttctttccataggtccctcgtgcacagCTGAACGGCGCACGTGTCTT

>A05F__commonRT__Read006__boundary_10k_006_chr2:11550006-11560006_p0060__A12R
ACGTCCGCCGCATCTACGAGcatcaacgccacgatcagctTCTGTTTGACGCGCTGGACGgacctggaaa
cgaaagaagttaatttaattcattcaaacaCTGAACGGCGCACGTGTCTT

>A05F__commonRT__Read006__boundary_10k_006_chr2:11550006-11560006_p0061__A12R
ACGTCCGCCGCATCTACGAGcatcaacgccacgatcagctTCTGTTTGACGCGCTGGACGtgttccattg
tgcagcaagtttccttctttctctgttggaCTGAACGGCGCACGTGTCTT

>A05F__commonRT__Read006__boundary_10k_006_chr2:11550006-11560006_p0062__A12R
ACGTCCGCCGCATCTACGAGcatcaacgccacgatcagctTCTGTTTGACGCGCTGGACGgttatcaaat
acaatgtcaacttggaatactctgtgtattCTGAACGGCGCACGTGTCTT

>A05F__commonRT__Read006__boundary_10k_006_chr2:11550006-11560006_p0063__A12R
ACGTCCGCCGCATCTACGAGcatcaacgccacgatcagctTCTGTTTGACGCGCTGGACGtacaaattcg
gtcaccacaggttaccgatcccttcattctCTGAACGGCGCACGTGTCTT

>A05F__commonRT__Read006__boundary_10k_006_chr2:11550006-11560006_p0064__A12R
ACGTCCGCCGCATCTACGAGcatcaacgccacgatcagctTCTGTTTGACGCGCTGGACGgcgcgttagt
aataatgtctcaaacgcccggcgcactctcCTGAACGGCGCACGTGTCTT

>A05F__commonRT__Read006__boundary_10k_006_chr2:11550006-11560006_p0065__A12R
ACGTCCGCCGCATCTACGAGcatcaacgccacgatcagctTCTGTTTGACGCGCTGGACGagccctggtc
ctatagcataaactactcggcactttgctaCTGAACGGCGCACGTGTCTT

>A05F__commonRT__Read006__boundary_10k_006_chr2:11550006-11560006_p0066__A12R
ACGTCCGCCGCATCTACGAGcatcaacgccacgatcagctTCTGTTTGACGCGCTGGACGtgaagctatc
agctctacgtttattttgattttcaacattCTGAACGGCGCACGTGTCTT

>A05F__commonRT__Read006__boundary_10k_006_chr2:11550006-11560006_p0067__A12R
ACGTCCGCCGCATCTACGAGcatcaacgccacgatcagctTCTGTTTGACGCGCTGGACGcgttgatgta
caaaaattgtgcagcaaggaatctgcaacaCTGAACGGCGCACGTGTCTT

>A05F__commonRT__Read006__boundary_10k_006_chr2:11550006-11560006_p0068__A12R
ACGTCCGCCGCATCTACGAGcatcaacgccacgatcagctTCTGTTTGACGCGCTGGACGttccgggctc
ctgacaacatgtttggttttttttttgataCTGAACGGCGCACGTGTCTT

>A05F__commonRT__Read006__boundary_10k_006_chr2:11550006-11560006_p0069__A12R
ACGTCCGCCGCATCTACGAGcatcaacgccacgatcagctTCTGTTTGACGCGCTGGACGcttttcaatt
acataaggctaaggctgtcgttttcgaaaaCTGAACGGCGCACGTGTCTT

>A05F__commonRT__Read006__boundary_10k_006_chr2:11550006-11560006_p0070__A12R
ACGTCCGCCGCATCTACGAGcatcaacgccacgatcagctTCTGTTTGACGCGCTGGACGtcccataatt
acttgccaccgtgtaagtgcatttagacaaCTGAACGGCGCACGTGTCTT

>A05F__commonRT__Read006__boundary_10k_006_chr2:11550006-11560006_p0071__A12R
ACGTCCGCCGCATCTACGAGcatcaacgccacgatcagctTCTGTTTGACGCGCTGGACGaaagagcttg
gaagttctctgatttagcgcgaaaaaaagtCTGAACGGCGCACGTGTCTT

>A05F__commonRT__Read006__boundary_10k_006_chr2:11550006-11560006_p0072__A12R
ACGTCCGCCGCATCTACGAGcatcaacgccacgatcagctTCTGTTTGACGCGCTGGACGcaaagcacac
attatttagtttgcctgaaaataaaatccaCTGAACGGCGCACGTGTCTT

>A05F__commonRT__Read006__boundary_10k_006_chr2:11550006-11560006_p0073__A12R
ACGTCCGCCGCATCTACGAGcatcaacgccacgatcagctTCTGTTTGACGCGCTGGACGacatacgatg
atactgagttactcaatgatttgtcgaattCTGAACGGCGCACGTGTCTT

>A05F__commonRT__Read006__boundary_10k_006_chr2:11550006-11560006_p0074__A12R
ACGTCCGCCGCATCTACGAGcatcaacgccacgatcagctTCTGTTTGACGCGCTGGACGcacgaattcc
atatcaattattatcgctgatatgttcaaaCTGAACGGCGCACGTGTCTT

>A05F__commonRT__Read006__boundary_10k_006_chr2:11550006-11560006_p0075__A12R
ACGTCCGCCGCATCTACGAGcatcaacgccacgatcagctTCTGTTTGACGCGCTGGACGcaagttttta
agcacgagttttttgacagtttgattagaaCTGAACGGCGCACGTGTCTT

>A05F__commonRT__Read006__boundary_10k_006_chr2:11550006-11560006_p0076__A12R
ACGTCCGCCGCATCTACGAGcatcaacgccacgatcagctTCTGTTTGACGCGCTGGACGgaggatctat
ttcatctgcatacagtctcttcaaaggttcCTGAACGGCGCACGTGTCTT

>A05F__commonRT__Read006__boundary_10k_006_chr2:11550006-11560006_p0077__A12R
ACGTCCGCCGCATCTACGAGcatcaacgccacgatcagctTCTGTTTGACGCGCTGGACGcaaacaaact
cactatcaagattgtcgtgcacattattggCTGAACGGCGCACGTGTCTT

>A05F__commonRT__Read006__boundary_10k_006_chr2:11550006-11560006_p0078__A12R
ACGTCCGCCGCATCTACGAGcatcaacgccacgatcagctTCTGTTTGACGCGCTGGACGgaaattttca
tatgctgaaatggaaatgcaaaatcgttgaCTGAACGGCGCACGTGTCTT

>A05F__commonRT__Read006__boundary_10k_006_chr2:11550006-11560006_p0079__A12R
ACGTCCGCCGCATCTACGAGcatcaacgccacgatcagctTCTGTTTGACGCGCTGGACGcgtgacacct
cgagagcttctccacacgagtttcttttgaCTGAACGGCGCACGTGTCTT

>A05F__commonRT__Read006__boundary_10k_006_chr2:11550006-11560006_p0080__A12R
ACGTCCGCCGCATCTACGAGcatcaacgccacgatcagctTCTGTTTGACGCGCTGGACGagtgaaaatt
aaaaaggaagaaattagcagaatccgttgaCTGAACGGCGCACGTGTCTT

>A05F__commonRT__Read006__boundary_10k_006_chr2:11550006-11560006_p0081__A12R
ACGTCCGCCGCATCTACGAGcatcaacgccacgatcagctTCTGTTTGACGCGCTGGACGaccgcgaatt
cacatcttgattctttcaatgcgttgaagcCTGAACGGCGCACGTGTCTT

>A05F__commonRT__Read006__boundary_10k_006_chr2:11550006-11560006_p0082__A12R
ACGTCCGCCGCATCTACGAGcatcaacgccacgatcagctTCTGTTTGACGCGCTGGACGcgcccacccc
tgacacaaattcaacttttcaactaccgtaCTGAACGGCGCACGTGTCTT

>A05F__commonRT__Read006__boundary_10k_006_chr2:11550006-11560006_p0083__A12R
ACGTCCGCCGCATCTACGAGcatcaacgccacgatcagctTCTGTTTGACGCGCTGGACGgtcttaacac
gaatcagtggtggtcggcaaatttttgtcgCTGAACGGCGCACGTGTCTT

>A05F__commonRT__Read006__boundary_10k_006_chr2:11550006-11560006_p0084__A12R
ACGTCCGCCGCATCTACGAGcatcaacgccacgatcagctTCTGTTTGACGCGCTGGACGacacctgcaa
ctcaagtatgaatttttcggaacaaattagCTGAACGGCGCACGTGTCTT

>A05F__commonRT__Read006__boundary_10k_006_chr2:11550006-11560006_p0085__A12R
ACGTCCGCCGCATCTACGAGcatcaacgccacgatcagctTCTGTTTGACGCGCTGGACGaaaattggaa
tggaaacttgcagcaaaaaaaattgcagaaCTGAACGGCGCACGTGTCTT

>A05F__commonRT__Read006__boundary_10k_006_chr2:11550006-11560006_p0086__A12R
ACGTCCGCCGCATCTACGAGcatcaacgccacgatcagctTCTGTTTGACGCGCTGGACGggattttctt
gtaaagattgtaagaagccaagatatgggcCTGAACGGCGCACGTGTCTT

>A05F__commonRT__Read006__boundary_10k_006_chr2:11550006-11560006_p0087__A12R
ACGTCCGCCGCATCTACGAGcatcaacgccacgatcagctTCTGTTTGACGCGCTGGACGtttatgaaaa
tgaacttaaaagctagcttgagcttttccaCTGAACGGCGCACGTGTCTT

>A05F__commonRT__Read006__boundary_10k_006_chr2:11550006-11560006_p0088__A12R
ACGTCCGCCGCATCTACGAGcatcaacgccacgatcagctTCTGTTTGACGCGCTGGACGgttgatactc
agccaattaccgaataataaatattgagttCTGAACGGCGCACGTGTCTT

>A05F__commonRT__Read006__boundary_10k_006_chr2:11550006-11560006_p0089__A12R
ACGTCCGCCGCATCTACGAGcatcaacgccacgatcagctTCTGTTTGACGCGCTGGACGttcaatttgt
aacactccgtatcacagaggagtgcatagaCTGAACGGCGCACGTGTCTT

>A05F__commonRT__Read006__boundary_10k_006_chr2:11550006-11560006_p0090__A12R
ACGTCCGCCGCATCTACGAGcatcaacgccacgatcagctTCTGTTTGACGCGCTGGACGcgtttgagga
gagtctgaaaataaaagttttttgaaagaaCTGAACGGCGCACGTGTCTT

>A05F__commonRT__Read006__boundary_10k_006_chr2:11550006-11560006_p0091__A12R
ACGTCCGCCGCATCTACGAGcatcaacgccacgatcagctTCTGTTTGACGCGCTGGACGaaagcattag
gagaacctcttgttgctcaattgggtcagcCTGAACGGCGCACGTGTCTT

>A05F__commonRT__Read006__boundary_10k_006_chr2:11550006-11560006_p0092__A12R
ACGTCCGCCGCATCTACGAGcatcaacgccacgatcagctTCTGTTTGACGCGCTGGACGtgggatgtgg
attccgagacctcgaacaatatccaaattcCTGAACGGCGCACGTGTCTT

>A05F__commonRT__Read006__boundary_10k_006_chr2:11550006-11560006_p0093__A12R
ACGTCCGCCGCATCTACGAGcatcaacgccacgatcagctTCTGTTTGACGCGCTGGACGgcaatatctg
aagatcgtccatttctgcgagaagatcatgCTGAACGGCGCACGTGTCTT

>A05F__commonRT__Read006__boundary_10k_006_chr2:11550006-11560006_p0094__A12R
ACGTCCGCCGCATCTACGAGcatcaacgccacgatcagctTCTGTTTGACGCGCTGGACGactctttgtg
gttcctcatcacaaattctcaactcgactgCTGAACGGCGCACGTGTCTT

>A05F__commonRT__Read006__boundary_10k_006_chr2:11550006-11560006_p0095__A12R
ACGTCCGCCGCATCTACGAGcatcaacgccacgatcagctTCTGTTTGACGCGCTGGACGgatatcttcc
atttttgttgactgggctaaacatttgaccCTGAACGGCGCACGTGTCTT

>A05F__commonRT__Read006__boundary_10k_006_chr2:11550006-11560006_p0096__A12R
ACGTCCGCCGCATCTACGAGcatcaacgccacgatcagctTCTGTTTGACGCGCTGGACGacctgccgat
ttggagccatattcggttgaggttttcgctCTGAACGGCGCACGTGTCTT

>A05F__commonRT__Read006__boundary_10k_006_chr2:11550006-11560006_p0097__A12R
ACGTCCGCCGCATCTACGAGcatcaacgccacgatcagctTCTGTTTGACGCGCTGGACGctttcgactt
ccatacttctgtcccatcatttgtcccatcCTGAACGGCGCACGTGTCTT

>A05F__commonRT__Read006__boundary_10k_006_chr2:11550006-11560006_p0098__A12R
ACGTCCGCCGCATCTACGAGcatcaacgccacgatcagctTCTGTTTGACGCGCTGGACGtttcactatt
ctggcggcttcgtgttgaaattggaatatcCTGAACGGCGCACGTGTCTT

>A05F__commonRT__Read006__boundary_10k_006_chr2:11550006-11560006_p0099__A12R
ACGTCCGCCGCATCTACGAGcatcaacgccacgatcagctTCTGTTTGACGCGCTGGACGtgatgatgat
gataggatagatccacatttgaattactcaCTGAACGGCGCACGTGTCTT

>A05F__commonRT__Read006__boundary_10k_006_chr2:11550006-11560006_p0100__A12R
ACGTCCGCCGCATCTACGAGcatcaacgccacgatcagctTCTGTTTGACGCGCTGGACGatatccgtag
gaggaatttgtagtcatatgtgaatgtggcCTGAACGGCGCACGTGTCTT

>A05F__commonRT__Read007__boundary_10k_007_chr2:11560007-11570007_p0001__A12R
ACGTCCGCCGCATCTACGAGcatcaacgccacgatcagctGCAAGGGACGCTCGTTACGGgaataggaaa
aatcgagtagtagaggaagggatagagaatCTGAACGGCGCACGTGTCTT

>A05F__commonRT__Read007__boundary_10k_007_chr2:11560007-11570007_p0002__A12R
ACGTCCGCCGCATCTACGAGcatcaacgccacgatcagctGCAAGGGACGCTCGTTACGGgtgacaaatt
gtgaaacatcgatgaaaatcttctcaaattCTGAACGGCGCACGTGTCTT

>A05F__commonRT__Read007__boundary_10k_007_chr2:11560007-11570007_p0003__A12R
ACGTCCGCCGCATCTACGAGcatcaacgccacgatcagctGCAAGGGACGCTCGTTACGGgcttttgcaa
aattttcaaagatttttctcctgtttcttcCTGAACGGCGCACGTGTCTT

>A05F__commonRT__Read007__boundary_10k_007_chr2:11560007-11570007_p0004__A12R
ACGTCCGCCGCATCTACGAGcatcaacgccacgatcagctGCAAGGGACGCTCGTTACGGcaggactcga
agcgacatattttcttaaaatttttctttaCTGAACGGCGCACGTGTCTT

>A05F__commonRT__Read007__boundary_10k_007_chr2:11560007-11570007_p0005__A12R
ACGTCCGCCGCATCTACGAGcatcaacgccacgatcagctGCAAGGGACGCTCGTTACGGtatttttccc
cagtagccgcggaatcaatttttgaaagaaCTGAACGGCGCACGTGTCTT

>A05F__commonRT__Read007__boundary_10k_007_chr2:11560007-11570007_p0006__A12R
ACGTCCGCCGCATCTACGAGcatcaacgccacgatcagctGCAAGGGACGCTCGTTACGGaattagcttc
tccacattttccgaattacgaaaatactgtCTGAACGGCGCACGTGTCTT

>A05F__commonRT__Read007__boundary_10k_007_chr2:11560007-11570007_p0007__A12R
ACGTCCGCCGCATCTACGAGcatcaacgccacgatcagctGCAAGGGACGCTCGTTACGGccattggaaa
attgtttgaataaagcgtttatcggaaaatCTGAACGGCGCACGTGTCTT

>A05F__commonRT__Read007__boundary_10k_007_chr2:11560007-11570007_p0008__A12R
ACGTCCGCCGCATCTACGAGcatcaacgccacgatcagctGCAAGGGACGCTCGTTACGGgggaaattct
gaaatattaattgggaagatattaccatgaCTGAACGGCGCACGTGTCTT

>A05F__commonRT__Read007__boundary_10k_007_chr2:11560007-11570007_p0009__A12R
ACGTCCGCCGCATCTACGAGcatcaacgccacgatcagctGCAAGGGACGCTCGTTACGGggtgtatttg
ccgactgttgagttgaggcgtacgagacgcCTGAACGGCGCACGTGTCTT

>A05F__commonRT__Read007__boundary_10k_007_chr2:11560007-11570007_p0010__A12R
ACGTCCGCCGCATCTACGAGcatcaacgccacgatcagctGCAAGGGACGCTCGTTACGGtggaggaatg
tatatctcaacctgttgttcatggatcgtcCTGAACGGCGCACGTGTCTT

>A05F__commonRT__Read007__boundary_10k_007_chr2:11560007-11570007_p0011__A12R
ACGTCCGCCGCATCTACGAGcatcaacgccacgatcagctGCAAGGGACGCTCGTTACGGaagttagatc
atcagtagttcgcacttttttcagagaagaCTGAACGGCGCACGTGTCTT

>A05F__commonRT__Read007__boundary_10k_007_chr2:11560007-11570007_p0012__A12R
ACGTCCGCCGCATCTACGAGcatcaacgccacgatcagctGCAAGGGACGCTCGTTACGGggaatcatag
tgacatgtttatcaatagacaattgacttgCTGAACGGCGCACGTGTCTT

>A05F__commonRT__Read007__boundary_10k_007_chr2:11560007-11570007_p0013__A12R
ACGTCCGCCGCATCTACGAGcatcaacgccacgatcagctGCAAGGGACGCTCGTTACGGctttcagatt
tcaaccgatgctactacattactttttaatCTGAACGGCGCACGTGTCTT

>A05F__commonRT__Read007__boundary_10k_007_chr2:11560007-11570007_p0014__A12R
ACGTCCGCCGCATCTACGAGcatcaacgccacgatcagctGCAAGGGACGCTCGTTACGGcattttttca
ttggcacccatatccattttctgtggtaacCTGAACGGCGCACGTGTCTT

>A05F__commonRT__Read007__boundary_10k_007_chr2:11560007-11570007_p0015__A12R
ACGTCCGCCGCATCTACGAGcatcaacgccacgatcagctGCAAGGGACGCTCGTTACGGtcaaagcttc
agcttcacagacttaacattttctaaatttCTGAACGGCGCACGTGTCTT

>A05F__commonRT__Read007__boundary_10k_007_chr2:11560007-11570007_p0016__A12R
ACGTCCGCCGCATCTACGAGcatcaacgccacgatcagctGCAAGGGACGCTCGTTACGGttgaatttca
acttttttctgcggtgcttcttggcgtacaCTGAACGGCGCACGTGTCTT

>A05F__commonRT__Read007__boundary_10k_007_chr2:11560007-11570007_p0017__A12R
ACGTCCGCCGCATCTACGAGcatcaacgccacgatcagctGCAAGGGACGCTCGTTACGGgggaaggaga
aaaatcaatattctaagttattacctttctCTGAACGGCGCACGTGTCTT

>A05F__commonRT__Read007__boundary_10k_007_chr2:11560007-11570007_p0018__A12R
ACGTCCGCCGCATCTACGAGcatcaacgccacgatcagctGCAAGGGACGCTCGTTACGGatcgcgtata
atagccaatataatggcggagccctcccaaCTGAACGGCGCACGTGTCTT

>A05F__commonRT__Read007__boundary_10k_007_chr2:11560007-11570007_p0019__A12R
ACGTCCGCCGCATCTACGAGcatcaacgccacgatcagctGCAAGGGACGCTCGTTACGGgtttggaact
gagaatttgaaaatctggaaatttccaaaaCTGAACGGCGCACGTGTCTT

>A05F__commonRT__Read007__boundary_10k_007_chr2:11560007-11570007_p0020__A12R
ACGTCCGCCGCATCTACGAGcatcaacgccacgatcagctGCAAGGGACGCTCGTTACGGgaacaatgcc
taaaagcaaaaatgatttgaaacagaagtaCTGAACGGCGCACGTGTCTT

>A05F__commonRT__Read007__boundary_10k_007_chr2:11560007-11570007_p0021__A12R
ACGTCCGCCGCATCTACGAGcatcaacgccacgatcagctGCAAGGGACGCTCGTTACGGataaaagctg
tcaaagatgacagcaatattattagaggaaCTGAACGGCGCACGTGTCTT

>A05F__commonRT__Read007__boundary_10k_007_chr2:11560007-11570007_p0022__A12R
ACGTCCGCCGCATCTACGAGcatcaacgccacgatcagctGCAAGGGACGCTCGTTACGGttgaaaaata
ctgctcaaatctttgatagcacatatctcaCTGAACGGCGCACGTGTCTT

>A05F__commonRT__Read007__boundary_10k_007_chr2:11560007-11570007_p0023__A12R
ACGTCCGCCGCATCTACGAGcatcaacgccacgatcagctGCAAGGGACGCTCGTTACGGggggttgagt
ttactttatttttccttttgtaaaccaaaaCTGAACGGCGCACGTGTCTT

>A05F__commonRT__Read007__boundary_10k_007_chr2:11560007-11570007_p0024__A12R
ACGTCCGCCGCATCTACGAGcatcaacgccacgatcagctGCAAGGGACGCTCGTTACGGggagatagaa
aaaatgctctgtttgttaaactttcaacttCTGAACGGCGCACGTGTCTT

>A05F__commonRT__Read007__boundary_10k_007_chr2:11560007-11570007_p0025__A12R
ACGTCCGCCGCATCTACGAGcatcaacgccacgatcagctGCAAGGGACGCTCGTTACGGcagcgataga
gcaagtttcttagtgcgtgtttgtattttcCTGAACGGCGCACGTGTCTT

>A05F__commonRT__Read007__boundary_10k_007_chr2:11560007-11570007_p0026__A12R
ACGTCCGCCGCATCTACGAGcatcaacgccacgatcagctGCAAGGGACGCTCGTTACGGctctctcgtc
tgctcaaatctcatccaaatgactaaatgtCTGAACGGCGCACGTGTCTT

>A05F__commonRT__Read007__boundary_10k_007_chr2:11560007-11570007_p0027__A12R
ACGTCCGCCGCATCTACGAGcatcaacgccacgatcagctGCAAGGGACGCTCGTTACGGgatcatagaa
gttctaatttttgtaacatctcaaggattgCTGAACGGCGCACGTGTCTT

>A05F__commonRT__Read007__boundary_10k_007_chr2:11560007-11570007_p0028__A12R
ACGTCCGCCGCATCTACGAGcatcaacgccacgatcagctGCAAGGGACGCTCGTTACGGctagtagaaa
accaaaaaaatcaggtttcggaatttttcaCTGAACGGCGCACGTGTCTT

>A05F__commonRT__Read007__boundary_10k_007_chr2:11560007-11570007_p0029__A12R
ACGTCCGCCGCATCTACGAGcatcaacgccacgatcagctGCAAGGGACGCTCGTTACGGggtaggcacg
aataaatttcaaaggatatgatttatgattCTGAACGGCGCACGTGTCTT

>A05F__commonRT__Read007__boundary_10k_007_chr2:11560007-11570007_p0030__A12R
ACGTCCGCCGCATCTACGAGcatcaacgccacgatcagctGCAAGGGACGCTCGTTACGGttgtgccacg
aacttgaccaccagatactcgtccctccatCTGAACGGCGCACGTGTCTT

>A05F__commonRT__Read007__boundary_10k_007_chr2:11560007-11570007_p0031__A12R
ACGTCCGCCGCATCTACGAGcatcaacgccacgatcagctGCAAGGGACGCTCGTTACGGcttacctgaa
tgctattcgaagcaaccaatgacgcagacaCTGAACGGCGCACGTGTCTT

>A05F__commonRT__Read007__boundary_10k_007_chr2:11560007-11570007_p0032__A12R
ACGTCCGCCGCATCTACGAGcatcaacgccacgatcagctGCAAGGGACGCTCGTTACGGaagagatatt
tcccttttattaaccatctcaccaaaacccCTGAACGGCGCACGTGTCTT

>A05F__commonRT__Read007__boundary_10k_007_chr2:11560007-11570007_p0033__A12R
ACGTCCGCCGCATCTACGAGcatcaacgccacgatcagctGCAAGGGACGCTCGTTACGGtttctatcac
attttgaaaacattctggcacttattccacCTGAACGGCGCACGTGTCTT

>A05F__commonRT__Read007__boundary_10k_007_chr2:11560007-11570007_p0034__A12R
ACGTCCGCCGCATCTACGAGcatcaacgccacgatcagctGCAAGGGACGCTCGTTACGGtgttctaata
aactccacgtctgtcaaactttggtgacttCTGAACGGCGCACGTGTCTT

>A05F__commonRT__Read007__boundary_10k_007_chr2:11560007-11570007_p0035__A12R
ACGTCCGCCGCATCTACGAGcatcaacgccacgatcagctGCAAGGGACGCTCGTTACGGtcctccattt
tgcgcaaacgttctacagggattcgactgtCTGAACGGCGCACGTGTCTT

>A05F__commonRT__Read007__boundary_10k_007_chr2:11560007-11570007_p0036__A12R
ACGTCCGCCGCATCTACGAGcatcaacgccacgatcagctGCAAGGGACGCTCGTTACGGttcttgtatt
actaactcccgctgtcatttcagcttcttcCTGAACGGCGCACGTGTCTT

>A05F__commonRT__Read007__boundary_10k_007_chr2:11560007-11570007_p0037__A12R
ACGTCCGCCGCATCTACGAGcatcaacgccacgatcagctGCAAGGGACGCTCGTTACGGcttgatcttt
tccgtgtcataccatggttgataatcaactCTGAACGGCGCACGTGTCTT

>A05F__commonRT__Read007__boundary_10k_007_chr2:11560007-11570007_p0038__A12R
ACGTCCGCCGCATCTACGAGcatcaacgccacgatcagctGCAAGGGACGCTCGTTACGGacgttgcgat
attggcaatggattctcgagatactgccgaCTGAACGGCGCACGTGTCTT

>A05F__commonRT__Read007__boundary_10k_007_chr2:11560007-11570007_p0039__A12R
ACGTCCGCCGCATCTACGAGcatcaacgccacgatcagctGCAAGGGACGCTCGTTACGGgcatcgcatc
agattttggtgggagtggtggagcaatgctCTGAACGGCGCACGTGTCTT

>A05F__commonRT__Read007__boundary_10k_007_chr2:11560007-11570007_p0040__A12R
ACGTCCGCCGCATCTACGAGcatcaacgccacgatcagctGCAAGGGACGCTCGTTACGGggtggccttg
atgcatgattcaccgtagcctgtctcaattCTGAACGGCGCACGTGTCTT

>A05F__commonRT__Read007__boundary_10k_007_chr2:11560007-11570007_p0041__A12R
ACGTCCGCCGCATCTACGAGcatcaacgccacgatcagctGCAAGGGACGCTCGTTACGGgtactgctga
ccgtatccaccgttttgatgatagttggtaCTGAACGGCGCACGTGTCTT

>A05F__commonRT__Read007__boundary_10k_007_chr2:11560007-11570007_p0042__A12R
ACGTCCGCCGCATCTACGAGcatcaacgccacgatcagctGCAAGGGACGCTCGTTACGGtcatcatatc
cactggaaatagtgagcatattaatattctCTGAACGGCGCACGTGTCTT

>A05F__commonRT__Read007__boundary_10k_007_chr2:11560007-11570007_p0043__A12R
ACGTCCGCCGCATCTACGAGcatcaacgccacgatcagctGCAAGGGACGCTCGTTACGGtgtctgtggt
tgttgctgcttctgaaccatttgtcttccaCTGAACGGCGCACGTGTCTT

>A05F__commonRT__Read007__boundary_10k_007_chr2:11560007-11570007_p0044__A12R
ACGTCCGCCGCATCTACGAGcatcaacgccacgatcagctGCAAGGGACGCTCGTTACGGcaaaaaaccg
ctcaccttgctgaacaagcctattaattgaCTGAACGGCGCACGTGTCTT

>A05F__commonRT__Read007__boundary_10k_007_chr2:11560007-11570007_p0045__A12R
ACGTCCGCCGCATCTACGAGcatcaacgccacgatcagctGCAAGGGACGCTCGTTACGGcggctcttga
ttcgtctgatctattgcgtcggcgccatcaCTGAACGGCGCACGTGTCTT

>A05F__commonRT__Read007__boundary_10k_007_chr2:11560007-11570007_p0046__A12R
ACGTCCGCCGCATCTACGAGcatcaacgccacgatcagctGCAAGGGACGCTCGTTACGGacatttggag
atgctctggctccgcgcgttccactctctgCTGAACGGCGCACGTGTCTT

>A05F__commonRT__Read007__boundary_10k_007_chr2:11560007-11570007_p0047__A12R
ACGTCCGCCGCATCTACGAGcatcaacgccacgatcagctGCAAGGGACGCTCGTTACGGagaccttgac
ggacagtgaaatatggactggaaatgtgggCTGAACGGCGCACGTGTCTT

>A05F__commonRT__Read007__boundary_10k_007_chr2:11560007-11570007_p0048__A12R
ACGTCCGCCGCATCTACGAGcatcaacgccacgatcagctGCAAGGGACGCTCGTTACGGtcaatgggga
gaacatgggggcctatagagtgagtggcggCTGAACGGCGCACGTGTCTT

>A05F__commonRT__Read007__boundary_10k_007_chr2:11560007-11570007_p0049__A12R
ACGTCCGCCGCATCTACGAGcatcaacgccacgatcagctGCAAGGGACGCTCGTTACGGaagagaacag
ttcattaagtaaatgagggggaaaggagagCTGAACGGCGCACGTGTCTT

>A05F__commonRT__Read007__boundary_10k_007_chr2:11560007-11570007_p0050__A12R
ACGTCCGCCGCATCTACGAGcatcaacgccacgatcagctGCAAGGGACGCTCGTTACGGaggcgtagac
acaaaaaaacacgaacggaaatgaaagagaCTGAACGGCGCACGTGTCTT

>A05F__commonRT__Read007__boundary_10k_007_chr2:11560007-11570007_p0051__A12R
ACGTCCGCCGCATCTACGAGcatcaacgccacgatcagctGCAAGGGACGCTCGTTACGGgaaaaactaa
ccaaatcctcgttattctcctcatctccctCTGAACGGCGCACGTGTCTT

>A05F__commonRT__Read007__boundary_10k_007_chr2:11560007-11570007_p0052__A12R
ACGTCCGCCGCATCTACGAGcatcaacgccacgatcagctGCAAGGGACGCTCGTTACGGgacagtctat
tttcaatgcactttctagttttgagatattCTGAACGGCGCACGTGTCTT

>A05F__commonRT__Read007__boundary_10k_007_chr2:11560007-11570007_p0053__A12R
ACGTCCGCCGCATCTACGAGcatcaacgccacgatcagctGCAAGGGACGCTCGTTACGGaggaaaattt
ccgcgtttgttgtaggtcaatccgtaaaagCTGAACGGCGCACGTGTCTT

>A05F__commonRT__Read007__boundary_10k_007_chr2:11560007-11570007_p0054__A12R
ACGTCCGCCGCATCTACGAGcatcaacgccacgatcagctGCAAGGGACGCTCGTTACGGatttggagga
tgaggtgctcggtgcacggaatgaacggcgCTGAACGGCGCACGTGTCTT

>A05F__commonRT__Read007__boundary_10k_007_chr2:11560007-11570007_p0055__A12R
ACGTCCGCCGCATCTACGAGcatcaacgccacgatcagctGCAAGGGACGCTCGTTACGGtggtgctgat
gttgtgtgataggcggcagtggcgggaagaCTGAACGGCGCACGTGTCTT

>A05F__commonRT__Read007__boundary_10k_007_chr2:11560007-11570007_p0056__A12R
ACGTCCGCCGCATCTACGAGcatcaacgccacgatcagctGCAAGGGACGCTCGTTACGGgataacctcc
cggacagctttgaggacctttacgaagtttCTGAACGGCGCACGTGTCTT

>A05F__commonRT__Read007__boundary_10k_007_chr2:11560007-11570007_p0057__A12R
ACGTCCGCCGCATCTACGAGcatcaacgccacgatcagctGCAAGGGACGCTCGTTACGGtccgtccttc
gtctatcgtgtagttttgtcgcatcgactgCTGAACGGCGCACGTGTCTT

>A05F__commonRT__Read007__boundary_10k_007_chr2:11560007-11570007_p0058__A12R
ACGTCCGCCGCATCTACGAGcatcaacgccacgatcagctGCAAGGGACGCTCGTTACGGttgttgagca
cgctcgatgactgcaaactgagccttttcaCTGAACGGCGCACGTGTCTT

>A05F__commonRT__Read007__boundary_10k_007_chr2:11560007-11570007_p0059__A12R
ACGTCCGCCGCATCTACGAGcatcaacgccacgatcagctGCAAGGGACGCTCGTTACGGttctggaaag
cctcgagctgcttcttgcaccgactgagctCTGAACGGCGCACGTGTCTT

>A05F__commonRT__Read007__boundary_10k_007_chr2:11560007-11570007_p0060__A12R
ACGTCCGCCGCATCTACGAGcatcaacgccacgatcagctGCAAGGGACGCTCGTTACGGggttgacgga
gatggtggaatgcctgaaaaattatatttaCTGAACGGCGCACGTGTCTT

>A05F__commonRT__Read007__boundary_10k_007_chr2:11560007-11570007_p0061__A12R
ACGTCCGCCGCATCTACGAGcatcaacgccacgatcagctGCAAGGGACGCTCGTTACGGaagcattcat
ggattggctcatataagggtaggagcccatCTGAACGGCGCACGTGTCTT

>A05F__commonRT__Read007__boundary_10k_007_chr2:11560007-11570007_p0062__A12R
ACGTCCGCCGCATCTACGAGcatcaacgccacgatcagctGCAAGGGACGCTCGTTACGGggtggtggag
tcattcccgtaagaccttgagaagttggttCTGAACGGCGCACGTGTCTT

>A05F__commonRT__Read007__boundary_10k_007_chr2:11560007-11570007_p0063__A12R
ACGTCCGCCGCATCTACGAGcatcaacgccacgatcagctGCAAGGGACGCTCGTTACGGgtttgaataa
aaagtttcggacgcacccttgaatcctccaCTGAACGGCGCACGTGTCTT

>A05F__commonRT__Read007__boundary_10k_007_chr2:11560007-11570007_p0064__A12R
ACGTCCGCCGCATCTACGAGcatcaacgccacgatcagctGCAAGGGACGCTCGTTACGGtaccgagtat
gacgagcatggcaaaattgccaaatttgccCTGAACGGCGCACGTGTCTT

>A05F__commonRT__Read007__boundary_10k_007_chr2:11560007-11570007_p0065__A12R
ACGTCCGCCGCATCTACGAGcatcaacgccacgatcagctGCAAGGGACGCTCGTTACGGgagcgaaacc
agtttttgagcttcaaaaaatattgcgattCTGAACGGCGCACGTGTCTT

>A05F__commonRT__Read007__boundary_10k_007_chr2:11560007-11570007_p0066__A12R
ACGTCCGCCGCATCTACGAGcatcaacgccacgatcagctGCAAGGGACGCTCGTTACGGatttgccgtt
tgctgaaaactaatggtttcgatcagaaacCTGAACGGCGCACGTGTCTT

>A05F__commonRT__Read007__boundary_10k_007_chr2:11560007-11570007_p0067__A12R
ACGTCCGCCGCATCTACGAGcatcaacgccacgatcagctGCAAGGGACGCTCGTTACGGcaagaactgc
gagaatttatacgcagacttctcaacagatCTGAACGGCGCACGTGTCTT

>A05F__commonRT__Read007__boundary_10k_007_chr2:11560007-11570007_p0068__A12R
ACGTCCGCCGCATCTACGAGcatcaacgccacgatcagctGCAAGGGACGCTCGTTACGGctttagtact
tcttgaagtttcgattaaaagttcggaacgCTGAACGGCGCACGTGTCTT

>A05F__commonRT__Read007__boundary_10k_007_chr2:11560007-11570007_p0069__A12R
ACGTCCGCCGCATCTACGAGcatcaacgccacgatcagctGCAAGGGACGCTCGTTACGGaaatcgacat
catagagaatggacgagacggtggcttccgCTGAACGGCGCACGTGTCTT

>A05F__commonRT__Read007__boundary_10k_007_chr2:11560007-11570007_p0070__A12R
ACGTCCGCCGCATCTACGAGcatcaacgccacgatcagctGCAAGGGACGCTCGTTACGGgaaaaaatag
ctgacaatctggaaaatggaaaataaagcaCTGAACGGCGCACGTGTCTT

>A05F__commonRT__Read007__boundary_10k_007_chr2:11560007-11570007_p0071__A12R
ACGTCCGCCGCATCTACGAGcatcaacgccacgatcagctGCAAGGGACGCTCGTTACGGcgacataact
cttgagaaaattgaatacaaaaagagaaagCTGAACGGCGCACGTGTCTT

>A05F__commonRT__Read007__boundary_10k_007_chr2:11560007-11570007_p0072__A12R
ACGTCCGCCGCATCTACGAGcatcaacgccacgatcagctGCAAGGGACGCTCGTTACGGcaatcgataa
gctctttgtgctcagaatttgggaagaaaaCTGAACGGCGCACGTGTCTT

>A05F__commonRT__Read007__boundary_10k_007_chr2:11560007-11570007_p0073__A12R
ACGTCCGCCGCATCTACGAGcatcaacgccacgatcagctGCAAGGGACGCTCGTTACGGgacctctggt
tatccaatatcaaaattttactcgttttttCTGAACGGCGCACGTGTCTT

>A05F__commonRT__Read007__boundary_10k_007_chr2:11560007-11570007_p0074__A12R
ACGTCCGCCGCATCTACGAGcatcaacgccacgatcagctGCAAGGGACGCTCGTTACGGttctgcttgc
tcttaccgtactaatggagttctagtacttCTGAACGGCGCACGTGTCTT

>A05F__commonRT__Read007__boundary_10k_007_chr2:11560007-11570007_p0075__A12R
ACGTCCGCCGCATCTACGAGcatcaacgccacgatcagctGCAAGGGACGCTCGTTACGGagagacttgt
tgaattacgtaagttgagctcctgatatagCTGAACGGCGCACGTGTCTT

>A05F__commonRT__Read007__boundary_10k_007_chr2:11560007-11570007_p0076__A12R
ACGTCCGCCGCATCTACGAGcatcaacgccacgatcagctGCAAGGGACGCTCGTTACGGtaacacaccc
tcccgataccttatgaggcgtacagtcgggCTGAACGGCGCACGTGTCTT

>A05F__commonRT__Read007__boundary_10k_007_chr2:11560007-11570007_p0077__A12R
ACGTCCGCCGCATCTACGAGcatcaacgccacgatcagctGCAAGGGACGCTCGTTACGGactgctgtct
ccacaccatttttctcttcttcccgtctccCTGAACGGCGCACGTGTCTT

>A05F__commonRT__Read007__boundary_10k_007_chr2:11560007-11570007_p0078__A12R
ACGTCCGCCGCATCTACGAGcatcaacgccacgatcagctGCAAGGGACGCTCGTTACGGtctattggtg
aaaggagaggaggagacaggcggtttggtgCTGAACGGCGCACGTGTCTT

>A05F__commonRT__Read007__boundary_10k_007_chr2:11560007-11570007_p0079__A12R
ACGTCCGCCGCATCTACGAGcatcaacgccacgatcagctGCAAGGGACGCTCGTTACGGgactaagaga
cgcagacgcaaacgcttggagaagacctcgCTGAACGGCGCACGTGTCTT

>A05F__commonRT__Read007__boundary_10k_007_chr2:11560007-11570007_p0080__A12R
ACGTCCGCCGCATCTACGAGcatcaacgccacgatcagctGCAAGGGACGCTCGTTACGGtctgccatgt
ataggatgcgaagcggtccgcgcgtcgcggCTGAACGGCGCACGTGTCTT

>A05F__commonRT__Read007__boundary_10k_007_chr2:11560007-11570007_p0081__A12R
ACGTCCGCCGCATCTACGAGcatcaacgccacgatcagctGCAAGGGACGCTCGTTACGGcggattaatt
tgcatttgacatctatcatgcttctcatgcCTGAACGGCGCACGTGTCTT

>A05F__commonRT__Read007__boundary_10k_007_chr2:11560007-11570007_p0082__A12R
ACGTCCGCCGCATCTACGAGcatcaacgccacgatcagctGCAAGGGACGCTCGTTACGGgacggaaaac
atattatatttgttcatgaattccagattcCTGAACGGCGCACGTGTCTT

>A05F__commonRT__Read007__boundary_10k_007_chr2:11560007-11570007_p0083__A12R
ACGTCCGCCGCATCTACGAGcatcaacgccacgatcagctGCAAGGGACGCTCGTTACGGcacgaaatat
tgtcttgtctaattggccaatattcaaaatCTGAACGGCGCACGTGTCTT

>A05F__commonRT__Read007__boundary_10k_007_chr2:11560007-11570007_p0084__A12R
ACGTCCGCCGCATCTACGAGcatcaacgccacgatcagctGCAAGGGACGCTCGTTACGGtttcaggcta
cagtacacgcgttcaaggcgtggtggggccCTGAACGGCGCACGTGTCTT

>A05F__commonRT__Read007__boundary_10k_007_chr2:11560007-11570007_p0085__A12R
ACGTCCGCCGCATCTACGAGcatcaacgccacgatcagctGCAAGGGACGCTCGTTACGGttatttgaat
tgccttcagcggcggttatttttctgtttgCTGAACGGCGCACGTGTCTT

>A05F__commonRT__Read007__boundary_10k_007_chr2:11560007-11570007_p0086__A12R
ACGTCCGCCGCATCTACGAGcatcaacgccacgatcagctGCAAGGGACGCTCGTTACGGtacctcccgg
ctaccgactactgctccgttgcaatcaccaCTGAACGGCGCACGTGTCTT

>A05F__commonRT__Read007__boundary_10k_007_chr2:11560007-11570007_p0087__A12R
ACGTCCGCCGCATCTACGAGcatcaacgccacgatcagctGCAAGGGACGCTCGTTACGGctacttacca
ataactaatgctaacttggtacatagataaCTGAACGGCGCACGTGTCTT

>A05F__commonRT__Read007__boundary_10k_007_chr2:11560007-11570007_p0088__A12R
ACGTCCGCCGCATCTACGAGcatcaacgccacgatcagctGCAAGGGACGCTCGTTACGGggcatctgat
gttccaattctttatccatcaatatttaaaCTGAACGGCGCACGTGTCTT

>A05F__commonRT__Read007__boundary_10k_007_chr2:11560007-11570007_p0089__A12R
ACGTCCGCCGCATCTACGAGcatcaacgccacgatcagctGCAAGGGACGCTCGTTACGGactagaaaca
tccacgcttattgatagatctgacctctacCTGAACGGCGCACGTGTCTT

>A05F__commonRT__Read007__boundary_10k_007_chr2:11560007-11570007_p0090__A12R
ACGTCCGCCGCATCTACGAGcatcaacgccacgatcagctGCAAGGGACGCTCGTTACGGttcaattaat
aatggctaactcctgtattgaaaaggcaacCTGAACGGCGCACGTGTCTT

>A05F__commonRT__Read007__boundary_10k_007_chr2:11560007-11570007_p0091__A12R
ACGTCCGCCGCATCTACGAGcatcaacgccacgatcagctGCAAGGGACGCTCGTTACGGtcagaggtat
cccattgagatgctaaaaaaaaaaaattgaCTGAACGGCGCACGTGTCTT

>A05F__commonRT__Read007__boundary_10k_007_chr2:11560007-11570007_p0092__A12R
ACGTCCGCCGCATCTACGAGcatcaacgccacgatcagctGCAAGGGACGCTCGTTACGGgtagtcgttc
acacaggaaaagacacaattcacagatggtCTGAACGGCGCACGTGTCTT

>A05F__commonRT__Read007__boundary_10k_007_chr2:11560007-11570007_p0093__A12R
ACGTCCGCCGCATCTACGAGcatcaacgccacgatcagctGCAAGGGACGCTCGTTACGGgtgccaaaaa
tctaggaaattttagtgtttcattaggaaaCTGAACGGCGCACGTGTCTT

>A05F__commonRT__Read007__boundary_10k_007_chr2:11560007-11570007_p0094__A12R
ACGTCCGCCGCATCTACGAGcatcaacgccacgatcagctGCAAGGGACGCTCGTTACGGttggcaattg
attgctccagcaaaaaaaacgtggaataccCTGAACGGCGCACGTGTCTT

>A05F__commonRT__Read007__boundary_10k_007_chr2:11560007-11570007_p0095__A12R
ACGTCCGCCGCATCTACGAGcatcaacgccacgatcagctGCAAGGGACGCTCGTTACGGcctatttcgc
attgataaactaggtttttttacaaactgaCTGAACGGCGCACGTGTCTT

>A05F__commonRT__Read007__boundary_10k_007_chr2:11560007-11570007_p0096__A12R
ACGTCCGCCGCATCTACGAGcatcaacgccacgatcagctGCAAGGGACGCTCGTTACGGgtaacggtgc
attcaaagttggaagaatacctttaaatggCTGAACGGCGCACGTGTCTT

>A05F__commonRT__Read007__boundary_10k_007_chr2:11560007-11570007_p0097__A12R
ACGTCCGCCGCATCTACGAGcatcaacgccacgatcagctGCAAGGGACGCTCGTTACGGgcgctagggg
ccctagtcacccccggaacatctagtagatCTGAACGGCGCACGTGTCTT

>A05F__commonRT__Read007__boundary_10k_007_chr2:11560007-11570007_p0098__A12R
ACGTCCGCCGCATCTACGAGcatcaacgccacgatcagctGCAAGGGACGCTCGTTACGGgaaacacttc
caaaaacggaagaatttaaccttataagaaCTGAACGGCGCACGTGTCTT

>A05F__commonRT__Read007__boundary_10k_007_chr2:11560007-11570007_p0099__A12R
ACGTCCGCCGCATCTACGAGcatcaacgccacgatcagctGCAAGGGACGCTCGTTACGGgcgtatccga
ctgcaaagatcagcaaagcagaaacgatttCTGAACGGCGCACGTGTCTT

>A05F__commonRT__Read007__boundary_10k_007_chr2:11560007-11570007_p0100__A12R
ACGTCCGCCGCATCTACGAGcatcaacgccacgatcagctGCAAGGGACGCTCGTTACGGctgaaccttt
ttatgacaaattcatggtaacaatttgcgaCTGAACGGCGCACGTGTCTT

>A05F__commonRT__Read008__boundary_10k_008_chr2:11570008-11580008_p0001__A12R
ACGTCCGCCGCATCTACGAGcatcaacgccacgatcagctTTAGTCGTCGCAACGCCAGGactggaattt
aaaagattcgaatttgagaggagctaagccCTGAACGGCGCACGTGTCTT

>A05F__commonRT__Read008__boundary_10k_008_chr2:11570008-11580008_p0002__A12R
ACGTCCGCCGCATCTACGAGcatcaacgccacgatcagctTTAGTCGTCGCAACGCCAGGccagtattca
agcatccttcaaagcaatagtatttggtgtCTGAACGGCGCACGTGTCTT

>A05F__commonRT__Read008__boundary_10k_008_chr2:11570008-11580008_p0003__A12R
ACGTCCGCCGCATCTACGAGcatcaacgccacgatcagctTTAGTCGTCGCAACGCCAGGcttctttaat
ctctcgtgatctctcaattcttgtgccattCTGAACGGCGCACGTGTCTT

>A05F__commonRT__Read008__boundary_10k_008_chr2:11570008-11580008_p0004__A12R
ACGTCCGCCGCATCTACGAGcatcaacgccacgatcagctTTAGTCGTCGCAACGCCAGGctagaacctc
tttgtctagcaagttgatgcaaagcaattaCTGAACGGCGCACGTGTCTT

>A05F__commonRT__Read008__boundary_10k_008_chr2:11570008-11580008_p0005__A12R
ACGTCCGCCGCATCTACGAGcatcaacgccacgatcagctTTAGTCGTCGCAACGCCAGGttgaggttgc
aggaaatattatgatttggagaatcaggatCTGAACGGCGCACGTGTCTT

>A05F__commonRT__Read008__boundary_10k_008_chr2:11570008-11580008_p0006__A12R
ACGTCCGCCGCATCTACGAGcatcaacgccacgatcagctTTAGTCGTCGCAACGCCAGGaactgcagaa
gttcatgtcctgaaagatatttcaaattcaCTGAACGGCGCACGTGTCTT

>A05F__commonRT__Read008__boundary_10k_008_chr2:11570008-11580008_p0007__A12R
ACGTCCGCCGCATCTACGAGcatcaacgccacgatcagctTTAGTCGTCGCAACGCCAGGtgtccaaact
accatagtttaggacatatcaagttttgccCTGAACGGCGCACGTGTCTT

>A05F__commonRT__Read008__boundary_10k_008_chr2:11570008-11580008_p0008__A12R
ACGTCCGCCGCATCTACGAGcatcaacgccacgatcagctTTAGTCGTCGCAACGCCAGGgacagttttt
gacagaacttaaaatttagacagattggttCTGAACGGCGCACGTGTCTT

>A05F__commonRT__Read008__boundary_10k_008_chr2:11570008-11580008_p0009__A12R
ACGTCCGCCGCATCTACGAGcatcaacgccacgatcagctTTAGTCGTCGCAACGCCAGGcattagaaat
tacgaaaaaattcgtacacgacgatgagaaCTGAACGGCGCACGTGTCTT

>A05F__commonRT__Read008__boundary_10k_008_chr2:11570008-11580008_p0010__A12R
ACGTCCGCCGCATCTACGAGcatcaacgccacgatcagctTTAGTCGTCGCAACGCCAGGtgcgactttg
agtcagtttttcagcaacttcttgaaatttCTGAACGGCGCACGTGTCTT

>A05F__commonRT__Read008__boundary_10k_008_chr2:11570008-11580008_p0011__A12R
ACGTCCGCCGCATCTACGAGcatcaacgccacgatcagctTTAGTCGTCGCAACGCCAGGgtctaacatt
aacctcatattggcaatacttacaaaatcgCTGAACGGCGCACGTGTCTT

>A05F__commonRT__Read008__boundary_10k_008_chr2:11570008-11580008_p0012__A12R
ACGTCCGCCGCATCTACGAGcatcaacgccacgatcagctTTAGTCGTCGCAACGCCAGGgccaaatttc
cgcattttcataaataaaacaaaaagagctCTGAACGGCGCACGTGTCTT

>A05F__commonRT__Read008__boundary_10k_008_chr2:11570008-11580008_p0013__A12R
ACGTCCGCCGCATCTACGAGcatcaacgccacgatcagctTTAGTCGTCGCAACGCCAGGtatggaagag
gttttcatgacgtcatgatttatctgaagcCTGAACGGCGCACGTGTCTT

>A05F__commonRT__Read008__boundary_10k_008_chr2:11570008-11580008_p0014__A12R
ACGTCCGCCGCATCTACGAGcatcaacgccacgatcagctTTAGTCGTCGCAACGCCAGGtaccttctac
aagttaattcagttgacaccgaaaaatatgCTGAACGGCGCACGTGTCTT

>A05F__commonRT__Read008__boundary_10k_008_chr2:11570008-11580008_p0015__A12R
ACGTCCGCCGCATCTACGAGcatcaacgccacgatcagctTTAGTCGTCGCAACGCCAGGttgaaatgga
gaatacctctcacagttagcctagactttgCTGAACGGCGCACGTGTCTT

>A05F__commonRT__Read008__boundary_10k_008_chr2:11570008-11580008_p0016__A12R
ACGTCCGCCGCATCTACGAGcatcaacgccacgatcagctTTAGTCGTCGCAACGCCAGGttggtgataa
ccgggaggaaaatgaaactactcgttgattCTGAACGGCGCACGTGTCTT

>A05F__commonRT__Read008__boundary_10k_008_chr2:11570008-11580008_p0017__A12R
ACGTCCGCCGCATCTACGAGcatcaacgccacgatcagctTTAGTCGTCGCAACGCCAGGctgtctaata
gtgaaaaaaaaacgacgtaggaaaatgatgCTGAACGGCGCACGTGTCTT

>A05F__commonRT__Read008__boundary_10k_008_chr2:11570008-11580008_p0018__A12R
ACGTCCGCCGCATCTACGAGcatcaacgccacgatcagctTTAGTCGTCGCAACGCCAGGcggttcattc
tgaaaatcaaggaaacattagaaaatgtaaCTGAACGGCGCACGTGTCTT

>A05F__commonRT__Read008__boundary_10k_008_chr2:11570008-11580008_p0019__A12R
ACGTCCGCCGCATCTACGAGcatcaacgccacgatcagctTTAGTCGTCGCAACGCCAGGtgcaaagcca
acggcgacgagaagaagtgcgcagctgaaaCTGAACGGCGCACGTGTCTT

>A05F__commonRT__Read008__boundary_10k_008_chr2:11570008-11580008_p0020__A12R
ACGTCCGCCGCATCTACGAGcatcaacgccacgatcagctTTAGTCGTCGCAACGCCAGGtttcaattaa
tctctactattacaacttaccattagctccCTGAACGGCGCACGTGTCTT

>A05F__commonRT__Read008__boundary_10k_008_chr2:11570008-11580008_p0021__A12R
ACGTCCGCCGCATCTACGAGcatcaacgccacgatcagctTTAGTCGTCGCAACGCCAGGcttatagttt
tgaagagcagttccagtattcaagcatcctCTGAACGGCGCACGTGTCTT

>A05F__commonRT__Read008__boundary_10k_008_chr2:11570008-11580008_p0022__A12R
ACGTCCGCCGCATCTACGAGcatcaacgccacgatcagctTTAGTCGTCGCAACGCCAGGcaataacaac
aaaaactcgtctcaaccgaatgttgattatCTGAACGGCGCACGTGTCTT

>A05F__commonRT__Read008__boundary_10k_008_chr2:11570008-11580008_p0023__A12R
ACGTCCGCCGCATCTACGAGcatcaacgccacgatcagctTTAGTCGTCGCAACGCCAGGcctgagtaat
gcaccatgttcctttaaagttatagttctcCTGAACGGCGCACGTGTCTT

>A05F__commonRT__Read008__boundary_10k_008_chr2:11570008-11580008_p0024__A12R
ACGTCCGCCGCATCTACGAGcatcaacgccacgatcagctTTAGTCGTCGCAACGCCAGGcctaaaaaat
ggcataaaaatctttgcagcatagtttcatCTGAACGGCGCACGTGTCTT

>A05F__commonRT__Read008__boundary_10k_008_chr2:11570008-11580008_p0025__A12R
ACGTCCGCCGCATCTACGAGcatcaacgccacgatcagctTTAGTCGTCGCAACGCCAGGacacagaatt
cggcgtttggatcatcgtctggaagaacatCTGAACGGCGCACGTGTCTT

>A05F__commonRT__Read008__boundary_10k_008_chr2:11570008-11580008_p0026__A12R
ACGTCCGCCGCATCTACGAGcatcaacgccacgatcagctTTAGTCGTCGCAACGCCAGGcaccaatgtg
ttgacaatgttctgaaatatttcagattttCTGAACGGCGCACGTGTCTT

>A05F__commonRT__Read008__boundary_10k_008_chr2:11570008-11580008_p0027__A12R
ACGTCCGCCGCATCTACGAGcatcaacgccacgatcagctTTAGTCGTCGCAACGCCAGGcgaactgtaa
caactccatcgagagcaaactcgtcaaattCTGAACGGCGCACGTGTCTT

>A05F__commonRT__Read008__boundary_10k_008_chr2:11570008-11580008_p0028__A12R
ACGTCCGCCGCATCTACGAGcatcaacgccacgatcagctTTAGTCGTCGCAACGCCAGGcagaagttct
tgtcctgaaacaattaatttcaatgttcatCTGAACGGCGCACGTGTCTT

>A05F__commonRT__Read008__boundary_10k_008_chr2:11570008-11580008_p0029__A12R
ACGTCCGCCGCATCTACGAGcatcaacgccacgatcagctTTAGTCGTCGCAACGCCAGGgatggtgaag
atctctccattttgaactgcgtcgtagctgCTGAACGGCGCACGTGTCTT

>A05F__commonRT__Read008__boundary_10k_008_chr2:11570008-11580008_p0030__A12R
ACGTCCGCCGCATCTACGAGcatcaacgccacgatcagctTTAGTCGTCGCAACGCCAGGaaaatgttgc
cccaaaatgcagcgaaaaacaaattgaattCTGAACGGCGCACGTGTCTT

>A05F__commonRT__Read008__boundary_10k_008_chr2:11570008-11580008_p0031__A12R
ACGTCCGCCGCATCTACGAGcatcaacgccacgatcagctTTAGTCGTCGCAACGCCAGGcgagaatttc
agaattttataaattccgcgagcttttgttCTGAACGGCGCACGTGTCTT

>A05F__commonRT__Read008__boundary_10k_008_chr2:11570008-11580008_p0032__A12R
ACGTCCGCCGCATCTACGAGcatcaacgccacgatcagctTTAGTCGTCGCAACGCCAGGtgctcgggtc
gatagctatttcatccatttcgacgcgcgtCTGAACGGCGCACGTGTCTT

>A05F__commonRT__Read008__boundary_10k_008_chr2:11570008-11580008_p0033__A12R
ACGTCCGCCGCATCTACGAGcatcaacgccacgatcagctTTAGTCGTCGCAACGCCAGGttattttttg
taacaaatggcagagtgtacaatgtgccttCTGAACGGCGCACGTGTCTT

>A05F__commonRT__Read008__boundary_10k_008_chr2:11570008-11580008_p0034__A12R
ACGTCCGCCGCATCTACGAGcatcaacgccacgatcagctTTAGTCGTCGCAACGCCAGGaaaaaccttc
aaatgcgcgttaacgttctgttccagactcCTGAACGGCGCACGTGTCTT

>A05F__commonRT__Read008__boundary_10k_008_chr2:11570008-11580008_p0035__A12R
ACGTCCGCCGCATCTACGAGcatcaacgccacgatcagctTTAGTCGTCGCAACGCCAGGgtcatatgct
ggctactgcttccctaaaaataaaaaaaaaCTGAACGGCGCACGTGTCTT

>A05F__commonRT__Read008__boundary_10k_008_chr2:11570008-11580008_p0036__A12R
ACGTCCGCCGCATCTACGAGcatcaacgccacgatcagctTTAGTCGTCGCAACGCCAGGttccacgatt
tttcctgattgaaaatacttccagcgattgCTGAACGGCGCACGTGTCTT

>A05F__commonRT__Read008__boundary_10k_008_chr2:11570008-11580008_p0037__A12R
ACGTCCGCCGCATCTACGAGcatcaacgccacgatcagctTTAGTCGTCGCAACGCCAGGcatatttttg
ccttgaacttgtgtcacataggcacgcagtCTGAACGGCGCACGTGTCTT

>A05F__commonRT__Read008__boundary_10k_008_chr2:11570008-11580008_p0038__A12R
ACGTCCGCCGCATCTACGAGcatcaacgccacgatcagctTTAGTCGTCGCAACGCCAGGttctctggtg
gtgttcaaaatcgtcgtcgcacacgataacCTGAACGGCGCACGTGTCTT

>A05F__commonRT__Read008__boundary_10k_008_chr2:11570008-11580008_p0039__A12R
ACGTCCGCCGCATCTACGAGcatcaacgccacgatcagctTTAGTCGTCGCAACGCCAGGttccaataga
ggcgagtttcaaacctctgcgtcgaactgaCTGAACGGCGCACGTGTCTT

>A05F__commonRT__Read008__boundary_10k_008_chr2:11570008-11580008_p0040__A12R
ACGTCCGCCGCATCTACGAGcatcaacgccacgatcagctTTAGTCGTCGCAACGCCAGGctgtgcgttc
gattggaaaatcactgaaaaaaaaaattaaCTGAACGGCGCACGTGTCTT

>A05F__commonRT__Read008__boundary_10k_008_chr2:11570008-11580008_p0041__A12R
ACGTCCGCCGCATCTACGAGcatcaacgccacgatcagctTTAGTCGTCGCAACGCCAGGccatcgcgta
cacatatagaatgtgcgaaattcaatgcttCTGAACGGCGCACGTGTCTT

>A05F__commonRT__Read008__boundary_10k_008_chr2:11570008-11580008_p0042__A12R
ACGTCCGCCGCATCTACGAGcatcaacgccacgatcagctTTAGTCGTCGCAACGCCAGGttttgacact
cttctctctgaatttaattgttgaaactacCTGAACGGCGCACGTGTCTT

>A05F__commonRT__Read008__boundary_10k_008_chr2:11570008-11580008_p0043__A12R
ACGTCCGCCGCATCTACGAGcatcaacgccacgatcagctTTAGTCGTCGCAACGCCAGGacgatggtgt
tcaacgctgaaaaaagtattaaagtattaaCTGAACGGCGCACGTGTCTT

>A05F__commonRT__Read008__boundary_10k_008_chr2:11570008-11580008_p0044__A12R
ACGTCCGCCGCATCTACGAGcatcaacgccacgatcagctTTAGTCGTCGCAACGCCAGGgttttttaaa
agctcattttaactcttaccgagactccacCTGAACGGCGCACGTGTCTT

>A05F__commonRT__Read008__boundary_10k_008_chr2:11570008-11580008_p0045__A12R
ACGTCCGCCGCATCTACGAGcatcaacgccacgatcagctTTAGTCGTCGCAACGCCAGGcctacactcg
acactggagcctcttcagtcgatcgcattcCTGAACGGCGCACGTGTCTT

>A05F__commonRT__Read008__boundary_10k_008_chr2:11570008-11580008_p0046__A12R
ACGTCCGCCGCATCTACGAGcatcaacgccacgatcagctTTAGTCGTCGCAACGCCAGGtttgccgctt
cctcgcggagcctgatcatgacttgtgccaCTGAACGGCGCACGTGTCTT

>A05F__commonRT__Read008__boundary_10k_008_chr2:11570008-11580008_p0047__A12R
ACGTCCGCCGCATCTACGAGcatcaacgccacgatcagctTTAGTCGTCGCAACGCCAGGtcgacctgtg
tactcaataatccagttcgcatgcggcattCTGAACGGCGCACGTGTCTT

>A05F__commonRT__Read008__boundary_10k_008_chr2:11570008-11580008_p0048__A12R
ACGTCCGCCGCATCTACGAGcatcaacgccacgatcagctTTAGTCGTCGCAACGCCAGGccacgttaat
cttgataaatgccggatcaaattccttgtcCTGAACGGCGCACGTGTCTT

>A05F__commonRT__Read008__boundary_10k_008_chr2:11570008-11580008_p0049__A12R
ACGTCCGCCGCATCTACGAGcatcaacgccacgatcagctTTAGTCGTCGCAACGCCAGGcaatactctt
gtacgagcagaaaactatgcgtatccggggCTGAACGGCGCACGTGTCTT

>A05F__commonRT__Read008__boundary_10k_008_chr2:11570008-11580008_p0050__A12R
ACGTCCGCCGCATCTACGAGcatcaacgccacgatcagctTTAGTCGTCGCAACGCCAGGaaaaattaaa
atccgtacaaaagcttctttttcgatgtgcCTGAACGGCGCACGTGTCTT

>A05F__commonRT__Read008__boundary_10k_008_chr2:11570008-11580008_p0051__A12R
ACGTCCGCCGCATCTACGAGcatcaacgccacgatcagctTTAGTCGTCGCAACGCCAGGggctctacta
cgttttggtcctccgctttcttttgttcttCTGAACGGCGCACGTGTCTT

>A05F__commonRT__Read008__boundary_10k_008_chr2:11570008-11580008_p0052__A12R
ACGTCCGCCGCATCTACGAGcatcaacgccacgatcagctTTAGTCGTCGCAACGCCAGGaagtcgtttc
atttgatgaaaagttctaactatcttctcgCTGAACGGCGCACGTGTCTT

>A05F__commonRT__Read008__boundary_10k_008_chr2:11570008-11580008_p0053__A12R
ACGTCCGCCGCATCTACGAGcatcaacgccacgatcagctTTAGTCGTCGCAACGCCAGGggaattgctt
ggcaattgttccactttttctaacaccaggCTGAACGGCGCACGTGTCTT

>A05F__commonRT__Read008__boundary_10k_008_chr2:11570008-11580008_p0054__A12R
ACGTCCGCCGCATCTACGAGcatcaacgccacgatcagctTTAGTCGTCGCAACGCCAGGgtgtctgcaa
ttatatttttgtttatgggggaattttatgCTGAACGGCGCACGTGTCTT

>A05F__commonRT__Read008__boundary_10k_008_chr2:11570008-11580008_p0055__A12R
ACGTCCGCCGCATCTACGAGcatcaacgccacgatcagctTTAGTCGTCGCAACGCCAGGcttgtgtccg
aaattgagatgccaacttgaaataaatattCTGAACGGCGCACGTGTCTT

>A05F__commonRT__Read008__boundary_10k_008_chr2:11570008-11580008_p0056__A12R
ACGTCCGCCGCATCTACGAGcatcaacgccacgatcagctTTAGTCGTCGCAACGCCAGGctgaaaactg
ctagactttggaaaacttcaaaatcaaaaaCTGAACGGCGCACGTGTCTT

>A05F__commonRT__Read008__boundary_10k_008_chr2:11570008-11580008_p0057__A12R
ACGTCCGCCGCATCTACGAGcatcaacgccacgatcagctTTAGTCGTCGCAACGCCAGGactttttcag
gatccacttccaacgcattcagaaccatcaCTGAACGGCGCACGTGTCTT

>A05F__commonRT__Read008__boundary_10k_008_chr2:11570008-11580008_p0058__A12R
ACGTCCGCCGCATCTACGAGcatcaacgccacgatcagctTTAGTCGTCGCAACGCCAGGagcttactgt
agattttagacgattacattttgcaaggcaCTGAACGGCGCACGTGTCTT

>A05F__commonRT__Read008__boundary_10k_008_chr2:11570008-11580008_p0059__A12R
ACGTCCGCCGCATCTACGAGcatcaacgccacgatcagctTTAGTCGTCGCAACGCCAGGgcgatgtccg
gaattttttgagaaaatctggaaaaaaataCTGAACGGCGCACGTGTCTT

>A05F__commonRT__Read008__boundary_10k_008_chr2:11570008-11580008_p0060__A12R
ACGTCCGCCGCATCTACGAGcatcaacgccacgatcagctTTAGTCGTCGCAACGCCAGGacctgatccc
gtttgaccaagcacactccgatcgtagctgCTGAACGGCGCACGTGTCTT

>A05F__commonRT__Read008__boundary_10k_008_chr2:11570008-11580008_p0061__A12R
ACGTCCGCCGCATCTACGAGcatcaacgccacgatcagctTTAGTCGTCGCAACGCCAGGggtggatact
tgaatcttgcaacgtccataatcagaacttCTGAACGGCGCACGTGTCTT

>A05F__commonRT__Read008__boundary_10k_008_chr2:11570008-11580008_p0062__A12R
ACGTCCGCCGCATCTACGAGcatcaacgccacgatcagctTTAGTCGTCGCAACGCCAGGgcacaatgcc
ttctgaagagtctccaatttcacccaatgaCTGAACGGCGCACGTGTCTT

>A05F__commonRT__Read008__boundary_10k_008_chr2:11570008-11580008_p0063__A12R
ACGTCCGCCGCATCTACGAGcatcaacgccacgatcagctTTAGTCGTCGCAACGCCAGGtacattatca
gaggcctcgttcctttttttagttcgagctCTGAACGGCGCACGTGTCTT

>A05F__commonRT__Read008__boundary_10k_008_chr2:11570008-11580008_p0064__A12R
ACGTCCGCCGCATCTACGAGcatcaacgccacgatcagctTTAGTCGTCGCAACGCCAGGcacataataa
gaattgattccacgagatcactgacgtggcCTGAACGGCGCACGTGTCTT

>A05F__commonRT__Read008__boundary_10k_008_chr2:11570008-11580008_p0065__A12R
ACGTCCGCCGCATCTACGAGcatcaacgccacgatcagctTTAGTCGTCGCAACGCCAGGactttcgaca
gcacaattggaattcttcttcgtcgtcttcCTGAACGGCGCACGTGTCTT

>A05F__commonRT__Read008__boundary_10k_008_chr2:11570008-11580008_p0066__A12R
ACGTCCGCCGCATCTACGAGcatcaacgccacgatcagctTTAGTCGTCGCAACGCCAGGtgagtgcagc
acattgcgtggggagcaaaacattgcccgaCTGAACGGCGCACGTGTCTT

>A05F__commonRT__Read008__boundary_10k_008_chr2:11570008-11580008_p0067__A12R
ACGTCCGCCGCATCTACGAGcatcaacgccacgatcagctTTAGTCGTCGCAACGCCAGGcgcatttcat
gaaaaaattacttcaaatctacagtactctCTGAACGGCGCACGTGTCTT

>A05F__commonRT__Read008__boundary_10k_008_chr2:11570008-11580008_p0068__A12R
ACGTCCGCCGCATCTACGAGcatcaacgccacgatcagctTTAGTCGTCGCAACGCCAGGgagatgatgc
gatattaaagagtaatgtaacttcaaacatCTGAACGGCGCACGTGTCTT

>A05F__commonRT__Read008__boundary_10k_008_chr2:11570008-11580008_p0069__A12R
ACGTCCGCCGCATCTACGAGcatcaacgccacgatcagctTTAGTCGTCGCAACGCCAGGttcggatctg
ggttgtcagttggtctgcaataattgatttCTGAACGGCGCACGTGTCTT

>A05F__commonRT__Read008__boundary_10k_008_chr2:11570008-11580008_p0070__A12R
ACGTCCGCCGCATCTACGAGcatcaacgccacgatcagctTTAGTCGTCGCAACGCCAGGgtttttacag
catttgttgcttgtggcgtccggtttgttgCTGAACGGCGCACGTGTCTT

>A05F__commonRT__Read008__boundary_10k_008_chr2:11570008-11580008_p0071__A12R
ACGTCCGCCGCATCTACGAGcatcaacgccacgatcagctTTAGTCGTCGCAACGCCAGGaattaacatc
attcgcacacgcacatgattgcccgattttCTGAACGGCGCACGTGTCTT

>A05F__commonRT__Read008__boundary_10k_008_chr2:11570008-11580008_p0072__A12R
ACGTCCGCCGCATCTACGAGcatcaacgccacgatcagctTTAGTCGTCGCAACGCCAGGttctcttctc
tcttccaacaactcaccggctcatttcaccCTGAACGGCGCACGTGTCTT

>A05F__commonRT__Read008__boundary_10k_008_chr2:11570008-11580008_p0073__A12R
ACGTCCGCCGCATCTACGAGcatcaacgccacgatcagctTTAGTCGTCGCAACGCCAGGcaattgattg
caattgctacaaaacccaattgaattgtaaCTGAACGGCGCACGTGTCTT

>A05F__commonRT__Read008__boundary_10k_008_chr2:11570008-11580008_p0074__A12R
ACGTCCGCCGCATCTACGAGcatcaacgccacgatcagctTTAGTCGTCGCAACGCCAGGgctgactcat
aaatgtgaaatttatcacaaaaaaaaacggCTGAACGGCGCACGTGTCTT

>A05F__commonRT__Read008__boundary_10k_008_chr2:11570008-11580008_p0075__A12R
ACGTCCGCCGCATCTACGAGcatcaacgccacgatcagctTTAGTCGTCGCAACGCCAGGtgtgtgtgtg
atcataagtcgcacgtttcgtttgcgtaatCTGAACGGCGCACGTGTCTT

>A05F__commonRT__Read008__boundary_10k_008_chr2:11570008-11580008_p0076__A12R
ACGTCCGCCGCATCTACGAGcatcaacgccacgatcagctTTAGTCGTCGCAACGCCAGGagtgatgcaa
acaaacttgcctgacaaaattctcatttttCTGAACGGCGCACGTGTCTT

>A05F__commonRT__Read008__boundary_10k_008_chr2:11570008-11580008_p0077__A12R
ACGTCCGCCGCATCTACGAGcatcaacgccacgatcagctTTAGTCGTCGCAACGCCAGGagttctctgc
actccgattttattacaccgtccacacggaCTGAACGGCGCACGTGTCTT

>A05F__commonRT__Read008__boundary_10k_008_chr2:11570008-11580008_p0078__A12R
ACGTCCGCCGCATCTACGAGcatcaacgccacgatcagctTTAGTCGTCGCAACGCCAGGtatttccgtg
cgataccaaaaccttagctgggacctatgtCTGAACGGCGCACGTGTCTT

>A05F__commonRT__Read008__boundary_10k_008_chr2:11570008-11580008_p0079__A12R
ACGTCCGCCGCATCTACGAGcatcaacgccacgatcagctTTAGTCGTCGCAACGCCAGGtttgattgtt
cgatatgttcgcgcgcgctaccatcttcttCTGAACGGCGCACGTGTCTT

>A05F__commonRT__Read008__boundary_10k_008_chr2:11570008-11580008_p0080__A12R
ACGTCCGCCGCATCTACGAGcatcaacgccacgatcagctTTAGTCGTCGCAACGCCAGGtgaaaaatgt
cgaaattcgaaaaagagaagacaaaacttgCTGAACGGCGCACGTGTCTT

>A05F__commonRT__Read008__boundary_10k_008_chr2:11570008-11580008_p0081__A12R
ACGTCCGCCGCATCTACGAGcatcaacgccacgatcagctTTAGTCGTCGCAACGCCAGGctggtgcgga
atttagtttttataagttggaattttagtaCTGAACGGCGCACGTGTCTT

>A05F__commonRT__Read008__boundary_10k_008_chr2:11570008-11580008_p0082__A12R
ACGTCCGCCGCATCTACGAGcatcaacgccacgatcagctTTAGTCGTCGCAACGCCAGGatctctgcaa
tacatgatttaaacggctatcgattgcgaaCTGAACGGCGCACGTGTCTT

>A05F__commonRT__Read008__boundary_10k_008_chr2:11570008-11580008_p0083__A12R
ACGTCCGCCGCATCTACGAGcatcaacgccacgatcagctTTAGTCGTCGCAACGCCAGGgtgcaattat
tctcaaagcatgtttttgaagtgttaaatcCTGAACGGCGCACGTGTCTT

>A05F__commonRT__Read008__boundary_10k_008_chr2:11570008-11580008_p0084__A12R
ACGTCCGCCGCATCTACGAGcatcaacgccacgatcagctTTAGTCGTCGCAACGCCAGGatgacttgat
ttcgcaatcgcctttgcgcgattttgtgagCTGAACGGCGCACGTGTCTT

>A05F__commonRT__Read008__boundary_10k_008_chr2:11570008-11580008_p0085__A12R
ACGTCCGCCGCATCTACGAGcatcaacgccacgatcagctTTAGTCGTCGCAACGCCAGGtcgcattcct
attgtcctgggtgcgatattctcgttgggaCTGAACGGCGCACGTGTCTT

>A05F__commonRT__Read008__boundary_10k_008_chr2:11570008-11580008_p0086__A12R
ACGTCCGCCGCATCTACGAGcatcaacgccacgatcagctTTAGTCGTCGCAACGCCAGGatttcgcttt
tttcgcaggcgctgcagtgaggtcgacatcCTGAACGGCGCACGTGTCTT

>A05F__commonRT__Read008__boundary_10k_008_chr2:11570008-11580008_p0087__A12R
ACGTCCGCCGCATCTACGAGcatcaacgccacgatcagctTTAGTCGTCGCAACGCCAGGctctctataa
gaaacagaattataaaaggaacgtttctgtCTGAACGGCGCACGTGTCTT

>A05F__commonRT__Read008__boundary_10k_008_chr2:11570008-11580008_p0088__A12R
ACGTCCGCCGCATCTACGAGcatcaacgccacgatcagctTTAGTCGTCGCAACGCCAGGcgaacagagc
actctttccacctataaaaaattaaattaaCTGAACGGCGCACGTGTCTT

>A05F__commonRT__Read008__boundary_10k_008_chr2:11570008-11580008_p0089__A12R
ACGTCCGCCGCATCTACGAGcatcaacgccacgatcagctTTAGTCGTCGCAACGCCAGGttatcagaac
ctcgtcctccaagacccaaattgattgcagCTGAACGGCGCACGTGTCTT

>A05F__commonRT__Read008__boundary_10k_008_chr2:11570008-11580008_p0090__A12R
ACGTCCGCCGCATCTACGAGcatcaacgccacgatcagctTTAGTCGTCGCAACGCCAGGgtctgaaagt
atgaattttctaaaacagaagttggatcaaCTGAACGGCGCACGTGTCTT

>A05F__commonRT__Read008__boundary_10k_008_chr2:11570008-11580008_p0091__A12R
ACGTCCGCCGCATCTACGAGcatcaacgccacgatcagctTTAGTCGTCGCAACGCCAGGtctctcaatg
gaaatgagatcatcgaaatctggatgagcgCTGAACGGCGCACGTGTCTT

>A05F__commonRT__Read008__boundary_10k_008_chr2:11570008-11580008_p0092__A12R
ACGTCCGCCGCATCTACGAGcatcaacgccacgatcagctTTAGTCGTCGCAACGCCAGGagagatgaat
gctgaatcggctcacaatgcgatcgacgtcCTGAACGGCGCACGTGTCTT

>A05F__commonRT__Read008__boundary_10k_008_chr2:11570008-11580008_p0093__A12R
ACGTCCGCCGCATCTACGAGcatcaacgccacgatcagctTTAGTCGTCGCAACGCCAGGcttcgtgatc
tgtcttgactcatccaaaatgcaggattcgCTGAACGGCGCACGTGTCTT

>A05F__commonRT__Read008__boundary_10k_008_chr2:11570008-11580008_p0094__A12R
ACGTCCGCCGCATCTACGAGcatcaacgccacgatcagctTTAGTCGTCGCAACGCCAGGcagcttgtag
acatttgctggtttgaagtttgcaagaaaaCTGAACGGCGCACGTGTCTT

>A05F__commonRT__Read008__boundary_10k_008_chr2:11570008-11580008_p0095__A12R
ACGTCCGCCGCATCTACGAGcatcaacgccacgatcagctTTAGTCGTCGCAACGCCAGGaacgcgaagc
attcatccaaagcgtcggcaaatcggatatCTGAACGGCGCACGTGTCTT

>A05F__commonRT__Read008__boundary_10k_008_chr2:11570008-11580008_p0096__A12R
ACGTCCGCCGCATCTACGAGcatcaacgccacgatcagctTTAGTCGTCGCAACGCCAGGtttctgctcg
ttcaaaatttctccagccttcagctgtatcCTGAACGGCGCACGTGTCTT

>A05F__commonRT__Read008__boundary_10k_008_chr2:11570008-11580008_p0097__A12R
ACGTCCGCCGCATCTACGAGcatcaacgccacgatcagctTTAGTCGTCGCAACGCCAGGtcgcttggag
atcacgttgttcttgcattcgcttcagcttCTGAACGGCGCACGTGTCTT

>A05F__commonRT__Read008__boundary_10k_008_chr2:11570008-11580008_p0098__A12R
ACGTCCGCCGCATCTACGAGcatcaacgccacgatcagctTTAGTCGTCGCAACGCCAGGaggttttctg
agcttcctgcttcttaagagtcagttcgatCTGAACGGCGCACGTGTCTT

>A05F__commonRT__Read008__boundary_10k_008_chr2:11570008-11580008_p0099__A12R
ACGTCCGCCGCATCTACGAGcatcaacgccacgatcagctTTAGTCGTCGCAACGCCAGGtctaaactct
tgaattttcttctcaacttctgttctggcaCTGAACGGCGCACGTGTCTT

>A05F__commonRT__Read008__boundary_10k_008_chr2:11570008-11580008_p0100__A12R
ACGTCCGCCGCATCTACGAGcatcaacgccacgatcagctTTAGTCGTCGCAACGCCAGGttgcttcagc
tatttccgcatcctgaacttcgacctcgtcCTGAACGGCGCACGTGTCTT

>A05F__commonRT__Read009__boundary_10k_009_chr2:11580009-11590009_p0001__A12R
ACGTCCGCCGCATCTACGAGcatcaacgccacgatcagctGTAAGCGCAACGGTGGACCGgaacttcatt
tttagcattaacgatcgtccgttccatgtaCTGAACGGCGCACGTGTCTT

>A05F__commonRT__Read009__boundary_10k_009_chr2:11580009-11590009_p0002__A12R
ACGTCCGCCGCATCTACGAGcatcaacgccacgatcagctGTAAGCGCAACGGTGGACCGtttgtcaaat
cctgatttccctgcttttcaagaagaatgcCTGAACGGCGCACGTGTCTT

>A05F__commonRT__Read009__boundary_10k_009_chr2:11580009-11590009_p0003__A12R
ACGTCCGCCGCATCTACGAGcatcaacgccacgatcagctGTAAGCGCAACGGTGGACCGagagatatcc
ttataatcgttctcaactttggtcagcctcCTGAACGGCGCACGTGTCTT

>A05F__commonRT__Read009__boundary_10k_009_chr2:11580009-11590009_p0004__A12R
ACGTCCGCCGCATCTACGAGcatcaacgccacgatcagctGTAAGCGCAACGGTGGACCGttgctgattc
gcctcctaactccatgttctctctttgttgCTGAACGGCGCACGTGTCTT

>A05F__commonRT__Read009__boundary_10k_009_chr2:11580009-11590009_p0005__A12R
ACGTCCGCCGCATCTACGAGcatcaacgccacgatcagctGTAAGCGCAACGGTGGACCGccgacgaagt
tgatttatatctctttgtattgtatactttCTGAACGGCGCACGTGTCTT

>A05F__commonRT__Read009__boundary_10k_009_chr2:11580009-11590009_p0006__A12R
ACGTCCGCCGCATCTACGAGcatcaacgccacgatcagctGTAAGCGCAACGGTGGACCGgcaagatttc
caatacattcttcaacagtgaatgcccattCTGAACGGCGCACGTGTCTT

>A05F__commonRT__Read009__boundary_10k_009_chr2:11580009-11590009_p0007__A12R
ACGTCCGCCGCATCTACGAGcatcaacgccacgatcagctGTAAGCGCAACGGTGGACCGgatctctgca
tctagatgactggaacacaagaagttgtttCTGAACGGCGCACGTGTCTT

>A05F__commonRT__Read009__boundary_10k_009_chr2:11580009-11590009_p0008__A12R
ACGTCCGCCGCATCTACGAGcatcaacgccacgatcagctGTAAGCGCAACGGTGGACCGttcagttttg
tcttcgatcaaaatgaactgttcacagttgCTGAACGGCGCACGTGTCTT

>A05F__commonRT__Read009__boundary_10k_009_chr2:11580009-11590009_p0009__A12R
ACGTCCGCCGCATCTACGAGcatcaacgccacgatcagctGTAAGCGCAACGGTGGACCGcattttgagg
tggataattgcttcccatgagctccatggcCTGAACGGCGCACGTGTCTT

>A05F__commonRT__Read009__boundary_10k_009_chr2:11580009-11590009_p0010__A12R
ACGTCCGCCGCATCTACGAGcatcaacgccacgatcagctGTAAGCGCAACGGTGGACCGgcatatgctt
gagatccatccagtgtgtacgctttgactgCTGAACGGCGCACGTGTCTT

>A05F__commonRT__Read009__boundary_10k_009_chr2:11580009-11590009_p0011__A12R
ACGTCCGCCGCATCTACGAGcatcaacgccacgatcagctGTAAGCGCAACGGTGGACCGctccctgatc
atttccaaaagtaccacgtgcatgtcctccCTGAACGGCGCACGTGTCTT

>A05F__commonRT__Read009__boundary_10k_009_chr2:11580009-11590009_p0012__A12R
ACGTCCGCCGCATCTACGAGcatcaacgccacgatcagctGTAAGCGCAACGGTGGACCGgtatcttcaa
tcagtctggctaatgctccttcatcaacatCTGAACGGCGCACGTGTCTT

>A05F__commonRT__Read009__boundary_10k_009_chr2:11580009-11590009_p0013__A12R
ACGTCCGCCGCATCTACGAGcatcaacgccacgatcagctGTAAGCGCAACGGTGGACCGaattttctat
cgaattcatcaattgcagctttcgtctgatCTGAACGGCGCACGTGTCTT

>A05F__commonRT__Read009__boundary_10k_009_chr2:11580009-11590009_p0014__A12R
ACGTCCGCCGCATCTACGAGcatcaacgccacgatcagctGTAAGCGCAACGGTGGACCGctgacgttct
ttctgcaattcttgagatcgaagatttgacCTGAACGGCGCACGTGTCTT

>A05F__commonRT__Read009__boundary_10k_009_chr2:11580009-11590009_p0015__A12R
ACGTCCGCCGCATCTACGAGcatcaacgccacgatcagctGTAAGCGCAACGGTGGACCGtggagccatg
tctgcagtgatgtctgccacatttttcagaCTGAACGGCGCACGTGTCTT

>A05F__commonRT__Read009__boundary_10k_009_chr2:11580009-11590009_p0016__A12R
ACGTCCGCCGCATCTACGAGcatcaacgccacgatcagctGTAAGCGCAACGGTGGACCGtgggatttac
ttgcaaaatctcgtgtttctttttgaatttCTGAACGGCGCACGTGTCTT

>A05F__commonRT__Read009__boundary_10k_009_chr2:11580009-11590009_p0017__A12R
ACGTCCGCCGCATCTACGAGcatcaacgccacgatcagctGTAAGCGCAACGGTGGACCGtccggcgtcg
tcatacttgctcaattcgttttgaagtttcCTGAACGGCGCACGTGTCTT

>A05F__commonRT__Read009__boundary_10k_009_chr2:11580009-11590009_p0018__A12R
ACGTCCGCCGCATCTACGAGcatcaacgccacgatcagctGTAAGCGCAACGGTGGACCGatcatgcgac
acagatacttcaaccttttcagtttatcttCTGAACGGCGCACGTGTCTT

>A05F__commonRT__Read009__boundary_10k_009_chr2:11580009-11590009_p0019__A12R
ACGTCCGCCGCATCTACGAGcatcaacgccacgatcagctGTAAGCGCAACGGTGGACCGggctgcatga
agatttttaagctcgatgagaacatcttcaCTGAACGGCGCACGTGTCTT

>A05F__commonRT__Read009__boundary_10k_009_chr2:11580009-11590009_p0020__A12R
ACGTCCGCCGCATCTACGAGcatcaacgccacgatcagctGTAAGCGCAACGGTGGACCGattccgtgaa
ctttttcaagctcggatatgcttttacacgCTGAACGGCGCACGTGTCTT

>A05F__commonRT__Read009__boundary_10k_009_chr2:11580009-11590009_p0021__A12R
ACGTCCGCCGCATCTACGAGcatcaacgccacgatcagctGTAAGCGCAACGGTGGACCGcgaactgcga
gcaactcctggaacttgttacacaccttcaCTGAACGGCGCACGTGTCTT

>A05F__commonRT__Read009__boundary_10k_009_chr2:11580009-11590009_p0022__A12R
ACGTCCGCCGCATCTACGAGcatcaacgccacgatcagctGTAAGCGCAACGGTGGACCGcttctcgtga
tcgaattcgagaccaccgataaaatgacctCTGAACGGCGCACGTGTCTT

>A05F__commonRT__Read009__boundary_10k_009_chr2:11580009-11590009_p0023__A12R
ACGTCCGCCGCATCTACGAGcatcaacgccacgatcagctGTAAGCGCAACGGTGGACCGccttctcttt
agaagattgaacattcacattaagtgtctcCTGAACGGCGCACGTGTCTT

>A05F__commonRT__Read009__boundary_10k_009_chr2:11580009-11590009_p0024__A12R
ACGTCCGCCGCATCTACGAGcatcaacgccacgatcagctGTAAGCGCAACGGTGGACCGggccgctctt
cttggacttctttctacgcggaccggtactCTGAACGGCGCACGTGTCTT

>A05F__commonRT__Read009__boundary_10k_009_chr2:11580009-11590009_p0025__A12R
ACGTCCGCCGCATCTACGAGcatcaacgccacgatcagctGTAAGCGCAACGGTGGACCGggacatgacg
agtgcggcagtcacaaaagaccgttctcctCTGAACGGCGCACGTGTCTT

>A05F__commonRT__Read009__boundary_10k_009_chr2:11580009-11590009_p0026__A12R
ACGTCCGCCGCATCTACGAGcatcaacgccacgatcagctGTAAGCGCAACGGTGGACCGgagcaaatcc
atcaccagctgaaaaataacaaaatatttaCTGAACGGCGCACGTGTCTT

>A05F__commonRT__Read009__boundary_10k_009_chr2:11580009-11590009_p0027__A12R
ACGTCCGCCGCATCTACGAGcatcaacgccacgatcagctGTAAGCGCAACGGTGGACCGcccctattgt
agaaattgaacaagataaaacaaaagtgaaCTGAACGGCGCACGTGTCTT

>A05F__commonRT__Read009__boundary_10k_009_chr2:11580009-11590009_p0028__A12R
ACGTCCGCCGCATCTACGAGcatcaacgccacgatcagctGTAAGCGCAACGGTGGACCGgaaaagcctg
ctgagcgtcgagattgttgccagttgctcaCTGAACGGCGCACGTGTCTT

>A05F__commonRT__Read009__boundary_10k_009_chr2:11580009-11590009_p0029__A12R
ACGTCCGCCGCATCTACGAGcatcaacgccacgatcagctGTAAGCGCAACGGTGGACCGcgagattcgg
ccgttttgtaaccaatttttaattttcagaCTGAACGGCGCACGTGTCTT

>A05F__commonRT__Read009__boundary_10k_009_chr2:11580009-11590009_p0030__A12R
ACGTCCGCCGCATCTACGAGcatcaacgccacgatcagctGTAAGCGCAACGGTGGACCGaagaagctat
ttttggagaaatttttagaagggctcatcaCTGAACGGCGCACGTGTCTT

>A05F__commonRT__Read009__boundary_10k_009_chr2:11580009-11590009_p0031__A12R
ACGTCCGCCGCATCTACGAGcatcaacgccacgatcagctGTAAGCGCAACGGTGGACCGggagtaaagg
tgataacacagcgagcacatccaacacattCTGAACGGCGCACGTGTCTT

>A05F__commonRT__Read009__boundary_10k_009_chr2:11580009-11590009_p0032__A12R
ACGTCCGCCGCATCTACGAGcatcaacgccacgatcagctGTAAGCGCAACGGTGGACCGagagattctc
gaatcaaatgatgtgattgattggattccgCTGAACGGCGCACGTGTCTT

>A05F__commonRT__Read009__boundary_10k_009_chr2:11580009-11590009_p0033__A12R
ACGTCCGCCGCATCTACGAGcatcaacgccacgatcagctGTAAGCGCAACGGTGGACCGattacatgtt
gctcgaaattctccttcatgagttgtggatCTGAACGGCGCACGTGTCTT

>A05F__commonRT__Read009__boundary_10k_009_chr2:11580009-11590009_p0034__A12R
ACGTCCGCCGCATCTACGAGcatcaacgccacgatcagctGTAAGCGCAACGGTGGACCGcggcgaacga
atgggatattgatgcgaatgctttgagagcCTGAACGGCGCACGTGTCTT

>A05F__commonRT__Read009__boundary_10k_009_chr2:11580009-11590009_p0035__A12R
ACGTCCGCCGCATCTACGAGcatcaacgccacgatcagctGTAAGCGCAACGGTGGACCGcttgctccac
aacttgagctgtcgcactcattgtagaaaaCTGAACGGCGCACGTGTCTT

>A05F__commonRT__Read009__boundary_10k_009_chr2:11580009-11590009_p0036__A12R
ACGTCCGCCGCATCTACGAGcatcaacgccacgatcagctGTAAGCGCAACGGTGGACCGgttatagttc
tgtgaagaattgtgtcagcaacagagaacaCTGAACGGCGCACGTGTCTT

>A05F__commonRT__Read009__boundary_10k_009_chr2:11580009-11590009_p0037__A12R
ACGTCCGCCGCATCTACGAGcatcaacgccacgatcagctGTAAGCGCAACGGTGGACCGatacttgttt
cgaaatagcatatcgaatctcaatgcacaaCTGAACGGCGCACGTGTCTT

>A05F__commonRT__Read009__boundary_10k_009_chr2:11580009-11590009_p0038__A12R
ACGTCCGCCGCATCTACGAGcatcaacgccacgatcagctGTAAGCGCAACGGTGGACCGgattttccat
atcttctgtggtttttctgattttgagactCTGAACGGCGCACGTGTCTT

>A05F__commonRT__Read009__boundary_10k_009_chr2:11580009-11590009_p0039__A12R
ACGTCCGCCGCATCTACGAGcatcaacgccacgatcagctGTAAGCGCAACGGTGGACCGgcttcaaaaa
caaccaaagggttttaaattcagaaaaatcCTGAACGGCGCACGTGTCTT

>A05F__commonRT__Read009__boundary_10k_009_chr2:11580009-11590009_p0040__A12R
ACGTCCGCCGCATCTACGAGcatcaacgccacgatcagctGTAAGCGCAACGGTGGACCGcaatttaaag
aggagaaaacagcgccaatggaaaaatgttCTGAACGGCGCACGTGTCTT

>A05F__commonRT__Read009__boundary_10k_009_chr2:11580009-11590009_p0041__A12R
ACGTCCGCCGCATCTACGAGcatcaacgccacgatcagctGTAAGCGCAACGGTGGACCGtgagaagatt
gagcaatacgtcgatctgaagatggaaggaCTGAACGGCGCACGTGTCTT

>A05F__commonRT__Read009__boundary_10k_009_chr2:11580009-11590009_p0042__A12R
ACGTCCGCCGCATCTACGAGcatcaacgccacgatcagctGTAAGCGCAACGGTGGACCGatttgcaagc
cgtctcaactgcctcacaataatcattcttCTGAACGGCGCACGTGTCTT

>A05F__commonRT__Read009__boundary_10k_009_chr2:11580009-11590009_p0043__A12R
ACGTCCGCCGCATCTACGAGcatcaacgccacgatcagctGTAAGCGCAACGGTGGACCGtgaacatttc
ggtggcgttttgcagtattttttttttgaaCTGAACGGCGCACGTGTCTT

>A05F__commonRT__Read009__boundary_10k_009_chr2:11580009-11590009_p0044__A12R
ACGTCCGCCGCATCTACGAGcatcaacgccacgatcagctGTAAGCGCAACGGTGGACCGcaaaattttt
tgtgttagccaaaatgcgtatttttggcttCTGAACGGCGCACGTGTCTT

>A05F__commonRT__Read009__boundary_10k_009_chr2:11580009-11590009_p0045__A12R
ACGTCCGCCGCATCTACGAGcatcaacgccacgatcagctGTAAGCGCAACGGTGGACCGaactggccca
aaacgaccgatttttttttcaatcgaacgtCTGAACGGCGCACGTGTCTT

>A05F__commonRT__Read009__boundary_10k_009_chr2:11580009-11590009_p0046__A12R
ACGTCCGCCGCATCTACGAGcatcaacgccacgatcagctGTAAGCGCAACGGTGGACCGttaacaagtg
aagttgtggcatcgaaaaagtccattagagCTGAACGGCGCACGTGTCTT

>A05F__commonRT__Read009__boundary_10k_009_chr2:11580009-11590009_p0047__A12R
ACGTCCGCCGCATCTACGAGcatcaacgccacgatcagctGTAAGCGCAACGGTGGACCGacaacttgtg
aagcgaaatagacgaatcgaacggtgacttCTGAACGGCGCACGTGTCTT

>A05F__commonRT__Read009__boundary_10k_009_chr2:11580009-11590009_p0048__A12R
ACGTCCGCCGCATCTACGAGcatcaacgccacgatcagctGTAAGCGCAACGGTGGACCGttatcacaac
aactgtcagcgaggtcatcgttgaattgatCTGAACGGCGCACGTGTCTT

>A05F__commonRT__Read009__boundary_10k_009_chr2:11580009-11590009_p0049__A12R
ACGTCCGCCGCATCTACGAGcatcaacgccacgatcagctGTAAGCGCAACGGTGGACCGggtagagttt
ttgtaccttattagcaagtctatttttcaaCTGAACGGCGCACGTGTCTT

>A05F__commonRT__Read009__boundary_10k_009_chr2:11580009-11590009_p0050__A12R
ACGTCCGCCGCATCTACGAGcatcaacgccacgatcagctGTAAGCGCAACGGTGGACCGaggagaatgt
caccaattgcacggaatagctgaaaatttaCTGAACGGCGCACGTGTCTT

>A05F__commonRT__Read009__boundary_10k_009_chr2:11580009-11590009_p0051__A12R
ACGTCCGCCGCATCTACGAGcatcaacgccacgatcagctGTAAGCGCAACGGTGGACCGtagaaaactt
ttggaaaatcattcgggagactcgttccaaCTGAACGGCGCACGTGTCTT

>A05F__commonRT__Read009__boundary_10k_009_chr2:11580009-11590009_p0052__A12R
ACGTCCGCCGCATCTACGAGcatcaacgccacgatcagctGTAAGCGCAACGGTGGACCGgctcctcgcg
gtaccatacattgaagcctgacaatccttgCTGAACGGCGCACGTGTCTT

>A05F__commonRT__Read009__boundary_10k_009_chr2:11580009-11590009_p0053__A12R
ACGTCCGCCGCATCTACGAGcatcaacgccacgatcagctGTAAGCGCAACGGTGGACCGttggagacgc
cacatgcttccactgtccatttctgaatgcCTGAACGGCGCACGTGTCTT

>A05F__commonRT__Read009__boundary_10k_009_chr2:11580009-11590009_p0054__A12R
ACGTCCGCCGCATCTACGAGcatcaacgccacgatcagctGTAAGCGCAACGGTGGACCGtcaaattctg
ggagactggacaagtcaatgcttgctaaatCTGAACGGCGCACGTGTCTT

>A05F__commonRT__Read009__boundary_10k_009_chr2:11580009-11590009_p0055__A12R
ACGTCCGCCGCATCTACGAGcatcaacgccacgatcagctGTAAGCGCAACGGTGGACCGtggaaatcga
agatcattgccaaatctagtatttgatttgCTGAACGGCGCACGTGTCTT

>A05F__commonRT__Read009__boundary_10k_009_chr2:11580009-11590009_p0056__A12R
ACGTCCGCCGCATCTACGAGcatcaacgccacgatcagctGTAAGCGCAACGGTGGACCGtgaagagcac
cggataatgagaaaataaatggacgaatcaCTGAACGGCGCACGTGTCTT

>A05F__commonRT__Read009__boundary_10k_009_chr2:11580009-11590009_p0057__A12R
ACGTCCGCCGCATCTACGAGcatcaacgccacgatcagctGTAAGCGCAACGGTGGACCGtaatcgttgc
gcaacgaccggattgaaaaacgaattagttCTGAACGGCGCACGTGTCTT

>A05F__commonRT__Read009__boundary_10k_009_chr2:11580009-11590009_p0058__A12R
ACGTCCGCCGCATCTACGAGcatcaacgccacgatcagctGTAAGCGCAACGGTGGACCGttgcaaaacc
agactcgttctccttttttgtcaattttttCTGAACGGCGCACGTGTCTT

>A05F__commonRT__Read009__boundary_10k_009_chr2:11580009-11590009_p0059__A12R
ACGTCCGCCGCATCTACGAGcatcaacgccacgatcagctGTAAGCGCAACGGTGGACCGgctgacaaca
aaaaaaatcgttttctgtgcattttaacaaCTGAACGGCGCACGTGTCTT

>A05F__commonRT__Read009__boundary_10k_009_chr2:11580009-11590009_p0060__A12R
ACGTCCGCCGCATCTACGAGcatcaacgccacgatcagctGTAAGCGCAACGGTGGACCGattgtactac
acacggtcaagtgcgaattttcgcttttttCTGAACGGCGCACGTGTCTT

>A05F__commonRT__Read009__boundary_10k_009_chr2:11580009-11590009_p0061__A12R
ACGTCCGCCGCATCTACGAGcatcaacgccacgatcagctGTAAGCGCAACGGTGGACCGgactgcggcg
cagtttgttgcatgtcgatttacgggataaCTGAACGGCGCACGTGTCTT

>A05F__commonRT__Read009__boundary_10k_009_chr2:11580009-11590009_p0062__A12R
ACGTCCGCCGCATCTACGAGcatcaacgccacgatcagctGTAAGCGCAACGGTGGACCGattttcagaa
agagataaaaagcggtgcgtggttttgcaaCTGAACGGCGCACGTGTCTT

>A05F__commonRT__Read009__boundary_10k_009_chr2:11580009-11590009_p0063__A12R
ACGTCCGCCGCATCTACGAGcatcaacgccacgatcagctGTAAGCGCAACGGTGGACCGattcgcatga
ggagagctggaatttttattttattagtttCTGAACGGCGCACGTGTCTT

>A05F__commonRT__Read009__boundary_10k_009_chr2:11580009-11590009_p0064__A12R
ACGTCCGCCGCATCTACGAGcatcaacgccacgatcagctGTAAGCGCAACGGTGGACCGaacgtttctg
aagattgttttttaagaacgactctaaccgCTGAACGGCGCACGTGTCTT

>A05F__commonRT__Read009__boundary_10k_009_chr2:11580009-11590009_p0065__A12R
ACGTCCGCCGCATCTACGAGcatcaacgccacgatcagctGTAAGCGCAACGGTGGACCGcacatgaata
ttgggagaattttcatatttcaaaagtcgaCTGAACGGCGCACGTGTCTT

>A05F__commonRT__Read009__boundary_10k_009_chr2:11580009-11590009_p0066__A12R
ACGTCCGCCGCATCTACGAGcatcaacgccacgatcagctGTAAGCGCAACGGTGGACCGaagaagaatc
tcggaagcatgtatggtagaatggtcaattCTGAACGGCGCACGTGTCTT

>A05F__commonRT__Read009__boundary_10k_009_chr2:11580009-11590009_p0067__A12R
ACGTCCGCCGCATCTACGAGcatcaacgccacgatcagctGTAAGCGCAACGGTGGACCGttctccggct
accttgaaatcgacgtgataaaactgctggCTGAACGGCGCACGTGTCTT

>A05F__commonRT__Read009__boundary_10k_009_chr2:11580009-11590009_p0068__A12R
ACGTCCGCCGCATCTACGAGcatcaacgccacgatcagctGTAAGCGCAACGGTGGACCGcgtgttaaat
cgtggtgatgtgggtgtactgtagggttacCTGAACGGCGCACGTGTCTT

>A05F__commonRT__Read009__boundary_10k_009_chr2:11580009-11590009_p0069__A12R
ACGTCCGCCGCATCTACGAGcatcaacgccacgatcagctGTAAGCGCAACGGTGGACCGttttttaatt
ttgatattctgaatcaggggtgggctgcaaCTGAACGGCGCACGTGTCTT

>A05F__commonRT__Read009__boundary_10k_009_chr2:11580009-11590009_p0070__A12R
ACGTCCGCCGCATCTACGAGcatcaacgccacgatcagctGTAAGCGCAACGGTGGACCGctttccagct
tctggtgatgttgaaatctgaaaaattttgCTGAACGGCGCACGTGTCTT

>A05F__commonRT__Read009__boundary_10k_009_chr2:11580009-11590009_p0071__A12R
ACGTCCGCCGCATCTACGAGcatcaacgccacgatcagctGTAAGCGCAACGGTGGACCGcagggattgt
ctcaccactgaatacgtttattgtcttgtcCTGAACGGCGCACGTGTCTT

>A05F__commonRT__Read009__boundary_10k_009_chr2:11580009-11590009_p0072__A12R
ACGTCCGCCGCATCTACGAGcatcaacgccacgatcagctGTAAGCGCAACGGTGGACCGcagatgtgtg
atttccgcaaaaacaatgatggatcgaattCTGAACGGCGCACGTGTCTT

>A05F__commonRT__Read009__boundary_10k_009_chr2:11580009-11590009_p0073__A12R
ACGTCCGCCGCATCTACGAGcatcaacgccacgatcagctGTAAGCGCAACGGTGGACCGtggacttttc
gttgagaaaggcttataccgcatgatttgcCTGAACGGCGCACGTGTCTT

>A05F__commonRT__Read009__boundary_10k_009_chr2:11580009-11590009_p0074__A12R
ACGTCCGCCGCATCTACGAGcatcaacgccacgatcagctGTAAGCGCAACGGTGGACCGattcggaatt
tgacgtcgcatgcctgaaaattaaaattttCTGAACGGCGCACGTGTCTT

>A05F__commonRT__Read009__boundary_10k_009_chr2:11580009-11590009_p0075__A12R
ACGTCCGCCGCATCTACGAGcatcaacgccacgatcagctGTAAGCGCAACGGTGGACCGcgctttccac
tgctttcgtgatgtttgatcaatgaattcgCTGAACGGCGCACGTGTCTT

>A05F__commonRT__Read009__boundary_10k_009_chr2:11580009-11590009_p0076__A12R
ACGTCCGCCGCATCTACGAGcatcaacgccacgatcagctGTAAGCGCAACGGTGGACCGatttctcgcg
aactgtgaagtgaagtgtcgtcacattataCTGAACGGCGCACGTGTCTT

>A05F__commonRT__Read009__boundary_10k_009_chr2:11580009-11590009_p0077__A12R
ACGTCCGCCGCATCTACGAGcatcaacgccacgatcagctGTAAGCGCAACGGTGGACCGtctctgctca
cgcctcagcatgaaacaacgatcctttcggCTGAACGGCGCACGTGTCTT

>A05F__commonRT__Read009__boundary_10k_009_chr2:11580009-11590009_p0078__A12R
ACGTCCGCCGCATCTACGAGcatcaacgccacgatcagctGTAAGCGCAACGGTGGACCGcgctgtcgat
ttaaataaaaaaagaaggaaaaatggttcaCTGAACGGCGCACGTGTCTT

>A05F__commonRT__Read009__boundary_10k_009_chr2:11580009-11590009_p0079__A12R
ACGTCCGCCGCATCTACGAGcatcaacgccacgatcagctGTAAGCGCAACGGTGGACCGcgacattaaa
ttttagatttctctgtatgaatcttggatcCTGAACGGCGCACGTGTCTT

>A05F__commonRT__Read009__boundary_10k_009_chr2:11580009-11590009_p0080__A12R
ACGTCCGCCGCATCTACGAGcatcaacgccacgatcagctGTAAGCGCAACGGTGGACCGttgccgcttt
caaaacaaaacggtttttgaaatttgtgtgCTGAACGGCGCACGTGTCTT

>A05F__commonRT__Read009__boundary_10k_009_chr2:11580009-11590009_p0081__A12R
ACGTCCGCCGCATCTACGAGcatcaacgccacgatcagctGTAAGCGCAACGGTGGACCGtggtctagag
gaagaagcctacctagtgccttttcagttcCTGAACGGCGCACGTGTCTT

>A05F__commonRT__Read009__boundary_10k_009_chr2:11580009-11590009_p0082__A12R
ACGTCCGCCGCATCTACGAGcatcaacgccacgatcagctGTAAGCGCAACGGTGGACCGgcgtgggata
ggcatataaggcttgaactaggcatgaaggCTGAACGGCGCACGTGTCTT

>A05F__commonRT__Read009__boundary_10k_009_chr2:11580009-11590009_p0083__A12R
ACGTCCGCCGCATCTACGAGcatcaacgccacgatcagctGTAAGCGCAACGGTGGACCGaacacttagg
caaggtaggcatgttctacaaatgaggtagCTGAACGGCGCACGTGTCTT

>A05F__commonRT__Read009__boundary_10k_009_chr2:11580009-11590009_p0084__A12R
ACGTCCGCCGCATCTACGAGcatcaacgccacgatcagctGTAAGCGCAACGGTGGACCGaaacatttgg
caggagcattgtgagggaccggtcttagagCTGAACGGCGCACGTGTCTT

>A05F__commonRT__Read009__boundary_10k_009_chr2:11580009-11590009_p0085__A12R
ACGTCCGCCGCATCTACGAGcatcaacgccacgatcagctGTAAGCGCAACGGTGGACCGtttgaattcg
acaatcactgtagccggcgtgagataggcaCTGAACGGCGCACGTGTCTT

>A05F__commonRT__Read009__boundary_10k_009_chr2:11580009-11590009_p0086__A12R
ACGTCCGCCGCATCTACGAGcatcaacgccacgatcagctGTAAGCGCAACGGTGGACCGgtgagaaatg
gaatgggtaggatagatatgaaatatatatCTGAACGGCGCACGTGTCTT

>A05F__commonRT__Read009__boundary_10k_009_chr2:11580009-11590009_p0087__A12R
ACGTCCGCCGCATCTACGAGcatcaacgccacgatcagctGTAAGCGCAACGGTGGACCGtataggcagg
caaaatatacgcatgtgataagcacaaaggCTGAACGGCGCACGTGTCTT

>A05F__commonRT__Read009__boundary_10k_009_chr2:11580009-11590009_p0088__A12R
ACGTCCGCCGCATCTACGAGcatcaacgccacgatcagctGTAAGCGCAACGGTGGACCGaggcacttga
acaggcatagcctatgagtgcgataagattCTGAACGGCGCACGTGTCTT

>A05F__commonRT__Read009__boundary_10k_009_chr2:11580009-11590009_p0089__A12R
ACGTCCGCCGCATCTACGAGcatcaacgccacgatcagctGTAAGCGCAACGGTGGACCGcccaccacaa
ccaatttttatccgacggagcaccgactctCTGAACGGCGCACGTGTCTT

>A05F__commonRT__Read009__boundary_10k_009_chr2:11580009-11590009_p0090__A12R
ACGTCCGCCGCATCTACGAGcatcaacgccacgatcagctGTAAGCGCAACGGTGGACCGctgattcctt
tcaacttgatttgtatgttttaaccccttcCTGAACGGCGCACGTGTCTT

>A05F__commonRT__Read009__boundary_10k_009_chr2:11580009-11590009_p0091__A12R
ACGTCCGCCGCATCTACGAGcatcaacgccacgatcagctGTAAGCGCAACGGTGGACCGaaaaaccgtt
ctgcgtgaaaaagaaaacgaacttgaaagtCTGAACGGCGCACGTGTCTT

>A05F__commonRT__Read009__boundary_10k_009_chr2:11580009-11590009_p0092__A12R
ACGTCCGCCGCATCTACGAGcatcaacgccacgatcagctGTAAGCGCAACGGTGGACCGatcagtggcc
gagtttttccttttctctaggccacgtagcCTGAACGGCGCACGTGTCTT

>A05F__commonRT__Read009__boundary_10k_009_chr2:11580009-11590009_p0093__A12R
ACGTCCGCCGCATCTACGAGcatcaacgccacgatcagctGTAAGCGCAACGGTGGACCGggttttactt
cgtggccgtgaaataagaagcctcggtcaaCTGAACGGCGCACGTGTCTT

>A05F__commonRT__Read009__boundary_10k_009_chr2:11580009-11590009_p0094__A12R
ACGTCCGCCGCATCTACGAGcatcaacgccacgatcagctGTAAGCGCAACGGTGGACCGattgtctgaa
aaaatcttatttttggatcattcgcagcgcCTGAACGGCGCACGTGTCTT

>A05F__commonRT__Read009__boundary_10k_009_chr2:11580009-11590009_p0095__A12R
ACGTCCGCCGCATCTACGAGcatcaacgccacgatcagctGTAAGCGCAACGGTGGACCGtgagcttgac
gagctttaaattcttccagcattccaattgCTGAACGGCGCACGTGTCTT

>A05F__commonRT__Read009__boundary_10k_009_chr2:11580009-11590009_p0096__A12R
ACGTCCGCCGCATCTACGAGcatcaacgccacgatcagctGTAAGCGCAACGGTGGACCGatattttgct
cttcgattatctctcatcaccatatcatcaCTGAACGGCGCACGTGTCTT

>A05F__commonRT__Read009__boundary_10k_009_chr2:11580009-11590009_p0097__A12R
ACGTCCGCCGCATCTACGAGcatcaacgccacgatcagctGTAAGCGCAACGGTGGACCGacattttcga
attttcatgcaactgatctctcaatttatcCTGAACGGCGCACGTGTCTT

>A05F__commonRT__Read009__boundary_10k_009_chr2:11580009-11590009_p0098__A12R
ACGTCCGCCGCATCTACGAGcatcaacgccacgatcagctGTAAGCGCAACGGTGGACCGacaattatcg
gacggctttcagttttggtcaatgggtacaCTGAACGGCGCACGTGTCTT

>A05F__commonRT__Read009__boundary_10k_009_chr2:11580009-11590009_p0099__A12R
ACGTCCGCCGCATCTACGAGcatcaacgccacgatcagctGTAAGCGCAACGGTGGACCGcctccatcta
atgctgctccagaaatgctcttcatagcgtCTGAACGGCGCACGTGTCTT

>A05F__commonRT__Read009__boundary_10k_009_chr2:11580009-11590009_p0100__A12R
ACGTCCGCCGCATCTACGAGcatcaacgccacgatcagctGTAAGCGCAACGGTGGACCGtggtcttccg
ttccatgggccgagcacaccgagcacaacgCTGAACGGCGCACGTGTCTT

>A05F__commonRT__Read010__boundary_10k_010_chr2:11590010-11600010_p0001__A12R
ACGTCCGCCGCATCTACGAGcatcaacgccacgatcagctAAATTGCGTGACGGACCTGGttcccatacg
atcataaaagtagacttttccgtaccgcatCTGAACGGCGCACGTGTCTT

>A05F__commonRT__Read010__boundary_10k_010_chr2:11590010-11600010_p0002__A12R
ACGTCCGCCGCATCTACGAGcatcaacgccacgatcagctAAATTGCGTGACGGACCTGGttcaaacctc
ttatcttatcagcttcactcggctctcgatCTGAACGGCGCACGTGTCTT

>A05F__commonRT__Read010__boundary_10k_010_chr2:11590010-11600010_p0003__A12R
ACGTCCGCCGCATCTACGAGcatcaacgccacgatcagctAAATTGCGTGACGGACCTGGacccagaaac
ataatttctatctatattcacttcacatgaCTGAACGGCGCACGTGTCTT

>A05F__commonRT__Read010__boundary_10k_010_chr2:11590010-11600010_p0004__A12R
ACGTCCGCCGCATCTACGAGcatcaacgccacgatcagctAAATTGCGTGACGGACCTGGgcaactttct
tctatttttataggttttttgctgttggttCTGAACGGCGCACGTGTCTT

>A05F__commonRT__Read010__boundary_10k_010_chr2:11590010-11600010_p0005__A12R
ACGTCCGCCGCATCTACGAGcatcaacgccacgatcagctAAATTGCGTGACGGACCTGGgcgcctttaa
ctgattacggtagtttaaaaaatcgatttcCTGAACGGCGCACGTGTCTT

>A05F__commonRT__Read010__boundary_10k_010_chr2:11590010-11600010_p0006__A12R
ACGTCCGCCGCATCTACGAGcatcaacgccacgatcagctAAATTGCGTGACGGACCTGGcgcagatata
gtagtgtttcaaatttcacatatttgttgaCTGAACGGCGCACGTGTCTT

>A05F__commonRT__Read010__boundary_10k_010_chr2:11590010-11600010_p0007__A12R
ACGTCCGCCGCATCTACGAGcatcaacgccacgatcagctAAATTGCGTGACGGACCTGGtcatctggtg
gacggaatcgtggagcttcaaagttatccaCTGAACGGCGCACGTGTCTT

>A05F__commonRT__Read010__boundary_10k_010_chr2:11590010-11600010_p0008__A12R
ACGTCCGCCGCATCTACGAGcatcaacgccacgatcagctAAATTGCGTGACGGACCTGGgcatcatctc
ttccaaaattcgagatattcgccggaagatCTGAACGGCGCACGTGTCTT

>A05F__commonRT__Read010__boundary_10k_010_chr2:11590010-11600010_p0009__A12R
ACGTCCGCCGCATCTACGAGcatcaacgccacgatcagctAAATTGCGTGACGGACCTGGgaaacctaca
gtaaccctgatgaagaaacctacagtaatcCTGAACGGCGCACGTGTCTT

>A05F__commonRT__Read010__boundary_10k_010_chr2:11590010-11600010_p0010__A12R
ACGTCCGCCGCATCTACGAGcatcaacgccacgatcagctAAATTGCGTGACGGACCTGGttacagtact
cttaaaggcacacaatttccgcattatgaaCTGAACGGCGCACGTGTCTT

>A05F__commonRT__Read010__boundary_10k_010_chr2:11590010-11600010_p0011__A12R
ACGTCCGCCGCATCTACGAGcatcaacgccacgatcagctAAATTGCGTGACGGACCTGGttgggtaagg
aagtgtcagcaccacccataagattggcggCTGAACGGCGCACGTGTCTT

>A05F__commonRT__Read010__boundary_10k_010_chr2:11590010-11600010_p0012__A12R
ACGTCCGCCGCATCTACGAGcatcaacgccacgatcagctAAATTGCGTGACGGACCTGGggtaatcgta
cctcattaccactttcgaatcgaatattccCTGAACGGCGCACGTGTCTT

>A05F__commonRT__Read010__boundary_10k_010_chr2:11590010-11600010_p0013__A12R
ACGTCCGCCGCATCTACGAGcatcaacgccacgatcagctAAATTGCGTGACGGACCTGGtttttggttt
tttagtgaacttctcgtcgttggcaaatttCTGAACGGCGCACGTGTCTT

>A05F__commonRT__Read010__boundary_10k_010_chr2:11590010-11600010_p0014__A12R
ACGTCCGCCGCATCTACGAGcatcaacgccacgatcagctAAATTGCGTGACGGACCTGGttctccgttc
ctcttctgcttgacgtctcattcgatccatCTGAACGGCGCACGTGTCTT

>A05F__commonRT__Read010__boundary_10k_010_chr2:11590010-11600010_p0015__A12R
ACGTCCGCCGCATCTACGAGcatcaacgccacgatcagctAAATTGCGTGACGGACCTGGactaaccctt
ttaaaagtttcttccttttcccttgtcaaaCTGAACGGCGCACGTGTCTT

>A05F__commonRT__Read010__boundary_10k_010_chr2:11590010-11600010_p0016__A12R
ACGTCCGCCGCATCTACGAGcatcaacgccacgatcagctAAATTGCGTGACGGACCTGGcaatcatttc
agcattcacacgatcgacatgatctcgaagCTGAACGGCGCACGTGTCTT

>A05F__commonRT__Read010__boundary_10k_010_chr2:11590010-11600010_p0017__A12R
ACGTCCGCCGCATCTACGAGcatcaacgccacgatcagctAAATTGCGTGACGGACCTGGtcgtttctct
tcgacttgtctatcgagttctgctcggtatCTGAACGGCGCACGTGTCTT

>A05F__commonRT__Read010__boundary_10k_010_chr2:11590010-11600010_p0018__A12R
ACGTCCGCCGCATCTACGAGcatcaacgccacgatcagctAAATTGCGTGACGGACCTGGcaatcgcctc
atttttctcaaattcggcaatccgtctcaaCTGAACGGCGCACGTGTCTT

>A05F__commonRT__Read010__boundary_10k_010_chr2:11590010-11600010_p0019__A12R
ACGTCCGCCGCATCTACGAGcatcaacgccacgatcagctAAATTGCGTGACGGACCTGGtattataatt
attgcggggctctcgcattgctcgtcgcatCTGAACGGCGCACGTGTCTT

>A05F__commonRT__Read010__boundary_10k_010_chr2:11590010-11600010_p0020__A12R
ACGTCCGCCGCATCTACGAGcatcaacgccacgatcagctAAATTGCGTGACGGACCTGGtgaagtgtgc
actaattctgaatctcggagggagctcaccCTGAACGGCGCACGTGTCTT

>A05F__commonRT__Read010__boundary_10k_010_chr2:11590010-11600010_p0021__A12R
ACGTCCGCCGCATCTACGAGcatcaacgccacgatcagctAAATTGCGTGACGGACCTGGctgcttttcg
tagatacctacggaagtttagttggtgcagCTGAACGGCGCACGTGTCTT

>A05F__commonRT__Read010__boundary_10k_010_chr2:11590010-11600010_p0022__A12R
ACGTCCGCCGCATCTACGAGcatcaacgccacgatcagctAAATTGCGTGACGGACCTGGtaggtgagaa
tcctcactgaggatattttcaggcatgtgcCTGAACGGCGCACGTGTCTT

>A05F__commonRT__Read010__boundary_10k_010_chr2:11590010-11600010_p0023__A12R
ACGTCCGCCGCATCTACGAGcatcaacgccacgatcagctAAATTGCGTGACGGACCTGGggtctcgcaa
cgctccggttgagacaggtgtgcgcctttaCTGAACGGCGCACGTGTCTT

>A05F__commonRT__Read010__boundary_10k_010_chr2:11590010-11600010_p0024__A12R
ACGTCCGCCGCATCTACGAGcatcaacgccacgatcagctAAATTGCGTGACGGACCTGGcgccatttgt
tttaatgaactctgctctttcttttttcgaCTGAACGGCGCACGTGTCTT

>A05F__commonRT__Read010__boundary_10k_010_chr2:11590010-11600010_p0025__A12R
ACGTCCGCCGCATCTACGAGcatcaacgccacgatcagctAAATTGCGTGACGGACCTGGcaacgaacaa
aacaataaggagaacacatcgaaaatcaaaCTGAACGGCGCACGTGTCTT

>A05F__commonRT__Read010__boundary_10k_010_chr2:11590010-11600010_p0026__A12R
ACGTCCGCCGCATCTACGAGcatcaacgccacgatcagctAAATTGCGTGACGGACCTGGatgagaatat
agaaaaattttctgcgaaaaagctgacgttCTGAACGGCGCACGTGTCTT

>A05F__commonRT__Read010__boundary_10k_010_chr2:11590010-11600010_p0027__A12R
ACGTCCGCCGCATCTACGAGcatcaacgccacgatcagctAAATTGCGTGACGGACCTGGccgttgcaga
tataaaatatttgaagggaaaatgttagatCTGAACGGCGCACGTGTCTT

>A05F__commonRT__Read010__boundary_10k_010_chr2:11590010-11600010_p0028__A12R
ACGTCCGCCGCATCTACGAGcatcaacgccacgatcagctAAATTGCGTGACGGACCTGGctttgaaaaa
ttgataacggcatacggttctaatttccggCTGAACGGCGCACGTGTCTT

>A05F__commonRT__Read010__boundary_10k_010_chr2:11590010-11600010_p0029__A12R
ACGTCCGCCGCATCTACGAGcatcaacgccacgatcagctAAATTGCGTGACGGACCTGGaacagcacga
ttaggaggaattgtgagaggagcgcgaaagCTGAACGGCGCACGTGTCTT

>A05F__commonRT__Read010__boundary_10k_010_chr2:11590010-11600010_p0030__A12R
ACGTCCGCCGCATCTACGAGcatcaacgccacgatcagctAAATTGCGTGACGGACCTGGcttcaacggc
ccgaacgaggagcctcttgatactattctcCTGAACGGCGCACGTGTCTT

>A05F__commonRT__Read010__boundary_10k_010_chr2:11590010-11600010_p0031__A12R
ACGTCCGCCGCATCTACGAGcatcaacgccacgatcagctAAATTGCGTGACGGACCTGGtgtaaacatt
agaaggaatgggctgtgatgacccgagaaaCTGAACGGCGCACGTGTCTT

>A05F__commonRT__Read010__boundary_10k_010_chr2:11590010-11600010_p0032__A12R
ACGTCCGCCGCATCTACGAGcatcaacgccacgatcagctAAATTGCGTGACGGACCTGGgaaattatgt
aaaagcgaacacataacacgaatatgaatgCTGAACGGCGCACGTGTCTT

>A05F__commonRT__Read010__boundary_10k_010_chr2:11590010-11600010_p0033__A12R
ACGTCCGCCGCATCTACGAGcatcaacgccacgatcagctAAATTGCGTGACGGACCTGGgatggttagt
ataggtgataccctgaaaattataaatgttCTGAACGGCGCACGTGTCTT

>A05F__commonRT__Read010__boundary_10k_010_chr2:11590010-11600010_p0034__A12R
ACGTCCGCCGCATCTACGAGcatcaacgccacgatcagctAAATTGCGTGACGGACCTGGcttggactaa
aatatccacgatttccgatcgttttttcggCTGAACGGCGCACGTGTCTT

>A05F__commonRT__Read010__boundary_10k_010_chr2:11590010-11600010_p0035__A12R
ACGTCCGCCGCATCTACGAGcatcaacgccacgatcagctAAATTGCGTGACGGACCTGGtcaagatcgc
tggagctctccttgatgaaatcgctgagcaCTGAACGGCGCACGTGTCTT

>A05F__commonRT__Read010__boundary_10k_010_chr2:11590010-11600010_p0036__A12R
ACGTCCGCCGCATCTACGAGcatcaacgccacgatcagctAAATTGCGTGACGGACCTGGaattgacatc
acgtggagatccgtgagttgcccagcgagtCTGAACGGCGCACGTGTCTT

>A05F__commonRT__Read010__boundary_10k_010_chr2:11590010-11600010_p0037__A12R
ACGTCCGCCGCATCTACGAGcatcaacgccacgatcagctAAATTGCGTGACGGACCTGGacgaggaact
cattcttgtcgttactgcgatgtggatgggCTGAACGGCGCACGTGTCTT

>A05F__commonRT__Read010__boundary_10k_010_chr2:11590010-11600010_p0038__A12R
ACGTCCGCCGCATCTACGAGcatcaacgccacgatcagctAAATTGCGTGACGGACCTGGtctccgactc
aaacttgtgtcccttcttctcgagatactcCTGAACGGCGCACGTGTCTT

>A05F__commonRT__Read010__boundary_10k_010_chr2:11590010-11600010_p0039__A12R
ACGTCCGCCGCATCTACGAGcatcaacgccacgatcagctAAATTGCGTGACGGACCTGGtgaatgtgtt
gcgcaagcttcgcgatgacttccgtgtcggCTGAACGGCGCACGTGTCTT

>A05F__commonRT__Read010__boundary_10k_010_chr2:11590010-11600010_p0040__A12R
ACGTCCGCCGCATCTACGAGcatcaacgccacgatcagctAAATTGCGTGACGGACCTGGctccacaagt
tgccggaacgagaaatccgggtaacgatcgCTGAACGGCGCACGTGTCTT

>A05F__commonRT__Read010__boundary_10k_010_chr2:11590010-11600010_p0041__A12R
ACGTCCGCCGCATCTACGAGcatcaacgccacgatcagctAAATTGCGTGACGGACCTGGcttgaagcaa
cgagttgtcctgggaatcgagatgacttgaCTGAACGGCGCACGTGTCTT

>A05F__commonRT__Read010__boundary_10k_010_chr2:11590010-11600010_p0042__A12R
ACGTCCGCCGCATCTACGAGcatcaacgccacgatcagctAAATTGCGTGACGGACCTGGggagttgctc
ttgataccgaccaacaatggggatccacgtCTGAACGGCGCACGTGTCTT

>A05F__commonRT__Read010__boundary_10k_010_chr2:11590010-11600010_p0043__A12R
ACGTCCGCCGCATCTACGAGcatcaacgccacgatcagctAAATTGCGTGACGGACCTGGctttagagaa
agagactgggaagtgatttgtctggagtctCTGAACGGCGCACGTGTCTT

>A05F__commonRT__Read010__boundary_10k_010_chr2:11590010-11600010_p0044__A12R
ACGTCCGCCGCATCTACGAGcatcaacgccacgatcagctAAATTGCGTGACGGACCTGGttccacccag
catctaaaatgtatgaaatttttgaatgtcCTGAACGGCGCACGTGTCTT

>A05F__commonRT__Read010__boundary_10k_010_chr2:11590010-11600010_p0045__A12R
ACGTCCGCCGCATCTACGAGcatcaacgccacgatcagctAAATTGCGTGACGGACCTGGtttttaaaga
tcatgcaaggttaggttagttaagcagtgaCTGAACGGCGCACGTGTCTT

>A05F__commonRT__Read010__boundary_10k_010_chr2:11590010-11600010_p0046__A12R
ACGTCCGCCGCATCTACGAGcatcaacgccacgatcagctAAATTGCGTGACGGACCTGGgttcagagaa
ttcataaacgctgacaatcttctctgggaaCTGAACGGCGCACGTGTCTT

>A05F__commonRT__Read010__boundary_10k_010_chr2:11590010-11600010_p0047__A12R
ACGTCCGCCGCATCTACGAGcatcaacgccacgatcagctAAATTGCGTGACGGACCTGGttgagatgag
ttagttaattcgcccaaggatttagaagtgCTGAACGGCGCACGTGTCTT

>A05F__commonRT__Read010__boundary_10k_010_chr2:11590010-11600010_p0048__A12R
ACGTCCGCCGCATCTACGAGcatcaacgccacgatcagctAAATTGCGTGACGGACCTGGtcgaatggac
ggacggccgtcgtgctgtcggagatctccaCTGAACGGCGCACGTGTCTT

>A05F__commonRT__Read010__boundary_10k_010_chr2:11590010-11600010_p0049__A12R
ACGTCCGCCGCATCTACGAGcatcaacgccacgatcagctAAATTGCGTGACGGACCTGGggaaaaggac
ttgcttggtatgctcaatgatggcagcagcCTGAACGGCGCACGTGTCTT

>A05F__commonRT__Read010__boundary_10k_010_chr2:11590010-11600010_p0050__A12R
ACGTCCGCCGCATCTACGAGcatcaacgccacgatcagctAAATTGCGTGACGGACCTGGagagctccat
cctcgacgaatgcaacgtcatcatcctctaCTGAACGGCGCACGTGTCTT

>A05F__commonRT__Read010__boundary_10k_010_chr2:11590010-11600010_p0051__A12R
ACGTCCGCCGCATCTACGAGcatcaacgccacgatcagctAAATTGCGTGACGGACCTGGcctgaagctc
catctcgagaagctttacttctctcttttgCTGAACGGCGCACGTGTCTT

>A05F__commonRT__Read010__boundary_10k_010_chr2:11590010-11600010_p0052__A12R
ACGTCCGCCGCATCTACGAGcatcaacgccacgatcagctAAATTGCGTGACGGACCTGGgcatgtacgt
tttgaaagatccctgaaaaatatgtttttaCTGAACGGCGCACGTGTCTT

>A05F__commonRT__Read010__boundary_10k_010_chr2:11590010-11600010_p0053__A12R
ACGTCCGCCGCATCTACGAGcatcaacgccacgatcagctAAATTGCGTGACGGACCTGGtagaacgact
tgtcccgatggaagaacacgtccacgcattCTGAACGGCGCACGTGTCTT

>A05F__commonRT__Read010__boundary_10k_010_chr2:11590010-11600010_p0054__A12R
ACGTCCGCCGCATCTACGAGcatcaacgccacgatcagctAAATTGCGTGACGGACCTGGggcaacgctt
gatatcaggaaggtactctttgattcctccCTGAACGGCGCACGTGTCTT

>A05F__commonRT__Read010__boundary_10k_010_chr2:11590010-11600010_p0055__A12R
ACGTCCGCCGCATCTACGAGcatcaacgccacgatcagctAAATTGCGTGACGGACCTGGgagtgatagg
atgttccacaggctaccataatcagacggcCTGAACGGCGCACGTGTCTT

>A05F__commonRT__Read010__boundary_10k_010_chr2:11590010-11600010_p0056__A12R
ACGTCCGCCGCATCTACGAGcatcaacgccacgatcagctAAATTGCGTGACGGACCTGGgatccaagaa
gtcagaagcaagttcgacgacgactggcagCTGAACGGCGCACGTGTCTT

>A05F__commonRT__Read010__boundary_10k_010_chr2:11590010-11600010_p0057__A12R
ACGTCCGCCGCATCTACGAGcatcaacgccacgatcagctAAATTGCGTGACGGACCTGGatgaagagac
atacatcatcacggaagattggggtttcacCTGAACGGCGCACGTGTCTT

>A05F__commonRT__Read010__boundary_10k_010_chr2:11590010-11600010_p0058__A12R
ACGTCCGCCGCATCTACGAGcatcaacgccacgatcagctAAATTGCGTGACGGACCTGGgagagccaac
aacgtatcggcagtctctccactttgagaaCTGAACGGCGCACGTGTCTT

>A05F__commonRT__Read010__boundary_10k_010_chr2:11590010-11600010_p0059__A12R
ACGTCCGCCGCATCTACGAGcatcaacgccacgatcagctAAATTGCGTGACGGACCTGGcaatgagatt
cacggcaaatggatgatccgacagtgttggCTGAACGGCGCACGTGTCTT

>A05F__commonRT__Read010__boundary_10k_010_chr2:11590010-11600010_p0060__A12R
ACGTCCGCCGCATCTACGAGcatcaacgccacgatcagctAAATTGCGTGACGGACCTGGtaagcaagga
taggatctgagaagtgtaggccttggtagaCTGAACGGCGCACGTGTCTT

>A05F__commonRT__Read010__boundary_10k_010_chr2:11590010-11600010_p0061__A12R
ACGTCCGCCGCATCTACGAGcatcaacgccacgatcagctAAATTGCGTGACGGACCTGGgccatggaga
ttcggtcatcggagagggtgagagcaaacaCTGAACGGCGCACGTGTCTT

>A05F__commonRT__Read010__boundary_10k_010_chr2:11590010-11600010_p0062__A12R
ACGTCCGCCGCATCTACGAGcatcaacgccacgatcagctAAATTGCGTGACGGACCTGGgaggcatgtg
gcaaagttcaatcctcttcccatgatgagaCTGAACGGCGCACGTGTCTT

>A05F__commonRT__Read010__boundary_10k_010_chr2:11590010-11600010_p0063__A12R
ACGTCCGCCGCATCTACGAGcatcaacgccacgatcagctAAATTGCGTGACGGACCTGGagtggaccgt
gcttcagttctccagacatgattccttcgcCTGAACGGCGCACGTGTCTT

>A05F__commonRT__Read010__boundary_10k_010_chr2:11590010-11600010_p0064__A12R
ACGTCCGCCGCATCTACGAGcatcaacgccacgatcagctAAATTGCGTGACGGACCTGGcaattcagct
cattcttaccttgtatacgcgatcgttacaCTGAACGGCGCACGTGTCTT

>A05F__commonRT__Read010__boundary_10k_010_chr2:11590010-11600010_p0065__A12R
ACGTCCGCCGCATCTACGAGcatcaacgccacgatcagctAAATTGCGTGACGGACCTGGgaatatgctt
cattccagcgagatcgccttctggaacggtCTGAACGGCGCACGTGTCTT

>A05F__commonRT__Read010__boundary_10k_010_chr2:11590010-11600010_p0066__A12R
ACGTCCGCCGCATCTACGAGcatcaacgccacgatcagctAAATTGCGTGACGGACCTGGagaatgtttt
ggacacaatcaacagtttttggtacacgaaCTGAACGGCGCACGTGTCTT

>A05F__commonRT__Read010__boundary_10k_010_chr2:11590010-11600010_p0067__A12R
ACGTCCGCCGCATCTACGAGcatcaacgccacgatcagctAAATTGCGTGACGGACCTGGagcaatgtga
tatgagagtagctggagtggaatgactgtgCTGAACGGCGCACGTGTCTT

>A05F__commonRT__Read010__boundary_10k_010_chr2:11590010-11600010_p0068__A12R
ACGTCCGCCGCATCTACGAGcatcaacgccacgatcagctAAATTGCGTGACGGACCTGGggtgagaagg
cacttggggtggtttgggcagaagacgggaCTGAACGGCGCACGTGTCTT

>A05F__commonRT__Read010__boundary_10k_010_chr2:11590010-11600010_p0069__A12R
ACGTCCGCCGCATCTACGAGcatcaacgccacgatcagctAAATTGCGTGACGGACCTGGgaaaaatttt
ctgtgcagaggttgatggtttaaattttgaCTGAACGGCGCACGTGTCTT

>A05F__commonRT__Read010__boundary_10k_010_chr2:11590010-11600010_p0070__A12R
ACGTCCGCCGCATCTACGAGcatcaacgccacgatcagctAAATTGCGTGACGGACCTGGaacaagtctg
tcattgtgtctgtgggtttcacgtgaagatCTGAACGGCGCACGTGTCTT

>A05F__commonRT__Read010__boundary_10k_010_chr2:11590010-11600010_p0071__A12R
ACGTCCGCCGCATCTACGAGcatcaacgccacgatcagctAAATTGCGTGACGGACCTGGttcctttcgc
atcgagtgttaaactcacaaattgtagtgtCTGAACGGCGCACGTGTCTT

>A05F__commonRT__Read010__boundary_10k_010_chr2:11590010-11600010_p0072__A12R
ACGTCCGCCGCATCTACGAGcatcaacgccacgatcagctAAATTGCGTGACGGACCTGGcagtttttct
gagagatttgtgtgaactgcaaattatataCTGAACGGCGCACGTGTCTT

>A05F__commonRT__Read010__boundary_10k_010_chr2:11590010-11600010_p0073__A12R
ACGTCCGCCGCATCTACGAGcatcaacgccacgatcagctAAATTGCGTGACGGACCTGGtatcgaactc
tccgaaagccaatgcacataattcgtggtaCTGAACGGCGCACGTGTCTT

>A05F__commonRT__Read010__boundary_10k_010_chr2:11590010-11600010_p0074__A12R
ACGTCCGCCGCATCTACGAGcatcaacgccacgatcagctAAATTGCGTGACGGACCTGGtgtgaactgg
cggaataattagatcctgcaggaagttttcCTGAACGGCGCACGTGTCTT

>A05F__commonRT__Read010__boundary_10k_010_chr2:11590010-11600010_p0075__A12R
ACGTCCGCCGCATCTACGAGcatcaacgccacgatcagctAAATTGCGTGACGGACCTGGctccaaagaa
gaagagcctaaaaaattagaaattatgtgtCTGAACGGCGCACGTGTCTT

>A05F__commonRT__Read010__boundary_10k_010_chr2:11590010-11600010_p0076__A12R
ACGTCCGCCGCATCTACGAGcatcaacgccacgatcagctAAATTGCGTGACGGACCTGGtagaagattt
gattccttcgagtttccgaactttgtctccCTGAACGGCGCACGTGTCTT

>A05F__commonRT__Read010__boundary_10k_010_chr2:11590010-11600010_p0077__A12R
ACGTCCGCCGCATCTACGAGcatcaacgccacgatcagctAAATTGCGTGACGGACCTGGccaaatgttg
gtcgtttcaaagccatcattgaattgattcCTGAACGGCGCACGTGTCTT

>A05F__commonRT__Read010__boundary_10k_010_chr2:11590010-11600010_p0078__A12R
ACGTCCGCCGCATCTACGAGcatcaacgccacgatcagctAAATTGCGTGACGGACCTGGgtttctccac
ttcgaattaattggaagaaaacgttcatcgCTGAACGGCGCACGTGTCTT

>A05F__commonRT__Read010__boundary_10k_010_chr2:11590010-11600010_p0079__A12R
ACGTCCGCCGCATCTACGAGcatcaacgccacgatcagctAAATTGCGTGACGGACCTGGtcccattcct
agatcaatggctaaattcgcagctttggaaCTGAACGGCGCACGTGTCTT

>A05F__commonRT__Read010__boundary_10k_010_chr2:11590010-11600010_p0080__A12R
ACGTCCGCCGCATCTACGAGcatcaacgccacgatcagctAAATTGCGTGACGGACCTGGtccggagcat
cgagtgaagctgaagttgagctccgatcgcCTGAACGGCGCACGTGTCTT

>A05F__commonRT__Read010__boundary_10k_010_chr2:11590010-11600010_p0081__A12R
ACGTCCGCCGCATCTACGAGcatcaacgccacgatcagctAAATTGCGTGACGGACCTGGaagttctgtt
tagatgcctctagtggaatatcaagtgggtCTGAACGGCGCACGTGTCTT

>A05F__commonRT__Read010__boundary_10k_010_chr2:11590010-11600010_p0082__A12R
ACGTCCGCCGCATCTACGAGcatcaacgccacgatcagctAAATTGCGTGACGGACCTGGttcccacgaa
tcgcagaaatcagcatccagtaagcatcatCTGAACGGCGCACGTGTCTT

>A05F__commonRT__Read010__boundary_10k_010_chr2:11590010-11600010_p0083__A12R
ACGTCCGCCGCATCTACGAGcatcaacgccacgatcagctAAATTGCGTGACGGACCTGGtaagattgat
tttgaagttagtggaacgttgaacaacgtcCTGAACGGCGCACGTGTCTT

>A05F__commonRT__Read010__boundary_10k_010_chr2:11590010-11600010_p0084__A12R
ACGTCCGCCGCATCTACGAGcatcaacgccacgatcagctAAATTGCGTGACGGACCTGGtaagaaactg
cgacgaggtggaagaagatgtcgagtgcgaCTGAACGGCGCACGTGTCTT

>A05F__commonRT__Read010__boundary_10k_010_chr2:11590010-11600010_p0085__A12R
ACGTCCGCCGCATCTACGAGcatcaacgccacgatcagctAAATTGCGTGACGGACCTGGttccactgcg
tgcacgaagatcatcgaatccaagaataatCTGAACGGCGCACGTGTCTT

>A05F__commonRT__Read010__boundary_10k_010_chr2:11590010-11600010_p0086__A12R
ACGTCCGCCGCATCTACGAGcatcaacgccacgatcagctAAATTGCGTGACGGACCTGGaatcttgaat
aaaatgcagccattttcttgtgtgatgaggCTGAACGGCGCACGTGTCTT

>A05F__commonRT__Read010__boundary_10k_010_chr2:11590010-11600010_p0087__A12R
ACGTCCGCCGCATCTACGAGcatcaacgccacgatcagctAAATTGCGTGACGGACCTGGttacagactc
gtcaatcggtgtcgacagcatcactttacgCTGAACGGCGCACGTGTCTT

>A05F__commonRT__Read010__boundary_10k_010_chr2:11590010-11600010_p0088__A12R
ACGTCCGCCGCATCTACGAGcatcaacgccacgatcagctAAATTGCGTGACGGACCTGGggaacttcga
aatgaagcgcttttcgaataatttgcctaaCTGAACGGCGCACGTGTCTT

>A05F__commonRT__Read010__boundary_10k_010_chr2:11590010-11600010_p0089__A12R
ACGTCCGCCGCATCTACGAGcatcaacgccacgatcagctAAATTGCGTGACGGACCTGGaaatcatacc
acgaaagagcagagcccataaaattccagaCTGAACGGCGCACGTGTCTT

>A05F__commonRT__Read010__boundary_10k_010_chr2:11590010-11600010_p0090__A12R
ACGTCCGCCGCATCTACGAGcatcaacgccacgatcagctAAATTGCGTGACGGACCTGGattttaacca
gtggttaaagattccgctgatttggataagCTGAACGGCGCACGTGTCTT

>A05F__commonRT__Read010__boundary_10k_010_chr2:11590010-11600010_p0091__A12R
ACGTCCGCCGCATCTACGAGcatcaacgccacgatcagctAAATTGCGTGACGGACCTGGttttgttcaa
tacgagacggtttgcacctttaaagattacCTGAACGGCGCACGTGTCTT

>A05F__commonRT__Read010__boundary_10k_010_chr2:11590010-11600010_p0092__A12R
ACGTCCGCCGCATCTACGAGcatcaacgccacgatcagctAAATTGCGTGACGGACCTGGcctgaaaatt
cggattttaaaatggccaatatgaaattgaCTGAACGGCGCACGTGTCTT

>A05F__commonRT__Read010__boundary_10k_010_chr2:11590010-11600010_p0093__A12R
ACGTCCGCCGCATCTACGAGcatcaacgccacgatcagctAAATTGCGTGACGGACCTGGccaagtttca
gagcaatagtgatcatgaagttgttcacatCTGAACGGCGCACGTGTCTT

>A05F__commonRT__Read010__boundary_10k_010_chr2:11590010-11600010_p0094__A12R
ACGTCCGCCGCATCTACGAGcatcaacgccacgatcagctAAATTGCGTGACGGACCTGGctgtggtgtt
gtcgagtcgtttgactcctccgatcatggaCTGAACGGCGCACGTGTCTT

>A05F__commonRT__Read010__boundary_10k_010_chr2:11590010-11600010_p0095__A12R
ACGTCCGCCGCATCTACGAGcatcaacgccacgatcagctAAATTGCGTGACGGACCTGGgcacgagctc
ggactctcagtgaagcttcccagtcagcagCTGAACGGCGCACGTGTCTT

>A05F__commonRT__Read010__boundary_10k_010_chr2:11590010-11600010_p0096__A12R
ACGTCCGCCGCATCTACGAGcatcaacgccacgatcagctAAATTGCGTGACGGACCTGGctcaaaaagt
actccgggcgcacaccaatattgttaaccaCTGAACGGCGCACGTGTCTT

>A05F__commonRT__Read010__boundary_10k_010_chr2:11590010-11600010_p0097__A12R
ACGTCCGCCGCATCTACGAGcatcaacgccacgatcagctAAATTGCGTGACGGACCTGGtttccggtgt
acacgcattggatctccattagcacgtgggCTGAACGGCGCACGTGTCTT

>A05F__commonRT__Read010__boundary_10k_010_chr2:11590010-11600010_p0098__A12R
ACGTCCGCCGCATCTACGAGcatcaacgccacgatcagctAAATTGCGTGACGGACCTGGgtcattattg
aagcttgtgaagaaatcgttgaaatttgtgCTGAACGGCGCACGTGTCTT

>A05F__commonRT__Read010__boundary_10k_010_chr2:11590010-11600010_p0099__A12R
ACGTCCGCCGCATCTACGAGcatcaacgccacgatcagctAAATTGCGTGACGGACCTGGaagctttgat
gaaaaccatccattcctgatcgagcccgagCTGAACGGCGCACGTGTCTT

>A05F__commonRT__Read010__boundary_10k_010_chr2:11590010-11600010_p0100__A12R
ACGTCCGCCGCATCTACGAGcatcaacgccacgatcagctAAATTGCGTGACGGACCTGGcaatcgtgtc
tgtgaaagatcgaccggaaatttaaaaaaaCTGAACGGCGCACGTGTCTT

>A05F__commonRT__Read011__boundary_10k_011_chr2:11600011-11610011_p0001__A12R
ACGTCCGCCGCATCTACGAGcatcaacgccacgatcagctGCAGATTCCGCTACGCTCCGctcggaaaag
tttcaaattgcaatttcttccatttctgtgCTGAACGGCGCACGTGTCTT

>A05F__commonRT__Read011__boundary_10k_011_chr2:11600011-11610011_p0002__A12R
ACGTCCGCCGCATCTACGAGcatcaacgccacgatcagctGCAGATTCCGCTACGCTCCGcaacccataa
cgtcggctctcatttttgttttttatagctCTGAACGGCGCACGTGTCTT

>A05F__commonRT__Read011__boundary_10k_011_chr2:11600011-11610011_p0003__A12R
ACGTCCGCCGCATCTACGAGcatcaacgccacgatcagctGCAGATTCCGCTACGCTCCGaacgcaaaaa
tacgatgtgctttaaaataagagctctcatCTGAACGGCGCACGTGTCTT

>A05F__commonRT__Read011__boundary_10k_011_chr2:11600011-11610011_p0004__A12R
ACGTCCGCCGCATCTACGAGcatcaacgccacgatcagctGCAGATTCCGCTACGCTCCGgcgtaggagc
acgtattgatcgatttatagacagtcacaaCTGAACGGCGCACGTGTCTT

>A05F__commonRT__Read011__boundary_10k_011_chr2:11600011-11610011_p0005__A12R
ACGTCCGCCGCATCTACGAGcatcaacgccacgatcagctGCAGATTCCGCTACGCTCCGcttacattct
tatacacagtctcaattcacacaaaacatgCTGAACGGCGCACGTGTCTT

>A05F__commonRT__Read011__boundary_10k_011_chr2:11600011-11610011_p0006__A12R
ACGTCCGCCGCATCTACGAGcatcaacgccacgatcagctGCAGATTCCGCTACGCTCCGattgttcgaa
cataacaaaaatggacaggccgccaaagtcCTGAACGGCGCACGTGTCTT

>A05F__commonRT__Read011__boundary_10k_011_chr2:11600011-11610011_p0007__A12R
ACGTCCGCCGCATCTACGAGcatcaacgccacgatcagctGCAGATTCCGCTACGCTCCGatttttttac
aaggaatcttttttttggtctatagtccccCTGAACGGCGCACGTGTCTT

>A05F__commonRT__Read011__boundary_10k_011_chr2:11600011-11610011_p0008__A12R
ACGTCCGCCGCATCTACGAGcatcaacgccacgatcagctGCAGATTCCGCTACGCTCCGacggctccca
tgcaaaactagcatcttttcgtttttttttCTGAACGGCGCACGTGTCTT

>A05F__commonRT__Read011__boundary_10k_011_chr2:11600011-11610011_p0009__A12R
ACGTCCGCCGCATCTACGAGcatcaacgccacgatcagctGCAGATTCCGCTACGCTCCGctactaaata
tggctcggtgagctggaaatagtgggtgaaCTGAACGGCGCACGTGTCTT

>A05F__commonRT__Read011__boundary_10k_011_chr2:11600011-11610011_p0010__A12R
ACGTCCGCCGCATCTACGAGcatcaacgccacgatcagctGCAGATTCCGCTACGCTCCGaatccggtga
tcgattttgggaataggtggcgacgattttCTGAACGGCGCACGTGTCTT

>A05F__commonRT__Read011__boundary_10k_011_chr2:11600011-11610011_p0011__A12R
ACGTCCGCCGCATCTACGAGcatcaacgccacgatcagctGCAGATTCCGCTACGCTCCGttttttttgc
agaacttgttccaaactcaccttttaccatCTGAACGGCGCACGTGTCTT

>A05F__commonRT__Read011__boundary_10k_011_chr2:11600011-11610011_p0012__A12R
ACGTCCGCCGCATCTACGAGcatcaacgccacgatcagctGCAGATTCCGCTACGCTCCGcctctcccac
actatcaagtttcgggggtcttctctctcgCTGAACGGCGCACGTGTCTT

>A05F__commonRT__Read011__boundary_10k_011_chr2:11600011-11610011_p0013__A12R
ACGTCCGCCGCATCTACGAGcatcaacgccacgatcagctGCAGATTCCGCTACGCTCCGgcgtattttt
tgttgtaattcaacatgatgttcgaaattcCTGAACGGCGCACGTGTCTT

>A05F__commonRT__Read011__boundary_10k_011_chr2:11600011-11610011_p0014__A12R
ACGTCCGCCGCATCTACGAGcatcaacgccacgatcagctGCAGATTCCGCTACGCTCCGcgtttatcag
cggctttaaacattttgaaaatatgcattaCTGAACGGCGCACGTGTCTT

>A05F__commonRT__Read011__boundary_10k_011_chr2:11600011-11610011_p0015__A12R
ACGTCCGCCGCATCTACGAGcatcaacgccacgatcagctGCAGATTCCGCTACGCTCCGctgtaaagtt
tactttcaatggaaagcctaaaactaattgCTGAACGGCGCACGTGTCTT

>A05F__commonRT__Read011__boundary_10k_011_chr2:11600011-11610011_p0016__A12R
ACGTCCGCCGCATCTACGAGcatcaacgccacgatcagctGCAGATTCCGCTACGCTCCGctggaacaat
agttctctgaaaaaatatatgtaaagccaaCTGAACGGCGCACGTGTCTT

>A05F__commonRT__Read011__boundary_10k_011_chr2:11600011-11610011_p0017__A12R
ACGTCCGCCGCATCTACGAGcatcaacgccacgatcagctGCAGATTCCGCTACGCTCCGtcgagaccag
ataccttaattttggctcaaaagttcgcgtCTGAACGGCGCACGTGTCTT

>A05F__commonRT__Read011__boundary_10k_011_chr2:11600011-11610011_p0018__A12R
ACGTCCGCCGCATCTACGAGcatcaacgccacgatcagctGCAGATTCCGCTACGCTCCGcagcgacagt
ttgaaattacattaattacagtgtactattCTGAACGGCGCACGTGTCTT

>A05F__commonRT__Read011__boundary_10k_011_chr2:11600011-11610011_p0019__A12R
ACGTCCGCCGCATCTACGAGcatcaacgccacgatcagctGCAGATTCCGCTACGCTCCGtgaaccagac
gccaaattttgcgattttggcgccaaaattCTGAACGGCGCACGTGTCTT

>A05F__commonRT__Read011__boundary_10k_011_chr2:11600011-11610011_p0020__A12R
ACGTCCGCCGCATCTACGAGcatcaacgccacgatcagctGCAGATTCCGCTACGCTCCGagtgtagtct
ccagagataccaaacacgagatgcatgaaaCTGAACGGCGCACGTGTCTT

>A05F__commonRT__Read011__boundary_10k_011_chr2:11600011-11610011_p0021__A12R
ACGTCCGCCGCATCTACGAGcatcaacgccacgatcagctGCAGATTCCGCTACGCTCCGgcgcacacct
tttagtaaaatcacaaatcaaaaatatttcCTGAACGGCGCACGTGTCTT

>A05F__commonRT__Read011__boundary_10k_011_chr2:11600011-11610011_p0022__A12R
ACGTCCGCCGCATCTACGAGcatcaacgccacgatcagctGCAGATTCCGCTACGCTCCGaaaacaaaaa
acagccgaggaatgagcaaccaaagttgtaCTGAACGGCGCACGTGTCTT

>A05F__commonRT__Read011__boundary_10k_011_chr2:11600011-11610011_p0023__A12R
ACGTCCGCCGCATCTACGAGcatcaacgccacgatcagctGCAGATTCCGCTACGCTCCGcccaattggg
tatatctcgctttcttttgaagatatcaatCTGAACGGCGCACGTGTCTT

>A05F__commonRT__Read011__boundary_10k_011_chr2:11600011-11610011_p0024__A12R
ACGTCCGCCGCATCTACGAGcatcaacgccacgatcagctGCAGATTCCGCTACGCTCCGccgtaatatg
gttttcaagaagagaaaaatcgaagaaattCTGAACGGCGCACGTGTCTT

>A05F__commonRT__Read011__boundary_10k_011_chr2:11600011-11610011_p0025__A12R
ACGTCCGCCGCATCTACGAGcatcaacgccacgatcagctGCAGATTCCGCTACGCTCCGttggcaatca
actagtaaaacaaggttatcactttttgaaCTGAACGGCGCACGTGTCTT

>A05F__commonRT__Read011__boundary_10k_011_chr2:11600011-11610011_p0026__A12R
ACGTCCGCCGCATCTACGAGcatcaacgccacgatcagctGCAGATTCCGCTACGCTCCGccggaaggag
gacaagagagaggaaagaagagagatagagCTGAACGGCGCACGTGTCTT

>A05F__commonRT__Read011__boundary_10k_011_chr2:11600011-11610011_p0027__A12R
ACGTCCGCCGCATCTACGAGcatcaacgccacgatcagctGCAGATTCCGCTACGCTCCGcgaagaaagc
tttgtgttcggattttgttgggggcagacaCTGAACGGCGCACGTGTCTT

>A05F__commonRT__Read011__boundary_10k_011_chr2:11600011-11610011_p0028__A12R
ACGTCCGCCGCATCTACGAGcatcaacgccacgatcagctGCAGATTCCGCTACGCTCCGtgtcgaaatg
cacactatctcgtaatagtacggatgtcttCTGAACGGCGCACGTGTCTT

>A05F__commonRT__Read011__boundary_10k_011_chr2:11600011-11610011_p0029__A12R
ACGTCCGCCGCATCTACGAGcatcaacgccacgatcagctGCAGATTCCGCTACGCTCCGagtgaaacaa
tcggttggcggggatggagtggggagctctCTGAACGGCGCACGTGTCTT

>A05F__commonRT__Read011__boundary_10k_011_chr2:11600011-11610011_p0030__A12R
ACGTCCGCCGCATCTACGAGcatcaacgccacgatcagctGCAGATTCCGCTACGCTCCGtgaatcaaag
atgtggcataaaatgcaacggatgggagcgCTGAACGGCGCACGTGTCTT

>A05F__commonRT__Read011__boundary_10k_011_chr2:11600011-11610011_p0031__A12R
ACGTCCGCCGCATCTACGAGcatcaacgccacgatcagctGCAGATTCCGCTACGCTCCGctagattttc
acacaaaattcatctggctttcaaattttcCTGAACGGCGCACGTGTCTT

>A05F__commonRT__Read011__boundary_10k_011_chr2:11600011-11610011_p0032__A12R
ACGTCCGCCGCATCTACGAGcatcaacgccacgatcagctGCAGATTCCGCTACGCTCCGagtcacggat
ctcgaagaacagaaaatttttagaaattcaCTGAACGGCGCACGTGTCTT

>A05F__commonRT__Read011__boundary_10k_011_chr2:11600011-11610011_p0033__A12R
ACGTCCGCCGCATCTACGAGcatcaacgccacgatcagctGCAGATTCCGCTACGCTCCGctagttggaa
acattttttctcaacatcggaatttcataaCTGAACGGCGCACGTGTCTT

>A05F__commonRT__Read011__boundary_10k_011_chr2:11600011-11610011_p0034__A12R
ACGTCCGCCGCATCTACGAGcatcaacgccacgatcagctGCAGATTCCGCTACGCTCCGtggtgtgctt
cagaagtcggaaaaaagattgaggaatactCTGAACGGCGCACGTGTCTT

>A05F__commonRT__Read011__boundary_10k_011_chr2:11600011-11610011_p0035__A12R
ACGTCCGCCGCATCTACGAGcatcaacgccacgatcagctGCAGATTCCGCTACGCTCCGcactggaaat
tcatcactgattatgtgaatattcagttaaCTGAACGGCGCACGTGTCTT

>A05F__commonRT__Read011__boundary_10k_011_chr2:11600011-11610011_p0036__A12R
ACGTCCGCCGCATCTACGAGcatcaacgccacgatcagctGCAGATTCCGCTACGCTCCGgatcgacttt
gaagtaatttttgagcaacttcacaaaaatCTGAACGGCGCACGTGTCTT

>A05F__commonRT__Read011__boundary_10k_011_chr2:11600011-11610011_p0037__A12R
ACGTCCGCCGCATCTACGAGcatcaacgccacgatcagctGCAGATTCCGCTACGCTCCGgagaagttgc
tcaaaaactgtctcgaagtcgcaatgagccCTGAACGGCGCACGTGTCTT

>A05F__commonRT__Read011__boundary_10k_011_chr2:11600011-11610011_p0038__A12R
ACGTCCGCCGCATCTACGAGcatcaacgccacgatcagctGCAGATTCCGCTACGCTCCGctacgagtta
tatgtatactggaaattcagagaaaagtttCTGAACGGCGCACGTGTCTT

>A05F__commonRT__Read011__boundary_10k_011_chr2:11600011-11610011_p0039__A12R
ACGTCCGCCGCATCTACGAGcatcaacgccacgatcagctGCAGATTCCGCTACGCTCCGgtgatatcca
cacgaaaatttgctaaatttagaaaggtatCTGAACGGCGCACGTGTCTT

>A05F__commonRT__Read011__boundary_10k_011_chr2:11600011-11610011_p0040__A12R
ACGTCCGCCGCATCTACGAGcatcaacgccacgatcagctGCAGATTCCGCTACGCTCCGataggatctt
gagtagttggaactacggatcgatgaacacCTGAACGGCGCACGTGTCTT

>A05F__commonRT__Read011__boundary_10k_011_chr2:11600011-11610011_p0041__A12R
ACGTCCGCCGCATCTACGAGcatcaacgccacgatcagctGCAGATTCCGCTACGCTCCGccataataca
tccatctcattgcgacttttctatgtgtcgCTGAACGGCGCACGTGTCTT

>A05F__commonRT__Read011__boundary_10k_011_chr2:11600011-11610011_p0042__A12R
ACGTCCGCCGCATCTACGAGcatcaacgccacgatcagctGCAGATTCCGCTACGCTCCGacacatacaa
atacactactcggttttctctcactcttttCTGAACGGCGCACGTGTCTT

>A05F__commonRT__Read011__boundary_10k_011_chr2:11600011-11610011_p0043__A12R
ACGTCCGCCGCATCTACGAGcatcaacgccacgatcagctGCAGATTCCGCTACGCTCCGctttgagagg
tttattttctcaaaattgccagttttgaaaCTGAACGGCGCACGTGTCTT

>A05F__commonRT__Read011__boundary_10k_011_chr2:11600011-11610011_p0044__A12R
ACGTCCGCCGCATCTACGAGcatcaacgccacgatcagctGCAGATTCCGCTACGCTCCGgggtcctcct
ttaaagatgaagttgaatttaatactaaatCTGAACGGCGCACGTGTCTT

>A05F__commonRT__Read011__boundary_10k_011_chr2:11600011-11610011_p0045__A12R
ACGTCCGCCGCATCTACGAGcatcaacgccacgatcagctGCAGATTCCGCTACGCTCCGgtcttatcag
ttatttcatgatcgaaagtgttaaatgcatCTGAACGGCGCACGTGTCTT

>A05F__commonRT__Read011__boundary_10k_011_chr2:11600011-11610011_p0046__A12R
ACGTCCGCCGCATCTACGAGcatcaacgccacgatcagctGCAGATTCCGCTACGCTCCGgaaattgtaa
aaaggtttcttcgggcttatcttaatgaagCTGAACGGCGCACGTGTCTT

>A05F__commonRT__Read011__boundary_10k_011_chr2:11600011-11610011_p0047__A12R
ACGTCCGCCGCATCTACGAGcatcaacgccacgatcagctGCAGATTCCGCTACGCTCCGcttattgctc
caaattgtttgtacaatgaaaaactacacaCTGAACGGCGCACGTGTCTT

>A05F__commonRT__Read011__boundary_10k_011_chr2:11600011-11610011_p0048__A12R
ACGTCCGCCGCATCTACGAGcatcaacgccacgatcagctGCAGATTCCGCTACGCTCCGtgctctcact
aaaatgctctcactttctgactatctacgtCTGAACGGCGCACGTGTCTT

>A05F__commonRT__Read011__boundary_10k_011_chr2:11600011-11610011_p0049__A12R
ACGTCCGCCGCATCTACGAGcatcaacgccacgatcagctGCAGATTCCGCTACGCTCCGgtggtaatgt
gtttacgctatttttcctataaaatgtcaaCTGAACGGCGCACGTGTCTT

>A05F__commonRT__Read011__boundary_10k_011_chr2:11600011-11610011_p0050__A12R
ACGTCCGCCGCATCTACGAGcatcaacgccacgatcagctGCAGATTCCGCTACGCTCCGcccacatgtt
aatctcatgcattctattgtgaaatttaaaCTGAACGGCGCACGTGTCTT

>A05F__commonRT__Read011__boundary_10k_011_chr2:11600011-11610011_p0051__A12R
ACGTCCGCCGCATCTACGAGcatcaacgccacgatcagctGCAGATTCCGCTACGCTCCGccgagtttcc
tctatttgcgatctatagaaaatattattaCTGAACGGCGCACGTGTCTT

>A05F__commonRT__Read011__boundary_10k_011_chr2:11600011-11610011_p0052__A12R
ACGTCCGCCGCATCTACGAGcatcaacgccacgatcagctGCAGATTCCGCTACGCTCCGagacgcgggt
atacagaggtttatttttttgaagatatgaCTGAACGGCGCACGTGTCTT

>A05F__commonRT__Read011__boundary_10k_011_chr2:11600011-11610011_p0053__A12R
ACGTCCGCCGCATCTACGAGcatcaacgccacgatcagctGCAGATTCCGCTACGCTCCGgtatcagatg
tcgtcgacccagtggacgttgtgttcagatCTGAACGGCGCACGTGTCTT

>A05F__commonRT__Read011__boundary_10k_011_chr2:11600011-11610011_p0054__A12R
ACGTCCGCCGCATCTACGAGcatcaacgccacgatcagctGCAGATTCCGCTACGCTCCGgagactatca
tttgtggagacggagacacgtgcagcagcaCTGAACGGCGCACGTGTCTT

>A05F__commonRT__Read011__boundary_10k_011_chr2:11600011-11610011_p0055__A12R
ACGTCCGCCGCATCTACGAGcatcaacgccacgatcagctGCAGATTCCGCTACGCTCCGgtacttggag
attcctcgatatgtattgtgtggtgtcgaaCTGAACGGCGCACGTGTCTT

>A05F__commonRT__Read011__boundary_10k_011_chr2:11600011-11610011_p0056__A12R
ACGTCCGCCGCATCTACGAGcatcaacgccacgatcagctGCAGATTCCGCTACGCTCCGacggttttgt
gtctgcaacagtagatcgttcgatggtactCTGAACGGCGCACGTGTCTT

>A05F__commonRT__Read011__boundary_10k_011_chr2:11600011-11610011_p0057__A12R
ACGTCCGCCGCATCTACGAGcatcaacgccacgatcagctGCAGATTCCGCTACGCTCCGcttctgatat
gagaagatgttggatgcaccatgtgggtccCTGAACGGCGCACGTGTCTT

>A05F__commonRT__Read011__boundary_10k_011_chr2:11600011-11610011_p0058__A12R
ACGTCCGCCGCATCTACGAGcatcaacgccacgatcagctGCAGATTCCGCTACGCTCCGcagttttgga
atttctaatgagtcattgccattttttttcCTGAACGGCGCACGTGTCTT

>A05F__commonRT__Read011__boundary_10k_011_chr2:11600011-11610011_p0059__A12R
ACGTCCGCCGCATCTACGAGcatcaacgccacgatcagctGCAGATTCCGCTACGCTCCGggcatataca
taacgtaacagtagttcaacttttcaaaaaCTGAACGGCGCACGTGTCTT

>A05F__commonRT__Read011__boundary_10k_011_chr2:11600011-11610011_p0060__A12R
ACGTCCGCCGCATCTACGAGcatcaacgccacgatcagctGCAGATTCCGCTACGCTCCGgagcggccac
tggaagaaaatcaatttgaaatttaaaaaaCTGAACGGCGCACGTGTCTT

>A05F__commonRT__Read011__boundary_10k_011_chr2:11600011-11610011_p0061__A12R
ACGTCCGCCGCATCTACGAGcatcaacgccacgatcagctGCAGATTCCGCTACGCTCCGgcgttctcga
gcttgttgagcgaacattgagacagtgttgCTGAACGGCGCACGTGTCTT

>A05F__commonRT__Read011__boundary_10k_011_chr2:11600011-11610011_p0062__A12R
ACGTCCGCCGCATCTACGAGcatcaacgccacgatcagctGCAGATTCCGCTACGCTCCGtccattcctt
gtaatctcgatccttctcttctcggtctgcCTGAACGGCGCACGTGTCTT

>A05F__commonRT__Read011__boundary_10k_011_chr2:11600011-11610011_p0063__A12R
ACGTCCGCCGCATCTACGAGcatcaacgccacgatcagctGCAGATTCCGCTACGCTCCGtccagaccta
gttctgtctctcgatccttctccttttgcaCTGAACGGCGCACGTGTCTT

>A05F__commonRT__Read011__boundary_10k_011_chr2:11600011-11610011_p0064__A12R
ACGTCCGCCGCATCTACGAGcatcaacgccacgatcagctGCAGATTCCGCTACGCTCCGttgagccgat
gaggaggatgatgtagttggataaagagttCTGAACGGCGCACGTGTCTT

>A05F__commonRT__Read011__boundary_10k_011_chr2:11600011-11610011_p0065__A12R
ACGTCCGCCGCATCTACGAGcatcaacgccacgatcagctGCAGATTCCGCTACGCTCCGtttgaacgat
atggagttgttgtagatgtggatgtgggtgCTGAACGGCGCACGTGTCTT

>A05F__commonRT__Read011__boundary_10k_011_chr2:11600011-11610011_p0066__A12R
ACGTCCGCCGCATCTACGAGcatcaacgccacgatcagctGCAGATTCCGCTACGCTCCGacgttctctt
cttgttcttaaaagggtagatgtcgacgtgCTGAACGGCGCACGTGTCTT

>A05F__commonRT__Read011__boundary_10k_011_chr2:11600011-11610011_p0067__A12R
ACGTCCGCCGCATCTACGAGcatcaacgccacgatcagctGCAGATTCCGCTACGCTCCGtcattgacga
tgaattccttccctcttcttctcgttccagCTGAACGGCGCACGTGTCTT

>A05F__commonRT__Read011__boundary_10k_011_chr2:11600011-11610011_p0068__A12R
ACGTCCGCCGCATCTACGAGcatcaacgccacgatcagctGCAGATTCCGCTACGCTCCGacttctaccg
ttggaggccgctgatggcggtggtggcggtCTGAACGGCGCACGTGTCTT

>A05F__commonRT__Read011__boundary_10k_011_chr2:11600011-11610011_p0069__A12R
ACGTCCGCCGCATCTACGAGcatcaacgccacgatcagctGCAGATTCCGCTACGCTCCGgggcacaatt
tggaacacctgcaattagaatctgaaactcCTGAACGGCGCACGTGTCTT

>A05F__commonRT__Read011__boundary_10k_011_chr2:11600011-11610011_p0070__A12R
ACGTCCGCCGCATCTACGAGcatcaacgccacgatcagctGCAGATTCCGCTACGCTCCGtgaaatttta
tgccacacggaagatataattttggtagcgCTGAACGGCGCACGTGTCTT

>A05F__commonRT__Read011__boundary_10k_011_chr2:11600011-11610011_p0071__A12R
ACGTCCGCCGCATCTACGAGcatcaacgccacgatcagctGCAGATTCCGCTACGCTCCGtcgtctcgtt
gatctcgggttgatagtggttacggaggaaCTGAACGGCGCACGTGTCTT

>A05F__commonRT__Read011__boundary_10k_011_chr2:11600011-11610011_p0072__A12R
ACGTCCGCCGCATCTACGAGcatcaacgccacgatcagctGCAGATTCCGCTACGCTCCGgcaaatgctt
ttgccaaacgaccttctgatccgagtggatCTGAACGGCGCACGTGTCTT

>A05F__commonRT__Read011__boundary_10k_011_chr2:11600011-11610011_p0073__A12R
ACGTCCGCCGCATCTACGAGcatcaacgccacgatcagctGCAGATTCCGCTACGCTCCGtcatgtgcat
cgtgttgtgcaaaattggcaaactgtgatgCTGAACGGCGCACGTGTCTT

>A05F__commonRT__Read011__boundary_10k_011_chr2:11600011-11610011_p0074__A12R
ACGTCCGCCGCATCTACGAGcatcaacgccacgatcagctGCAGATTCCGCTACGCTCCGtttcaaccgt
ccctgtcagtggcttcttcttcactcgattCTGAACGGCGCACGTGTCTT

>A05F__commonRT__Read011__boundary_10k_011_chr2:11600011-11610011_p0075__A12R
ACGTCCGCCGCATCTACGAGcatcaacgccacgatcagctGCAGATTCCGCTACGCTCCGcatgcttcat
tcgacacgtcaagatcatgtcttccatgacCTGAACGGCGCACGTGTCTT

>A05F__commonRT__Read011__boundary_10k_011_chr2:11600011-11610011_p0076__A12R
ACGTCCGCCGCATCTACGAGcatcaacgccacgatcagctGCAGATTCCGCTACGCTCCGccatgaaaca
aatccacaaaaatggaatcattccttaaaaCTGAACGGCGCACGTGTCTT

>A05F__commonRT__Read011__boundary_10k_011_chr2:11600011-11610011_p0077__A12R
ACGTCCGCCGCATCTACGAGcatcaacgccacgatcagctGCAGATTCCGCTACGCTCCGcctatcacaa
tttggacattgtacatgactcttcaactgtCTGAACGGCGCACGTGTCTT

>A05F__commonRT__Read011__boundary_10k_011_chr2:11600011-11610011_p0078__A12R
ACGTCCGCCGCATCTACGAGcatcaacgccacgatcagctGCAGATTCCGCTACGCTCCGgttttgcagc
tgtttttctagcgggtcctaggaactttaaCTGAACGGCGCACGTGTCTT

>A05F__commonRT__Read011__boundary_10k_011_chr2:11600011-11610011_p0079__A12R
ACGTCCGCCGCATCTACGAGcatcaacgccacgatcagctGCAGATTCCGCTACGCTCCGtttcatccgg
cctactctcggcgccccgtacgccctactgCTGAACGGCGCACGTGTCTT

>A05F__commonRT__Read011__boundary_10k_011_chr2:11600011-11610011_p0080__A12R
ACGTCCGCCGCATCTACGAGcatcaacgccacgatcagctGCAGATTCCGCTACGCTCCGgcgtgcaggt
cggagagtaaatgttggaatgaatcgtcaaCTGAACGGCGCACGTGTCTT

>A05F__commonRT__Read011__boundary_10k_011_chr2:11600011-11610011_p0081__A12R
ACGTCCGCCGCATCTACGAGcatcaacgccacgatcagctGCAGATTCCGCTACGCTCCGgtttccaatt
tttcatttctcgagttttatcgttctcctgCTGAACGGCGCACGTGTCTT

>A05F__commonRT__Read011__boundary_10k_011_chr2:11600011-11610011_p0082__A12R
ACGTCCGCCGCATCTACGAGcatcaacgccacgatcagctGCAGATTCCGCTACGCTCCGctcaaaatta
catgcaaggaaaagcgggaaattaaaaaaaCTGAACGGCGCACGTGTCTT

>A05F__commonRT__Read011__boundary_10k_011_chr2:11600011-11610011_p0083__A12R
ACGTCCGCCGCATCTACGAGcatcaacgccacgatcagctGCAGATTCCGCTACGCTCCGccagatcctt
ttaactaagcatacattgtgatatttgaaaCTGAACGGCGCACGTGTCTT

>A05F__commonRT__Read011__boundary_10k_011_chr2:11600011-11610011_p0084__A12R
ACGTCCGCCGCATCTACGAGcatcaacgccacgatcagctGCAGATTCCGCTACGCTCCGgacctgcaat
ttgaagtcttagatagacaaatttttaacaCTGAACGGCGCACGTGTCTT

>A05F__commonRT__Read011__boundary_10k_011_chr2:11600011-11610011_p0085__A12R
ACGTCCGCCGCATCTACGAGcatcaacgccacgatcagctGCAGATTCCGCTACGCTCCGggccagaaga
tgagatccgttgactgtttgttcttcgggaCTGAACGGCGCACGTGTCTT

>A05F__commonRT__Read011__boundary_10k_011_chr2:11600011-11610011_p0086__A12R
ACGTCCGCCGCATCTACGAGcatcaacgccacgatcagctGCAGATTCCGCTACGCTCCGgctgactgtt
agtttgtaaggctttgtctggttttccagtCTGAACGGCGCACGTGTCTT

>A05F__commonRT__Read011__boundary_10k_011_chr2:11600011-11610011_p0087__A12R
ACGTCCGCCGCATCTACGAGcatcaacgccacgatcagctGCAGATTCCGCTACGCTCCGgctcgaagat
ttctcgtcggaactcgaacagtttcactgaCTGAACGGCGCACGTGTCTT

>A05F__commonRT__Read011__boundary_10k_011_chr2:11600011-11610011_p0088__A12R
ACGTCCGCCGCATCTACGAGcatcaacgccacgatcagctGCAGATTCCGCTACGCTCCGactgtagatt
ttgtcaaacttatgacaaattgcttcacacCTGAACGGCGCACGTGTCTT

>A05F__commonRT__Read011__boundary_10k_011_chr2:11600011-11610011_p0089__A12R
ACGTCCGCCGCATCTACGAGcatcaacgccacgatcagctGCAGATTCCGCTACGCTCCGgaatttccac
actcatggcaagcatgtttcgtattctttcCTGAACGGCGCACGTGTCTT

>A05F__commonRT__Read011__boundary_10k_011_chr2:11600011-11610011_p0090__A12R
ACGTCCGCCGCATCTACGAGcatcaacgccacgatcagctGCAGATTCCGCTACGCTCCGcttggcttcc
gttttgagcactcttcacggtgccctccagCTGAACGGCGCACGTGTCTT

>A05F__commonRT__Read011__boundary_10k_011_chr2:11600011-11610011_p0091__A12R
ACGTCCGCCGCATCTACGAGcatcaacgccacgatcagctGCAGATTCCGCTACGCTCCGtcttggaagg
gaaacgattaacggatgcccgactgtctcaCTGAACGGCGCACGTGTCTT

>A05F__commonRT__Read011__boundary_10k_011_chr2:11600011-11610011_p0092__A12R
ACGTCCGCCGCATCTACGAGcatcaacgccacgatcagctGCAGATTCCGCTACGCTCCGcctccagaac
tctatacaaatgctgataagttagctgggaCTGAACGGCGCACGTGTCTT

>A05F__commonRT__Read011__boundary_10k_011_chr2:11600011-11610011_p0093__A12R
ACGTCCGCCGCATCTACGAGcatcaacgccacgatcagctGCAGATTCCGCTACGCTCCGagcttgcagt
gaatctccttcgctaccttcactttcatatCTGAACGGCGCACGTGTCTT

>A05F__commonRT__Read011__boundary_10k_011_chr2:11600011-11610011_p0094__A12R
ACGTCCGCCGCATCTACGAGcatcaacgccacgatcagctGCAGATTCCGCTACGCTCCGttgatccagt
taactgacacatatcctcctgactccaaacCTGAACGGCGCACGTGTCTT

>A05F__commonRT__Read011__boundary_10k_011_chr2:11600011-11610011_p0095__A12R
ACGTCCGCCGCATCTACGAGcatcaacgccacgatcagctGCAGATTCCGCTACGCTCCGacgattttca
attgtaatatatggctttccatttctctgaCTGAACGGCGCACGTGTCTT

>A05F__commonRT__Read011__boundary_10k_011_chr2:11600011-11610011_p0096__A12R
ACGTCCGCCGCATCTACGAGcatcaacgccacgatcagctGCAGATTCCGCTACGCTCCGtcatttgtct
actcttctccacatctacatcaatatctttCTGAACGGCGCACGTGTCTT

>A05F__commonRT__Read011__boundary_10k_011_chr2:11600011-11610011_p0097__A12R
ACGTCCGCCGCATCTACGAGcatcaacgccacgatcagctGCAGATTCCGCTACGCTCCGaataccaact
ctcttctggtttcaacctctcagtttccgaCTGAACGGCGCACGTGTCTT

>A05F__commonRT__Read011__boundary_10k_011_chr2:11600011-11610011_p0098__A12R
ACGTCCGCCGCATCTACGAGcatcaacgccacgatcagctGCAGATTCCGCTACGCTCCGcaactgaatg
atcagaacaggcggcaacctatacaactgaCTGAACGGCGCACGTGTCTT

>A05F__commonRT__Read011__boundary_10k_011_chr2:11600011-11610011_p0099__A12R
ACGTCCGCCGCATCTACGAGcatcaacgccacgatcagctGCAGATTCCGCTACGCTCCGaagtttccag
aattatctcacctgtatagacgaatctcttCTGAACGGCGCACGTGTCTT

>A05F__commonRT__Read011__boundary_10k_011_chr2:11600011-11610011_p0100__A12R
ACGTCCGCCGCATCTACGAGcatcaacgccacgatcagctGCAGATTCCGCTACGCTCCGaatcaggtag
gttcatacggagtaatcccttcttataagtCTGAACGGCGCACGTGTCTT

>A05F__commonRT__Read012__boundary_10k_012_chr2:11610012-11620012_p0001__A12R
ACGTCCGCCGCATCTACGAGcatcaacgccacgatcagctGTATCCGTTCCCGACAAGCGgggtgtcctt
gcttcgacgagccattgatgattgataagtCTGAACGGCGCACGTGTCTT

>A05F__commonRT__Read012__boundary_10k_012_chr2:11610012-11620012_p0002__A12R
ACGTCCGCCGCATCTACGAGcatcaacgccacgatcagctGTATCCGTTCCCGACAAGCGgagccaccgt
cgaatcatcgaaattcctccattcgattttCTGAACGGCGCACGTGTCTT

>A05F__commonRT__Read012__boundary_10k_012_chr2:11610012-11620012_p0003__A12R
ACGTCCGCCGCATCTACGAGcatcaacgccacgatcagctGTATCCGTTCCCGACAAGCGactcctcgtc
acattctgatctctcattttatagaagagtCTGAACGGCGCACGTGTCTT

>A05F__commonRT__Read012__boundary_10k_012_chr2:11610012-11620012_p0004__A12R
ACGTCCGCCGCATCTACGAGcatcaacgccacgatcagctGTATCCGTTCCCGACAAGCGcagatttata
gttcttggggtttccaactcacttgaatatCTGAACGGCGCACGTGTCTT

>A05F__commonRT__Read012__boundary_10k_012_chr2:11610012-11620012_p0005__A12R
ACGTCCGCCGCATCTACGAGcatcaacgccacgatcagctGTATCCGTTCCCGACAAGCGatcaactatc
atactatcaataccgtgctggaaactatctCTGAACGGCGCACGTGTCTT

>A05F__commonRT__Read012__boundary_10k_012_chr2:11610012-11620012_p0006__A12R
ACGTCCGCCGCATCTACGAGcatcaacgccacgatcagctGTATCCGTTCCCGACAAGCGgaaaaaacaa
gcaaatcacggtttcttattattgaaatccCTGAACGGCGCACGTGTCTT

>A05F__commonRT__Read012__boundary_10k_012_chr2:11610012-11620012_p0007__A12R
ACGTCCGCCGCATCTACGAGcatcaacgccacgatcagctGTATCCGTTCCCGACAAGCGcacaattttt
tggcgatttatgaaatctttgcctaaaagtCTGAACGGCGCACGTGTCTT

>A05F__commonRT__Read012__boundary_10k_012_chr2:11610012-11620012_p0008__A12R
ACGTCCGCCGCATCTACGAGcatcaacgccacgatcagctGTATCCGTTCCCGACAAGCGagctcgaacc
tgcaggatatcttaaataaccacagaaattCTGAACGGCGCACGTGTCTT

>A05F__commonRT__Read012__boundary_10k_012_chr2:11610012-11620012_p0009__A12R
ACGTCCGCCGCATCTACGAGcatcaacgccacgatcagctGTATCCGTTCCCGACAAGCGcgagtagtgg
cgtctgaaataaaaaattgttcattgatcgCTGAACGGCGCACGTGTCTT

>A05F__commonRT__Read012__boundary_10k_012_chr2:11610012-11620012_p0010__A12R
ACGTCCGCCGCATCTACGAGcatcaacgccacgatcagctGTATCCGTTCCCGACAAGCGgcattgaact
aaaaacagataatatttggaactcgtatctCTGAACGGCGCACGTGTCTT

>A05F__commonRT__Read012__boundary_10k_012_chr2:11610012-11620012_p0011__A12R
ACGTCCGCCGCATCTACGAGcatcaacgccacgatcagctGTATCCGTTCCCGACAAGCGccattttaaa
ccattcaggtcagataaaattgtgatcaaaCTGAACGGCGCACGTGTCTT

>A05F__commonRT__Read012__boundary_10k_012_chr2:11610012-11620012_p0012__A12R
ACGTCCGCCGCATCTACGAGcatcaacgccacgatcagctGTATCCGTTCCCGACAAGCGgtcctcttga
aagcgaagcaaataatttgtaggcaggcacCTGAACGGCGCACGTGTCTT

>A05F__commonRT__Read012__boundary_10k_012_chr2:11610012-11620012_p0013__A12R
ACGTCCGCCGCATCTACGAGcatcaacgccacgatcagctGTATCCGTTCCCGACAAGCGaaatgcgatt
gatagcacgtgtcaaataatcaaagaaacaCTGAACGGCGCACGTGTCTT

>A05F__commonRT__Read012__boundary_10k_012_chr2:11610012-11620012_p0014__A12R
ACGTCCGCCGCATCTACGAGcatcaacgccacgatcagctGTATCCGTTCCCGACAAGCGcagacctgac
aagatcctgaacgatacttccgaaaaccacCTGAACGGCGCACGTGTCTT

>A05F__commonRT__Read012__boundary_10k_012_chr2:11610012-11620012_p0015__A12R
ACGTCCGCCGCATCTACGAGcatcaacgccacgatcagctGTATCCGTTCCCGACAAGCGttgtgaccgc
gcaccgactctccaggtcttgggaaactatCTGAACGGCGCACGTGTCTT

>A05F__commonRT__Read012__boundary_10k_012_chr2:11610012-11620012_p0016__A12R
ACGTCCGCCGCATCTACGAGcatcaacgccacgatcagctGTATCCGTTCCCGACAAGCGtgcctgattg
gcgccttttccgccggagcccagcttgaaaCTGAACGGCGCACGTGTCTT

>A05F__commonRT__Read012__boundary_10k_012_chr2:11610012-11620012_p0017__A12R
ACGTCCGCCGCATCTACGAGcatcaacgccacgatcagctGTATCCGTTCCCGACAAGCGcaatcattga
gacattgatccctaggcgagccgcagcaacCTGAACGGCGCACGTGTCTT

>A05F__commonRT__Read012__boundary_10k_012_chr2:11610012-11620012_p0018__A12R
ACGTCCGCCGCATCTACGAGcatcaacgccacgatcagctGTATCCGTTCCCGACAAGCGttaatattag
aatctccgaacatatcttctccaaccattcCTGAACGGCGCACGTGTCTT

>A05F__commonRT__Read012__boundary_10k_012_chr2:11610012-11620012_p0019__A12R
ACGTCCGCCGCATCTACGAGcatcaacgccacgatcagctGTATCCGTTCCCGACAAGCGtcccacacaa
cttgtatcaactccattgctgctcaaatccCTGAACGGCGCACGTGTCTT

>A05F__commonRT__Read012__boundary_10k_012_chr2:11610012-11620012_p0020__A12R
ACGTCCGCCGCATCTACGAGcatcaacgccacgatcagctGTATCCGTTCCCGACAAGCGcagtgatagt
cgctgtggcggtatgtgtctttttggtccgCTGAACGGCGCACGTGTCTT

>A05F__commonRT__Read012__boundary_10k_012_chr2:11610012-11620012_p0021__A12R
ACGTCCGCCGCATCTACGAGcatcaacgccacgatcagctGTATCCGTTCCCGACAAGCGtttttcccgc
caaaactcggatacaaaccttctttgttaaCTGAACGGCGCACGTGTCTT

>A05F__commonRT__Read012__boundary_10k_012_chr2:11610012-11620012_p0022__A12R
ACGTCCGCCGCATCTACGAGcatcaacgccacgatcagctGTATCCGTTCCCGACAAGCGcttcaagaca
ttcaagaggccacacataatcttaaatattCTGAACGGCGCACGTGTCTT

>A05F__commonRT__Read012__boundary_10k_012_chr2:11610012-11620012_p0023__A12R
ACGTCCGCCGCATCTACGAGcatcaacgccacgatcagctGTATCCGTTCCCGACAAGCGtttcttagag
gtagggtcttgctacaaatattgaatgtttCTGAACGGCGCACGTGTCTT

>A05F__commonRT__Read012__boundary_10k_012_chr2:11610012-11620012_p0024__A12R
ACGTCCGCCGCATCTACGAGcatcaacgccacgatcagctGTATCCGTTCCCGACAAGCGgtcgtcactg
aaggttcttcgaaataataagttatttataCTGAACGGCGCACGTGTCTT

>A05F__commonRT__Read012__boundary_10k_012_chr2:11610012-11620012_p0025__A12R
ACGTCCGCCGCATCTACGAGcatcaacgccacgatcagctGTATCCGTTCCCGACAAGCGagtctaaaaa
tttgtaattctccttaccctctctcccccaCTGAACGGCGCACGTGTCTT

>A05F__commonRT__Read012__boundary_10k_012_chr2:11610012-11620012_p0026__A12R
ACGTCCGCCGCATCTACGAGcatcaacgccacgatcagctGTATCCGTTCCCGACAAGCGggcgacattt
caagatttgcacccagcgtcaccacaatgtCTGAACGGCGCACGTGTCTT

>A05F__commonRT__Read012__boundary_10k_012_chr2:11610012-11620012_p0027__A12R
ACGTCCGCCGCATCTACGAGcatcaacgccacgatcagctGTATCCGTTCCCGACAAGCGttcctttttc
gtcaatttctccctgacaaatgaccattttCTGAACGGCGCACGTGTCTT

>A05F__commonRT__Read012__boundary_10k_012_chr2:11610012-11620012_p0028__A12R
ACGTCCGCCGCATCTACGAGcatcaacgccacgatcagctGTATCCGTTCCCGACAAGCGatccatattc
ggatccccaggagctggatttaaaaaagtgCTGAACGGCGCACGTGTCTT

>A05F__commonRT__Read012__boundary_10k_012_chr2:11610012-11620012_p0029__A12R
ACGTCCGCCGCATCTACGAGcatcaacgccacgatcagctGTATCCGTTCCCGACAAGCGtgatcgcatg
ttgaggtcccattttgagcattgcacgtgcCTGAACGGCGCACGTGTCTT

>A05F__commonRT__Read012__boundary_10k_012_chr2:11610012-11620012_p0030__A12R
ACGTCCGCCGCATCTACGAGcatcaacgccacgatcagctGTATCCGTTCCCGACAAGCGatcccagtgt
aagtcccccaacctttgcctccgagagttaCTGAACGGCGCACGTGTCTT

>A05F__commonRT__Read012__boundary_10k_012_chr2:11610012-11620012_p0031__A12R
ACGTCCGCCGCATCTACGAGcatcaacgccacgatcagctGTATCCGTTCCCGACAAGCGctgtagaaaa
cttgcgccaaaaattttgattttgataaagCTGAACGGCGCACGTGTCTT

>A05F__commonRT__Read012__boundary_10k_012_chr2:11610012-11620012_p0032__A12R
ACGTCCGCCGCATCTACGAGcatcaacgccacgatcagctGTATCCGTTCCCGACAAGCGctatatgcag
attgatcttgttcatatttcctccaggttaCTGAACGGCGCACGTGTCTT

>A05F__commonRT__Read012__boundary_10k_012_chr2:11610012-11620012_p0033__A12R
ACGTCCGCCGCATCTACGAGcatcaacgccacgatcagctGTATCCGTTCCCGACAAGCGacagtcaccg
gctccctggaattttcaattaatattatacCTGAACGGCGCACGTGTCTT

>A05F__commonRT__Read012__boundary_10k_012_chr2:11610012-11620012_p0034__A12R
ACGTCCGCCGCATCTACGAGcatcaacgccacgatcagctGTATCCGTTCCCGACAAGCGgatggccggc
aaccaaatgagcagccagtgaaccacagaaCTGAACGGCGCACGTGTCTT

>A05F__commonRT__Read012__boundary_10k_012_chr2:11610012-11620012_p0035__A12R
ACGTCCGCCGCATCTACGAGcatcaacgccacgatcagctGTATCCGTTCCCGACAAGCGgcggccaagt
tggcagccgagcgtattgatgcggaaatcgCTGAACGGCGCACGTGTCTT

>A05F__commonRT__Read012__boundary_10k_012_chr2:11610012-11620012_p0036__A12R
ACGTCCGCCGCATCTACGAGcatcaacgccacgatcagctGTATCCGTTCCCGACAAGCGccaataactc
gattgagttccatgacgtgtcacagaaagtCTGAACGGCGCACGTGTCTT

>A05F__commonRT__Read012__boundary_10k_012_chr2:11610012-11620012_p0037__A12R
ACGTCCGCCGCATCTACGAGcatcaacgccacgatcagctGTATCCGTTCCCGACAAGCGcctgcaatgt
tcaacagctaattaaaacatattgaaagtaCTGAACGGCGCACGTGTCTT

>A05F__commonRT__Read012__boundary_10k_012_chr2:11610012-11620012_p0038__A12R
ACGTCCGCCGCATCTACGAGcatcaacgccacgatcagctGTATCCGTTCCCGACAAGCGgggaaagaaa
ttcattataggagaattgtgttattttggaCTGAACGGCGCACGTGTCTT

>A05F__commonRT__Read012__boundary_10k_012_chr2:11610012-11620012_p0039__A12R
ACGTCCGCCGCATCTACGAGcatcaacgccacgatcagctGTATCCGTTCCCGACAAGCGcaatgactat
gcgattctggaaattaaattttcagcatttCTGAACGGCGCACGTGTCTT

>A05F__commonRT__Read012__boundary_10k_012_chr2:11610012-11620012_p0040__A12R
ACGTCCGCCGCATCTACGAGcatcaacgccacgatcagctGTATCCGTTCCCGACAAGCGtgtgggcggg
accttcctaggagtgagcgcggggcgcgcgCTGAACGGCGCACGTGTCTT

>A05F__commonRT__Read012__boundary_10k_012_chr2:11610012-11620012_p0041__A12R
ACGTCCGCCGCATCTACGAGcatcaacgccacgatcagctGTATCCGTTCCCGACAAGCGctgagatgat
gatcaagaataagttgaggtaggacaaagaCTGAACGGCGCACGTGTCTT

>A05F__commonRT__Read012__boundary_10k_012_chr2:11610012-11620012_p0042__A12R
ACGTCCGCCGCATCTACGAGcatcaacgccacgatcagctGTATCCGTTCCCGACAAGCGggtaggaatt
aataatagtagaggtagctttttttgagtaCTGAACGGCGCACGTGTCTT

>A05F__commonRT__Read012__boundary_10k_012_chr2:11610012-11620012_p0043__A12R
ACGTCCGCCGCATCTACGAGcatcaacgccacgatcagctGTATCCGTTCCCGACAAGCGacaagtttga
atttgaattgagtatcgttaagacagtggaCTGAACGGCGCACGTGTCTT

>A05F__commonRT__Read012__boundary_10k_012_chr2:11610012-11620012_p0044__A12R
ACGTCCGCCGCATCTACGAGcatcaacgccacgatcagctGTATCCGTTCCCGACAAGCGgtcgaccgat
ttgtactttttgttatcagcaaccagaaacCTGAACGGCGCACGTGTCTT

>A05F__commonRT__Read012__boundary_10k_012_chr2:11610012-11620012_p0045__A12R
ACGTCCGCCGCATCTACGAGcatcaacgccacgatcagctGTATCCGTTCCCGACAAGCGactgatgaag
atatcaggcaattcgacgtgacagataagaCTGAACGGCGCACGTGTCTT

>A05F__commonRT__Read012__boundary_10k_012_chr2:11610012-11620012_p0046__A12R
ACGTCCGCCGCATCTACGAGcatcaacgccacgatcagctGTATCCGTTCCCGACAAGCGatgtcttgtc
gaggaagttaatcgaagaacacaagaatcaCTGAACGGCGCACGTGTCTT

>A05F__commonRT__Read012__boundary_10k_012_chr2:11610012-11620012_p0047__A12R
ACGTCCGCCGCATCTACGAGcatcaacgccacgatcagctGTATCCGTTCCCGACAAGCGttgaaagtgc
aaccaaagtgcacacgtcgtcaattgagtgCTGAACGGCGCACGTGTCTT

>A05F__commonRT__Read012__boundary_10k_012_chr2:11610012-11620012_p0048__A12R
ACGTCCGCCGCATCTACGAGcatcaacgccacgatcagctGTATCCGTTCCCGACAAGCGctatttcgaa
aatcgacagcaggaagattcaacaacaaacCTGAACGGCGCACGTGTCTT

>A05F__commonRT__Read012__boundary_10k_012_chr2:11610012-11620012_p0049__A12R
ACGTCCGCCGCATCTACGAGcatcaacgccacgatcagctGTATCCGTTCCCGACAAGCGccattacagt
tgctgcctcttctgcactcatttttaaaggCTGAACGGCGCACGTGTCTT

>A05F__commonRT__Read012__boundary_10k_012_chr2:11610012-11620012_p0050__A12R
ACGTCCGCCGCATCTACGAGcatcaacgccacgatcagctGTATCCGTTCCCGACAAGCGtgccgcttga
agctgctgaagcatggcggcaagatcaacaCTGAACGGCGCACGTGTCTT

>A05F__commonRT__Read012__boundary_10k_012_chr2:11610012-11620012_p0051__A12R
ACGTCCGCCGCATCTACGAGcatcaacgccacgatcagctGTATCCGTTCCCGACAAGCGactctcgcaa
ttccttggtacactgggcttgactgattaaCTGAACGGCGCACGTGTCTT

>A05F__commonRT__Read012__boundary_10k_012_chr2:11610012-11620012_p0052__A12R
ACGTCCGCCGCATCTACGAGcatcaacgccacgatcagctGTATCCGTTCCCGACAAGCGtgctggcatt
tgcggttgttgattttgttgtggcatcgcaCTGAACGGCGCACGTGTCTT

>A05F__commonRT__Read012__boundary_10k_012_chr2:11610012-11620012_p0053__A12R
ACGTCCGCCGCATCTACGAGcatcaacgccacgatcagctGTATCCGTTCCCGACAAGCGcattgcatgt
aatgggcaagactttttcctatccgaaacgCTGAACGGCGCACGTGTCTT

>A05F__commonRT__Read012__boundary_10k_012_chr2:11610012-11620012_p0054__A12R
ACGTCCGCCGCATCTACGAGcatcaacgccacgatcagctGTATCCGTTCCCGACAAGCGggagaaggtg
atcgtggtggtgcaggcgctacagcttgcaCTGAACGGCGCACGTGTCTT

>A05F__commonRT__Read012__boundary_10k_012_chr2:11610012-11620012_p0055__A12R
ACGTCCGCCGCATCTACGAGcatcaacgccacgatcagctGTATCCGTTCCCGACAAGCGgtctcagaat
ttctttgcggaacatctcgttcttctccttCTGAACGGCGCACGTGTCTT

>A05F__commonRT__Read012__boundary_10k_012_chr2:11610012-11620012_p0056__A12R
ACGTCCGCCGCATCTACGAGcatcaacgccacgatcagctGTATCCGTTCCCGACAAGCGcgttggaatt
tgtttcagatctggcttctggtcttcttcaCTGAACGGCGCACGTGTCTT

>A05F__commonRT__Read012__boundary_10k_012_chr2:11610012-11620012_p0057__A12R
ACGTCCGCCGCATCTACGAGcatcaacgccacgatcagctGTATCCGTTCCCGACAAGCGcttcgcgaca
gtatccgacggaatgcagatccttcagcccCTGAACGGCGCACGTGTCTT

>A05F__commonRT__Read012__boundary_10k_012_chr2:11610012-11620012_p0058__A12R
ACGTCCGCCGCATCTACGAGcatcaacgccacgatcagctGTATCCGTTCCCGACAAGCGagaagcggat
ggagagcccgagttgttacccattgtagagCTGAACGGCGCACGTGTCTT

>A05F__commonRT__Read012__boundary_10k_012_chr2:11610012-11620012_p0059__A12R
ACGTCCGCCGCATCTACGAGcatcaacgccacgatcagctGTATCCGTTCCCGACAAGCGgagttcaaag
gttccccttccagtggtggtgaatcaggtcCTGAACGGCGCACGTGTCTT

>A05F__commonRT__Read012__boundary_10k_012_chr2:11610012-11620012_p0060__A12R
ACGTCCGCCGCATCTACGAGcatcaacgccacgatcagctGTATCCGTTCCCGACAAGCGgtgtttttga
gcaacttcagttagcatatccatgaattcaCTGAACGGCGCACGTGTCTT

>A05F__commonRT__Read012__boundary_10k_012_chr2:11610012-11620012_p0061__A12R
ACGTCCGCCGCATCTACGAGcatcaacgccacgatcagctGTATCCGTTCCCGACAAGCGagagaataaa
aaccaacctgtgagaaagactgctcatccaCTGAACGGCGCACGTGTCTT

>A05F__commonRT__Read012__boundary_10k_012_chr2:11610012-11620012_p0062__A12R
ACGTCCGCCGCATCTACGAGcatcaacgccacgatcagctGTATCCGTTCCCGACAAGCGtgactgaccg
aacaagaagaagaatataaaaaagagaacaCTGAACGGCGCACGTGTCTT

>A05F__commonRT__Read012__boundary_10k_012_chr2:11610012-11620012_p0063__A12R
ACGTCCGCCGCATCTACGAGcatcaacgccacgatcagctGTATCCGTTCCCGACAAGCGtcaattttcg
cgagtgaaagtgcaacgcccgaaagacaccCTGAACGGCGCACGTGTCTT

>A05F__commonRT__Read012__boundary_10k_012_chr2:11610012-11620012_p0064__A12R
ACGTCCGCCGCATCTACGAGcatcaacgccacgatcagctGTATCCGTTCCCGACAAGCGagaaggccaa
atgtagaaagcaacaaaaagtgtaaacaatCTGAACGGCGCACGTGTCTT

>A05F__commonRT__Read012__boundary_10k_012_chr2:11610012-11620012_p0065__A12R
ACGTCCGCCGCATCTACGAGcatcaacgccacgatcagctGTATCCGTTCCCGACAAGCGacactctccc
ccaccgacaatcccaatgccattcgcgggcCTGAACGGCGCACGTGTCTT

>A05F__commonRT__Read012__boundary_10k_012_chr2:11610012-11620012_p0066__A12R
ACGTCCGCCGCATCTACGAGcatcaacgccacgatcagctGTATCCGTTCCCGACAAGCGacagtcgcaa
aagaaagcaaaaactaaatcatttcccttcCTGAACGGCGCACGTGTCTT

>A05F__commonRT__Read012__boundary_10k_012_chr2:11610012-11620012_p0067__A12R
ACGTCCGCCGCATCTACGAGcatcaacgccacgatcagctGTATCCGTTCCCGACAAGCGatattacaca
cgaacccccgagggtcggattgaaaattcaCTGAACGGCGCACGTGTCTT

>A05F__commonRT__Read012__boundary_10k_012_chr2:11610012-11620012_p0068__A12R
ACGTCCGCCGCATCTACGAGcatcaacgccacgatcagctGTATCCGTTCCCGACAAGCGattgcactcg
cactttaacatcattctcgaactaaacgacCTGAACGGCGCACGTGTCTT

>A05F__commonRT__Read012__boundary_10k_012_chr2:11610012-11620012_p0069__A12R
ACGTCCGCCGCATCTACGAGcatcaacgccacgatcagctGTATCCGTTCCCGACAAGCGcgacttccct
tcagcccaacccaattcccattcgaccgcgCTGAACGGCGCACGTGTCTT

>A05F__commonRT__Read012__boundary_10k_012_chr2:11610012-11620012_p0070__A12R
ACGTCCGCCGCATCTACGAGcatcaacgccacgatcagctGTATCCGTTCCCGACAAGCGgcgcgagatg
tttttgttgctcggggggccctcacgaacgCTGAACGGCGCACGTGTCTT

>A05F__commonRT__Read012__boundary_10k_012_chr2:11610012-11620012_p0071__A12R
ACGTCCGCCGCATCTACGAGcatcaacgccacgatcagctGTATCCGTTCCCGACAAGCGggggaaaacc
aggaaaactaggcatattttcagagagagcCTGAACGGCGCACGTGTCTT

>A05F__commonRT__Read012__boundary_10k_012_chr2:11610012-11620012_p0072__A12R
ACGTCCGCCGCATCTACGAGcatcaacgccacgatcagctGTATCCGTTCCCGACAAGCGggcgaaaaca
acaaaaaatggtgtacatgttcaaaatataCTGAACGGCGCACGTGTCTT

>A05F__commonRT__Read012__boundary_10k_012_chr2:11610012-11620012_p0073__A12R
ACGTCCGCCGCATCTACGAGcatcaacgccacgatcagctGTATCCGTTCCCGACAAGCGataatcctaa
tatgctaaaaccaatttttctcgctgtgttCTGAACGGCGCACGTGTCTT

>A05F__commonRT__Read012__boundary_10k_012_chr2:11610012-11620012_p0074__A12R
ACGTCCGCCGCATCTACGAGcatcaacgccacgatcagctGTATCCGTTCCCGACAAGCGatagcttctg
ttgattttagagccaagcgtccggtccagaCTGAACGGCGCACGTGTCTT

>A05F__commonRT__Read012__boundary_10k_012_chr2:11610012-11620012_p0075__A12R
ACGTCCGCCGCATCTACGAGcatcaacgccacgatcagctGTATCCGTTCCCGACAAGCGcttatgaaat
ggcaaaaacagaaacccaaagtgcatttcaCTGAACGGCGCACGTGTCTT

>A05F__commonRT__Read012__boundary_10k_012_chr2:11610012-11620012_p0076__A12R
ACGTCCGCCGCATCTACGAGcatcaacgccacgatcagctGTATCCGTTCCCGACAAGCGggaagttttg
ttcgcaacaacaactaaaaattgcgatacaCTGAACGGCGCACGTGTCTT

>A05F__commonRT__Read012__boundary_10k_012_chr2:11610012-11620012_p0077__A12R
ACGTCCGCCGCATCTACGAGcatcaacgccacgatcagctGTATCCGTTCCCGACAAGCGtaaggcaatc
atagattggtactttatacagacagaaagtCTGAACGGCGCACGTGTCTT

>A05F__commonRT__Read012__boundary_10k_012_chr2:11610012-11620012_p0078__A12R
ACGTCCGCCGCATCTACGAGcatcaacgccacgatcagctGTATCCGTTCCCGACAAGCGcaaaataaaa
cctttgcctctggcttcactttgacagcttCTGAACGGCGCACGTGTCTT

>A05F__commonRT__Read012__boundary_10k_012_chr2:11610012-11620012_p0079__A12R
ACGTCCGCCGCATCTACGAGcatcaacgccacgatcagctGTATCCGTTCCCGACAAGCGgatcagtttt
aaactaagaatttgattcgccgatccatttCTGAACGGCGCACGTGTCTT

>A05F__commonRT__Read012__boundary_10k_012_chr2:11610012-11620012_p0080__A12R
ACGTCCGCCGCATCTACGAGcatcaacgccacgatcagctGTATCCGTTCCCGACAAGCGagaacagatc
tttaagtatgttactgaataactagggtttCTGAACGGCGCACGTGTCTT

>A05F__commonRT__Read012__boundary_10k_012_chr2:11610012-11620012_p0081__A12R
ACGTCCGCCGCATCTACGAGcatcaacgccacgatcagctGTATCCGTTCCCGACAAGCGgcgcgctcga
gtctagaaaccaccacactgcctatttcggCTGAACGGCGCACGTGTCTT

>A05F__commonRT__Read012__boundary_10k_012_chr2:11610012-11620012_p0082__A12R
ACGTCCGCCGCATCTACGAGcatcaacgccacgatcagctGTATCCGTTCCCGACAAGCGtcagatgggg
aacgacgatgacaaaaacaaaaagtgcaccCTGAACGGCGCACGTGTCTT

>A05F__commonRT__Read012__boundary_10k_012_chr2:11610012-11620012_p0083__A12R
ACGTCCGCCGCATCTACGAGcatcaacgccacgatcagctGTATCCGTTCCCGACAAGCGcaagacagca
agcgtactcgggattcgtgagaattcggtaCTGAACGGCGCACGTGTCTT

>A05F__commonRT__Read012__boundary_10k_012_chr2:11610012-11620012_p0084__A12R
ACGTCCGCCGCATCTACGAGcatcaacgccacgatcagctGTATCCGTTCCCGACAAGCGgataaggtag
tcgatgaagtgggatttcaaattggtatcaCTGAACGGCGCACGTGTCTT

>A05F__commonRT__Read012__boundary_10k_012_chr2:11610012-11620012_p0085__A12R
ACGTCCGCCGCATCTACGAGcatcaacgccacgatcagctGTATCCGTTCCCGACAAGCGcgacttctcc
aagactcgaaatcccagcgatcttcttattCTGAACGGCGCACGTGTCTT

>A05F__commonRT__Read012__boundary_10k_012_chr2:11610012-11620012_p0086__A12R
ACGTCCGCCGCATCTACGAGcatcaacgccacgatcagctGTATCCGTTCCCGACAAGCGattgattcca
gtccaataaaatttccaaaacttaccgtctCTGAACGGCGCACGTGTCTT

>A05F__commonRT__Read012__boundary_10k_012_chr2:11610012-11620012_p0087__A12R
ACGTCCGCCGCATCTACGAGcatcaacgccacgatcagctGTATCCGTTCCCGACAAGCGggacagatat
cggttgacaatctcgcctggtgcgaaaacgCTGAACGGCGCACGTGTCTT

>A05F__commonRT__Read012__boundary_10k_012_chr2:11610012-11620012_p0088__A12R
ACGTCCGCCGCATCTACGAGcatcaacgccacgatcagctGTATCCGTTCCCGACAAGCGcagtgttctg
aaggtagtcatgcaacgaggtggccaactcCTGAACGGCGCACGTGTCTT

>A05F__commonRT__Read012__boundary_10k_012_chr2:11610012-11620012_p0089__A12R
ACGTCCGCCGCATCTACGAGcatcaacgccacgatcagctGTATCCGTTCCCGACAAGCGatcctagtgg
aacaccacaaggccaaaaaaaatttcaaaaCTGAACGGCGCACGTGTCTT

>A05F__commonRT__Read012__boundary_10k_012_chr2:11610012-11620012_p0090__A12R
ACGTCCGCCGCATCTACGAGcatcaacgccacgatcagctGTATCCGTTCCCGACAAGCGaatctcacac
tcccaaaatccataaagtggctagaatcaaCTGAACGGCGCACGTGTCTT

>A05F__commonRT__Read012__boundary_10k_012_chr2:11610012-11620012_p0091__A12R
ACGTCCGCCGCATCTACGAGcatcaacgccacgatcagctGTATCCGTTCCCGACAAGCGaaaacatttc
gacccaacaaagataaaaatgggattttggCTGAACGGCGCACGTGTCTT

>A05F__commonRT__Read012__boundary_10k_012_chr2:11610012-11620012_p0092__A12R
ACGTCCGCCGCATCTACGAGcatcaacgccacgatcagctGTATCCGTTCCCGACAAGCGcatcgatatt
tgaggctcttttgagcaactttaaaaatatCTGAACGGCGCACGTGTCTT

>A05F__commonRT__Read012__boundary_10k_012_chr2:11610012-11620012_p0093__A12R
ACGTCCGCCGCATCTACGAGcatcaacgccacgatcagctGTATCCGTTCCCGACAAGCGtgaacactat
cagcaggtagcgggtctgaaaattggaaaaCTGAACGGCGCACGTGTCTT

>A05F__commonRT__Read012__boundary_10k_012_chr2:11610012-11620012_p0094__A12R
ACGTCCGCCGCATCTACGAGcatcaacgccacgatcagctGTATCCGTTCCCGACAAGCGggttggttga
atttggcagaggaaataaggctcttcctgaCTGAACGGCGCACGTGTCTT

>A05F__commonRT__Read012__boundary_10k_012_chr2:11610012-11620012_p0095__A12R
ACGTCCGCCGCATCTACGAGcatcaacgccacgatcagctGTATCCGTTCCCGACAAGCGacaagattgc
acataggttgagaatcgacagtagattttgCTGAACGGCGCACGTGTCTT

>A05F__commonRT__Read012__boundary_10k_012_chr2:11610012-11620012_p0096__A12R
ACGTCCGCCGCATCTACGAGcatcaacgccacgatcagctGTATCCGTTCCCGACAAGCGgaagagataa
aactttaatggtaccgaatttgtctttttgCTGAACGGCGCACGTGTCTT

>A05F__commonRT__Read012__boundary_10k_012_chr2:11610012-11620012_p0097__A12R
ACGTCCGCCGCATCTACGAGcatcaacgccacgatcagctGTATCCGTTCCCGACAAGCGcgttaaagta
gataaataaggttgggtggggaataaatatCTGAACGGCGCACGTGTCTT

>A05F__commonRT__Read012__boundary_10k_012_chr2:11610012-11620012_p0098__A12R
ACGTCCGCCGCATCTACGAGcatcaacgccacgatcagctGTATCCGTTCCCGACAAGCGgcggaatgaa
gaaaatgagatataaaccgggggaatagtcCTGAACGGCGCACGTGTCTT

>A05F__commonRT__Read012__boundary_10k_012_chr2:11610012-11620012_p0099__A12R
ACGTCCGCCGCATCTACGAGcatcaacgccacgatcagctGTATCCGTTCCCGACAAGCGtttcatgaga
gacttgaattagtgtctagtagggaggaaaCTGAACGGCGCACGTGTCTT

>A05F__commonRT__Read012__boundary_10k_012_chr2:11610012-11620012_p0100__A12R
ACGTCCGCCGCATCTACGAGcatcaacgccacgatcagctGTATCCGTTCCCGACAAGCGgaggtcttaa
actaacattttacgaaaactgatccgctatCTGAACGGCGCACGTGTCTT

>A05F__commonRT__Read013__boundary_10k_013_chr2:11620013-11630013_p0001__A12R
ACGTCCGCCGCATCTACGAGcatcaacgccacgatcagctCGGCCGAATTACATCCGTCGaatcttgctc
accacttgagtatctcacaaataaaatgtgCTGAACGGCGCACGTGTCTT

>A05F__commonRT__Read013__boundary_10k_013_chr2:11620013-11630013_p0002__A12R
ACGTCCGCCGCATCTACGAGcatcaacgccacgatcagctCGGCCGAATTACATCCGTCGgagaaccgag
aaataagtaaaagacctaataagtaagattCTGAACGGCGCACGTGTCTT

>A05F__commonRT__Read013__boundary_10k_013_chr2:11620013-11630013_p0003__A12R
ACGTCCGCCGCATCTACGAGcatcaacgccacgatcagctCGGCCGAATTACATCCGTCGaaggtggtgc
aaggcagaccctaacgctgtactttaaaaaCTGAACGGCGCACGTGTCTT

>A05F__commonRT__Read013__boundary_10k_013_chr2:11620013-11630013_p0004__A12R
ACGTCCGCCGCATCTACGAGcatcaacgccacgatcagctCGGCCGAATTACATCCGTCGctacttgaac
agttcttatctcggctgtgtttggttttatCTGAACGGCGCACGTGTCTT

>A05F__commonRT__Read013__boundary_10k_013_chr2:11620013-11630013_p0005__A12R
ACGTCCGCCGCATCTACGAGcatcaacgccacgatcagctCGGCCGAATTACATCCGTCGactgtattcc
tcctattagttcctactaattttgcccttcCTGAACGGCGCACGTGTCTT

>A05F__commonRT__Read013__boundary_10k_013_chr2:11620013-11630013_p0006__A12R
ACGTCCGCCGCATCTACGAGcatcaacgccacgatcagctCGGCCGAATTACATCCGTCGcgccaaagtt
gctgaaaatgaaataattgaattttagtctCTGAACGGCGCACGTGTCTT

>A05F__commonRT__Read013__boundary_10k_013_chr2:11620013-11630013_p0007__A12R
ACGTCCGCCGCATCTACGAGcatcaacgccacgatcagctCGGCCGAATTACATCCGTCGctctacagat
gatcgcgtttgtaacggatcgtgaagattcCTGAACGGCGCACGTGTCTT

>A05F__commonRT__Read013__boundary_10k_013_chr2:11620013-11630013_p0008__A12R
ACGTCCGCCGCATCTACGAGcatcaacgccacgatcagctCGGCCGAATTACATCCGTCGctcacgcatt
attctcctgatcctcctgatttgtatgatgCTGAACGGCGCACGTGTCTT

>A05F__commonRT__Read013__boundary_10k_013_chr2:11620013-11630013_p0009__A12R
ACGTCCGCCGCATCTACGAGcatcaacgccacgatcagctCGGCCGAATTACATCCGTCGaattaaccga
gataaaatctgccaaagtagaagatcgtacCTGAACGGCGCACGTGTCTT

>A05F__commonRT__Read013__boundary_10k_013_chr2:11620013-11630013_p0010__A12R
ACGTCCGCCGCATCTACGAGcatcaacgccacgatcagctCGGCCGAATTACATCCGTCGggttgccagt
agttttatcgaaaaatattcaactatcaaaCTGAACGGCGCACGTGTCTT

>A05F__commonRT__Read013__boundary_10k_013_chr2:11620013-11630013_p0011__A12R
ACGTCCGCCGCATCTACGAGcatcaacgccacgatcagctCGGCCGAATTACATCCGTCGggattatttg
agtagggcttaaaaattgtacttccaaaaaCTGAACGGCGCACGTGTCTT

>A05F__commonRT__Read013__boundary_10k_013_chr2:11620013-11630013_p0012__A12R
ACGTCCGCCGCATCTACGAGcatcaacgccacgatcagctCGGCCGAATTACATCCGTCGacaattatgg
agtacggaatatgaacaaaacaatttcatgCTGAACGGCGCACGTGTCTT

>A05F__commonRT__Read013__boundary_10k_013_chr2:11620013-11630013_p0013__A12R
ACGTCCGCCGCATCTACGAGcatcaacgccacgatcagctCGGCCGAATTACATCCGTCGtactatcgct
acccgatctaaacattgaaaattgaataacCTGAACGGCGCACGTGTCTT

>A05F__commonRT__Read013__boundary_10k_013_chr2:11620013-11630013_p0014__A12R
ACGTCCGCCGCATCTACGAGcatcaacgccacgatcagctCGGCCGAATTACATCCGTCGttactggaac
ttgacccttcttcactatccgaatcactacCTGAACGGCGCACGTGTCTT

>A05F__commonRT__Read013__boundary_10k_013_chr2:11620013-11630013_p0015__A12R
ACGTCCGCCGCATCTACGAGcatcaacgccacgatcagctCGGCCGAATTACATCCGTCGatcttcttca
tcgacatcattctgctcatcgctatcttcaCTGAACGGCGCACGTGTCTT

>A05F__commonRT__Read013__boundary_10k_013_chr2:11620013-11630013_p0016__A12R
ACGTCCGCCGCATCTACGAGcatcaacgccacgatcagctCGGCCGAATTACATCCGTCGtgcgaaaaac
aaaacaaaatactcaccaccattagattcgCTGAACGGCGCACGTGTCTT

>A05F__commonRT__Read013__boundary_10k_013_chr2:11620013-11630013_p0017__A12R
ACGTCCGCCGCATCTACGAGcatcaacgccacgatcagctCGGCCGAATTACATCCGTCGcgttctgacg
aatcttcatgatctttatctaaaaagaaaaCTGAACGGCGCACGTGTCTT

>A05F__commonRT__Read013__boundary_10k_013_chr2:11620013-11630013_p0018__A12R
ACGTCCGCCGCATCTACGAGcatcaacgccacgatcagctCGGCCGAATTACATCCGTCGtaacccggag
actgtgattgatagtttagcggtgaaaacgCTGAACGGCGCACGTGTCTT

>A05F__commonRT__Read013__boundary_10k_013_chr2:11620013-11630013_p0019__A12R
ACGTCCGCCGCATCTACGAGcatcaacgccacgatcagctCGGCCGAATTACATCCGTCGaatgggttat
ccggcatttccatatcaagctccaaatctgCTGAACGGCGCACGTGTCTT

>A05F__commonRT__Read013__boundary_10k_013_chr2:11620013-11630013_p0020__A12R
ACGTCCGCCGCATCTACGAGcatcaacgccacgatcagctCGGCCGAATTACATCCGTCGaaatggtcta
cccgtgaatttctcataactcgcccgtgctCTGAACGGCGCACGTGTCTT

>A05F__commonRT__Read013__boundary_10k_013_chr2:11620013-11630013_p0021__A12R
ACGTCCGCCGCATCTACGAGcatcaacgccacgatcagctCGGCCGAATTACATCCGTCGttctcatagt
aataatagtcgcggggctcgtgaaacacaaCTGAACGGCGCACGTGTCTT

>A05F__commonRT__Read013__boundary_10k_013_chr2:11620013-11630013_p0022__A12R
ACGTCCGCCGCATCTACGAGcatcaacgccacgatcagctCGGCCGAATTACATCCGTCGctctgacagc
tcatatcttagatgcaattaaatttatcaaCTGAACGGCGCACGTGTCTT

>A05F__commonRT__Read013__boundary_10k_013_chr2:11620013-11630013_p0023__A12R
ACGTCCGCCGCATCTACGAGcatcaacgccacgatcagctCGGCCGAATTACATCCGTCGgcatctagtt
ttacgagtgttgctctttccaactgttctaCTGAACGGCGCACGTGTCTT

>A05F__commonRT__Read013__boundary_10k_013_chr2:11620013-11630013_p0024__A12R
ACGTCCGCCGCATCTACGAGcatcaacgccacgatcagctCGGCCGAATTACATCCGTCGggtgtagtgc
gagtacgacagttaaggggatccttgatttCTGAACGGCGCACGTGTCTT

>A05F__commonRT__Read013__boundary_10k_013_chr2:11620013-11630013_p0025__A12R
ACGTCCGCCGCATCTACGAGcatcaacgccacgatcagctCGGCCGAATTACATCCGTCGaaaataattg
atgcttgtaggaaatttatttgagcgtcgtCTGAACGGCGCACGTGTCTT

>A05F__commonRT__Read013__boundary_10k_013_chr2:11620013-11630013_p0026__A12R
ACGTCCGCCGCATCTACGAGcatcaacgccacgatcagctCGGCCGAATTACATCCGTCGtgacaagaag
tggttgggatgttggaaacggagtcgaaggCTGAACGGCGCACGTGTCTT

>A05F__commonRT__Read013__boundary_10k_013_chr2:11620013-11630013_p0027__A12R
ACGTCCGCCGCATCTACGAGcatcaacgccacgatcagctCGGCCGAATTACATCCGTCGttataaaact
ctcaatggatggctcaatttgaaaagagaaCTGAACGGCGCACGTGTCTT

>A05F__commonRT__Read013__boundary_10k_013_chr2:11620013-11630013_p0028__A12R
ACGTCCGCCGCATCTACGAGcatcaacgccacgatcagctCGGCCGAATTACATCCGTCGctttgatgtc
gaagtgtttgaatactcgcaggtcttccggCTGAACGGCGCACGTGTCTT

>A05F__commonRT__Read013__boundary_10k_013_chr2:11620013-11630013_p0029__A12R
ACGTCCGCCGCATCTACGAGcatcaacgccacgatcagctCGGCCGAATTACATCCGTCGcggaggaggc
gggattgaaacatcaggtggaaacatcacaCTGAACGGCGCACGTGTCTT

>A05F__commonRT__Read013__boundary_10k_013_chr2:11620013-11630013_p0030__A12R
ACGTCCGCCGCATCTACGAGcatcaacgccacgatcagctCGGCCGAATTACATCCGTCGtacctcttgg
agccatcatctcgtcatgagttggtgggatCTGAACGGCGCACGTGTCTT

>A05F__commonRT__Read013__boundary_10k_013_chr2:11620013-11630013_p0031__A12R
ACGTCCGCCGCATCTACGAGcatcaacgccacgatcagctCGGCCGAATTACATCCGTCGtagaagattc
tgaataggagtgccaaaaggaggacttcgcCTGAACGGCGCACGTGTCTT

>A05F__commonRT__Read013__boundary_10k_013_chr2:11620013-11630013_p0032__A12R
ACGTCCGCCGCATCTACGAGcatcaacgccacgatcagctCGGCCGAATTACATCCGTCGtggcagcaat
cagatgaggcggtgggacaatcggcatcgtCTGAACGGCGCACGTGTCTT

>A05F__commonRT__Read013__boundary_10k_013_chr2:11620013-11630013_p0033__A12R
ACGTCCGCCGCATCTACGAGcatcaacgccacgatcagctCGGCCGAATTACATCCGTCGgaatgtgcag
acgaagagaccgagtgtgttccggttgatgCTGAACGGCGCACGTGTCTT

>A05F__commonRT__Read013__boundary_10k_013_chr2:11620013-11630013_p0034__A12R
ACGTCCGCCGCATCTACGAGcatcaacgccacgatcagctCGGCCGAATTACATCCGTCGgcaatgaaca
ggagttccagaaattgagtgacgaggtgtaCTGAACGGCGCACGTGTCTT

>A05F__commonRT__Read013__boundary_10k_013_chr2:11620013-11630013_p0035__A12R
ACGTCCGCCGCATCTACGAGcatcaacgccacgatcagctCGGCCGAATTACATCCGTCGatggtatcat
gtcgaatttgaaccttttccggtctagactCTGAACGGCGCACGTGTCTT

>A05F__commonRT__Read013__boundary_10k_013_chr2:11620013-11630013_p0036__A12R
ACGTCCGCCGCATCTACGAGcatcaacgccacgatcagctCGGCCGAATTACATCCGTCGttgaagagcg
ttgatagcattggaaggtcctgattttgaaCTGAACGGCGCACGTGTCTT

>A05F__commonRT__Read013__boundary_10k_013_chr2:11620013-11630013_p0037__A12R
ACGTCCGCCGCATCTACGAGcatcaacgccacgatcagctCGGCCGAATTACATCCGTCGttttcttcgg
atcgccagatgtcatggactgcgatcgagcCTGAACGGCGCACGTGTCTT

>A05F__commonRT__Read013__boundary_10k_013_chr2:11620013-11630013_p0038__A12R
ACGTCCGCCGCATCTACGAGcatcaacgccacgatcagctCGGCCGAATTACATCCGTCGttgatgagtg
gaggtggaaggtgtcgacggagttgaattgCTGAACGGCGCACGTGTCTT

>A05F__commonRT__Read013__boundary_10k_013_chr2:11620013-11630013_p0039__A12R
ACGTCCGCCGCATCTACGAGcatcaacgccacgatcagctCGGCCGAATTACATCCGTCGtcacgttccc
gttcttccttctccttctcctttttctttcCTGAACGGCGCACGTGTCTT

>A05F__commonRT__Read013__boundary_10k_013_chr2:11620013-11630013_p0040__A12R
ACGTCCGCCGCATCTACGAGcatcaacgccacgatcagctCGGCCGAATTACATCCGTCGtccttcttct
tctcacgctttctttcctgtctctcatcttCTGAACGGCGCACGTGTCTT

>A05F__commonRT__Read013__boundary_10k_013_chr2:11620013-11630013_p0041__A12R
ACGTCCGCCGCATCTACGAGcatcaacgccacgatcagctCGGCCGAATTACATCCGTCGactgctatca
ccctttctatgcttcttctttttgagcttcCTGAACGGCGCACGTGTCTT

>A05F__commonRT__Read013__boundary_10k_013_chr2:11620013-11630013_p0042__A12R
ACGTCCGCCGCATCTACGAGcatcaacgccacgatcagctCGGCCGAATTACATCCGTCGgatacctcct
ttagacagtagcagagcgagttgatgatctCTGAACGGCGCACGTGTCTT

>A05F__commonRT__Read013__boundary_10k_013_chr2:11620013-11630013_p0043__A12R
ACGTCCGCCGCATCTACGAGcatcaacgccacgatcagctCGGCCGAATTACATCCGTCGcacgcttgtc
acttctccgacgtgatttcagattctcaatCTGAACGGCGCACGTGTCTT

>A05F__commonRT__Read013__boundary_10k_013_chr2:11620013-11630013_p0044__A12R
ACGTCCGCCGCATCTACGAGcatcaacgccacgatcagctCGGCCGAATTACATCCGTCGtagaacacga
cgttgttggctcttctgttgcatcttctcaCTGAACGGCGCACGTGTCTT

>A05F__commonRT__Read013__boundary_10k_013_chr2:11620013-11630013_p0045__A12R
ACGTCCGCCGCATCTACGAGcatcaacgccacgatcagctCGGCCGAATTACATCCGTCGggaaagtgaa
ggaggtgctggtggtggtggaagatcagctCTGAACGGCGCACGTGTCTT

>A05F__commonRT__Read013__boundary_10k_013_chr2:11620013-11630013_p0046__A12R
ACGTCCGCCGCATCTACGAGcatcaacgccacgatcagctCGGCCGAATTACATCCGTCGctcgttcttt
caaaactttgagtctctgatctgctgactcCTGAACGGCGCACGTGTCTT

>A05F__commonRT__Read013__boundary_10k_013_chr2:11620013-11630013_p0047__A12R
ACGTCCGCCGCATCTACGAGcatcaacgccacgatcagctCGGCCGAATTACATCCGTCGttctgttaat
ctttgctggtgaatctctcccgcatcattaCTGAACGGCGCACGTGTCTT

>A05F__commonRT__Read013__boundary_10k_013_chr2:11620013-11630013_p0048__A12R
ACGTCCGCCGCATCTACGAGcatcaacgccacgatcagctCGGCCGAATTACATCCGTCGacgctgtaag
acttttctgccgtttcctattctctcgatcCTGAACGGCGCACGTGTCTT

>A05F__commonRT__Read013__boundary_10k_013_chr2:11620013-11630013_p0049__A12R
ACGTCCGCCGCATCTACGAGcatcaacgccacgatcagctCGGCCGAATTACATCCGTCGgcagcagcct
aaaaattgagtaatttagaaaaacttttcaCTGAACGGCGCACGTGTCTT

>A05F__commonRT__Read013__boundary_10k_013_chr2:11620013-11630013_p0050__A12R
ACGTCCGCCGCATCTACGAGcatcaacgccacgatcagctCGGCCGAATTACATCCGTCGctgcttctga
tcatcttttgcagaccatccaggatgtttgCTGAACGGCGCACGTGTCTT

>A05F__commonRT__Read013__boundary_10k_013_chr2:11620013-11630013_p0051__A12R
ACGTCCGCCGCATCTACGAGcatcaacgccacgatcagctCGGCCGAATTACATCCGTCGggaatatcac
gaaaatcgcgtttagcattcttcttcgactCTGAACGGCGCACGTGTCTT

>A05F__commonRT__Read013__boundary_10k_013_chr2:11620013-11630013_p0052__A12R
ACGTCCGCCGCATCTACGAGcatcaacgccacgatcagctCGGCCGAATTACATCCGTCGaccatcttca
gtctcttcttcatccgatacatcttcatgtCTGAACGGCGCACGTGTCTT

>A05F__commonRT__Read013__boundary_10k_013_chr2:11620013-11630013_p0053__A12R
ACGTCCGCCGCATCTACGAGcatcaacgccacgatcagctCGGCCGAATTACATCCGTCGaagtggtgtt
ccagttggttctggcacaattcgtagaggcCTGAACGGCGCACGTGTCTT

>A05F__commonRT__Read013__boundary_10k_013_chr2:11620013-11630013_p0054__A12R
ACGTCCGCCGCATCTACGAGcatcaacgccacgatcagctCGGCCGAATTACATCCGTCGtcactaattg
acgatcgcttcgtagaagatgtcgatgtttCTGAACGGCGCACGTGTCTT

>A05F__commonRT__Read013__boundary_10k_013_chr2:11620013-11630013_p0055__A12R
ACGTCCGCCGCATCTACGAGcatcaacgccacgatcagctCGGCCGAATTACATCCGTCGcgatggatca
tcaattgaagacacgctgctctttgcagtgCTGAACGGCGCACGTGTCTT

>A05F__commonRT__Read013__boundary_10k_013_chr2:11620013-11630013_p0056__A12R
ACGTCCGCCGCATCTACGAGcatcaacgccacgatcagctCGGCCGAATTACATCCGTCGggctgtcagc
agcggagttcatactgaactcgtcacgaatCTGAACGGCGCACGTGTCTT

>A05F__commonRT__Read013__boundary_10k_013_chr2:11620013-11630013_p0057__A12R
ACGTCCGCCGCATCTACGAGcatcaacgccacgatcagctCGGCCGAATTACATCCGTCGcagaccatac
aacattaacagctcatatacaaaacagccaCTGAACGGCGCACGTGTCTT

>A05F__commonRT__Read013__boundary_10k_013_chr2:11620013-11630013_p0058__A12R
ACGTCCGCCGCATCTACGAGcatcaacgccacgatcagctCGGCCGAATTACATCCGTCGaggatgaatc
cgaagatgatccggacgaagaatcgtgttgCTGAACGGCGCACGTGTCTT

>A05F__commonRT__Read013__boundary_10k_013_chr2:11620013-11630013_p0059__A12R
ACGTCCGCCGCATCTACGAGcatcaacgccacgatcagctCGGCCGAATTACATCCGTCGcaactacatt
ctcaggactcccgttatcagatgctacaacCTGAACGGCGCACGTGTCTT

>A05F__commonRT__Read013__boundary_10k_013_chr2:11620013-11630013_p0060__A12R
ACGTCCGCCGCATCTACGAGcatcaacgccacgatcagctCGGCCGAATTACATCCGTCGggttcacgcg
gggtctgggaaactattgatggagtctcgaCTGAACGGCGCACGTGTCTT

>A05F__commonRT__Read013__boundary_10k_013_chr2:11620013-11630013_p0061__A12R
ACGTCCGCCGCATCTACGAGcatcaacgccacgatcagctCGGCCGAATTACATCCGTCGttcagactcg
ctgctctgttcagaaattgtaaacggctctCTGAACGGCGCACGTGTCTT

>A05F__commonRT__Read013__boundary_10k_013_chr2:11620013-11630013_p0062__A12R
ACGTCCGCCGCATCTACGAGcatcaacgccacgatcagctCGGCCGAATTACATCCGTCGtacctccgag
tcaccatgctcatgactatcctcatgctctCTGAACGGCGCACGTGTCTT

>A05F__commonRT__Read013__boundary_10k_013_chr2:11620013-11630013_p0063__A12R
ACGTCCGCCGCATCTACGAGcatcaacgccacgatcagctCGGCCGAATTACATCCGTCGcttcttggtg
ctccagcggttgttgttgagactcaacagcCTGAACGGCGCACGTGTCTT

>A05F__commonRT__Read013__boundary_10k_013_chr2:11620013-11630013_p0064__A12R
ACGTCCGCCGCATCTACGAGcatcaacgccacgatcagctCGGCCGAATTACATCCGTCGgccgcaacat
ctaagattttattttccagctcttccttctCTGAACGGCGCACGTGTCTT

>A05F__commonRT__Read013__boundary_10k_013_chr2:11620013-11630013_p0065__A12R
ACGTCCGCCGCATCTACGAGcatcaacgccacgatcagctCGGCCGAATTACATCCGTCGgatctggctc
gtctgacggtgctggaatagatgactcaacCTGAACGGCGCACGTGTCTT

>A05F__commonRT__Read013__boundary_10k_013_chr2:11620013-11630013_p0066__A12R
ACGTCCGCCGCATCTACGAGcatcaacgccacgatcagctCGGCCGAATTACATCCGTCGacgtgatctg
ctcatgcttatatttcctacctgatccgaaCTGAACGGCGCACGTGTCTT

>A05F__commonRT__Read013__boundary_10k_013_chr2:11620013-11630013_p0067__A12R
ACGTCCGCCGCATCTACGAGcatcaacgccacgatcagctCGGCCGAATTACATCCGTCGggacagcttg
atcggtttcctggaagttggaaagaaatttCTGAACGGCGCACGTGTCTT

>A05F__commonRT__Read013__boundary_10k_013_chr2:11620013-11630013_p0068__A12R
ACGTCCGCCGCATCTACGAGcatcaacgccacgatcagctCGGCCGAATTACATCCGTCGtgcgggaatt
cgtctgcctcctcttcatcaaatattgactCTGAACGGCGCACGTGTCTT

>A05F__commonRT__Read013__boundary_10k_013_chr2:11620013-11630013_p0069__A12R
ACGTCCGCCGCATCTACGAGcatcaacgccacgatcagctCGGCCGAATTACATCCGTCGatcaggagtt
ggcgtctgctctggcgattcttccattttgCTGAACGGCGCACGTGTCTT

>A05F__commonRT__Read013__boundary_10k_013_chr2:11620013-11630013_p0070__A12R
ACGTCCGCCGCATCTACGAGcatcaacgccacgatcagctCGGCCGAATTACATCCGTCGgtttgaactg
catcatgattctcatgcagatgattattcaCTGAACGGCGCACGTGTCTT

>A05F__commonRT__Read013__boundary_10k_013_chr2:11620013-11630013_p0071__A12R
ACGTCCGCCGCATCTACGAGcatcaacgccacgatcagctCGGCCGAATTACATCCGTCGactgcagcat
ttctggagtcatattctgaccatttccctgCTGAACGGCGCACGTGTCTT

>A05F__commonRT__Read013__boundary_10k_013_chr2:11620013-11630013_p0072__A12R
ACGTCCGCCGCATCTACGAGcatcaacgccacgatcagctCGGCCGAATTACATCCGTCGtcatttgatt
tgcttcattctcctgttgttgcgcaaagaaCTGAACGGCGCACGTGTCTT

>A05F__commonRT__Read013__boundary_10k_013_chr2:11620013-11630013_p0073__A12R
ACGTCCGCCGCATCTACGAGcatcaacgccacgatcagctCGGCCGAATTACATCCGTCGcgatccttgt
tgattgtctgttgcttcatctttgcttgcaCTGAACGGCGCACGTGTCTT

>A05F__commonRT__Read013__boundary_10k_013_chr2:11620013-11630013_p0074__A12R
ACGTCCGCCGCATCTACGAGcatcaacgccacgatcagctCGGCCGAATTACATCCGTCGttcctcgtac
atacgtttcacccgctcttgctcttttattCTGAACGGCGCACGTGTCTT

>A05F__commonRT__Read013__boundary_10k_013_chr2:11620013-11630013_p0075__A12R
ACGTCCGCCGCATCTACGAGcatcaacgccacgatcagctCGGCCGAATTACATCCGTCGgctgcttctc
ccgacgatcttcttcaaccttacgctcattCTGAACGGCGCACGTGTCTT

>A05F__commonRT__Read013__boundary_10k_013_chr2:11620013-11630013_p0076__A12R
ACGTCCGCCGCATCTACGAGcatcaacgccacgatcagctCGGCCGAATTACATCCGTCGcatgctggaa
accgtgccgtggaacttcttgcttttgtttCTGAACGGCGCACGTGTCTT

>A05F__commonRT__Read013__boundary_10k_013_chr2:11620013-11630013_p0077__A12R
ACGTCCGCCGCATCTACGAGcatcaacgccacgatcagctCGGCCGAATTACATCCGTCGtcgtacaaac
ttctggcctcaggagtcatcatactcaacaCTGAACGGCGCACGTGTCTT

>A05F__commonRT__Read013__boundary_10k_013_chr2:11620013-11630013_p0078__A12R
ACGTCCGCCGCATCTACGAGcatcaacgccacgatcagctCGGCCGAATTACATCCGTCGctgctactcc
ttttttagatcagaccaatgttttttttaaCTGAACGGCGCACGTGTCTT

>A05F__commonRT__Read013__boundary_10k_013_chr2:11620013-11630013_p0079__A12R
ACGTCCGCCGCATCTACGAGcatcaacgccacgatcagctCGGCCGAATTACATCCGTCGcgacagttcg
gcaaaatccggtaaatttaatttttagaatCTGAACGGCGCACGTGTCTT

>A05F__commonRT__Read013__boundary_10k_013_chr2:11620013-11630013_p0080__A12R
ACGTCCGCCGCATCTACGAGcatcaacgccacgatcagctCGGCCGAATTACATCCGTCGtttggaaaaa
cgaattacagtagtttccctattagtattgCTGAACGGCGCACGTGTCTT

>A05F__commonRT__Read013__boundary_10k_013_chr2:11620013-11630013_p0081__A12R
ACGTCCGCCGCATCTACGAGcatcaacgccacgatcagctCGGCCGAATTACATCCGTCGaaattgaatc
aactatgtgctacagtctagtgaagattgaCTGAACGGCGCACGTGTCTT

>A05F__commonRT__Read013__boundary_10k_013_chr2:11620013-11630013_p0082__A12R
ACGTCCGCCGCATCTACGAGcatcaacgccacgatcagctCGGCCGAATTACATCCGTCGgaccaagaaa
ctggcgacatgcgagtgagtgtatctctgtCTGAACGGCGCACGTGTCTT

>A05F__commonRT__Read013__boundary_10k_013_chr2:11620013-11630013_p0083__A12R
ACGTCCGCCGCATCTACGAGcatcaacgccacgatcagctCGGCCGAATTACATCCGTCGgtgcctgagt
tttgcccaactttttgactttgtaagttttCTGAACGGCGCACGTGTCTT

>A05F__commonRT__Read013__boundary_10k_013_chr2:11620013-11630013_p0084__A12R
ACGTCCGCCGCATCTACGAGcatcaacgccacgatcagctCGGCCGAATTACATCCGTCGtcagaacttg
gcgaaactttggcgagacttggtgtaggttCTGAACGGCGCACGTGTCTT

>A05F__commonRT__Read013__boundary_10k_013_chr2:11620013-11630013_p0085__A12R
ACGTCCGCCGCATCTACGAGcatcaacgccacgatcagctCGGCCGAATTACATCCGTCGaccaacgctg
cactcggatctcttcgatttcggcgggatcCTGAACGGCGCACGTGTCTT

>A05F__commonRT__Read013__boundary_10k_013_chr2:11620013-11630013_p0086__A12R
ACGTCCGCCGCATCTACGAGcatcaacgccacgatcagctCGGCCGAATTACATCCGTCGacgaacttaa
cgaactccgttccctcccctctctctctctCTGAACGGCGCACGTGTCTT

>A05F__commonRT__Read013__boundary_10k_013_chr2:11620013-11630013_p0087__A12R
ACGTCCGCCGCATCTACGAGcatcaacgccacgatcagctCGGCCGAATTACATCCGTCGaacaggttag
tctcatttattcatggcgccattctttgtcCTGAACGGCGCACGTGTCTT

>A05F__commonRT__Read013__boundary_10k_013_chr2:11620013-11630013_p0088__A12R
ACGTCCGCCGCATCTACGAGcatcaacgccacgatcagctCGGCCGAATTACATCCGTCGaatataagga
aattcaatcaacgtgtgttacagttaccgtCTGAACGGCGCACGTGTCTT

>A05F__commonRT__Read013__boundary_10k_013_chr2:11620013-11630013_p0089__A12R
ACGTCCGCCGCATCTACGAGcatcaacgccacgatcagctCGGCCGAATTACATCCGTCGgtcacctatt
tgataaaacacggaaaaatcaggaagtgttCTGAACGGCGCACGTGTCTT

>A05F__commonRT__Read013__boundary_10k_013_chr2:11620013-11630013_p0090__A12R
ACGTCCGCCGCATCTACGAGcatcaacgccacgatcagctCGGCCGAATTACATCCGTCGcggtacactt
ccaataataacataggaactcgaaataattCTGAACGGCGCACGTGTCTT

>A05F__commonRT__Read013__boundary_10k_013_chr2:11620013-11630013_p0091__A12R
ACGTCCGCCGCATCTACGAGcatcaacgccacgatcagctCGGCCGAATTACATCCGTCGtttgcgtcag
ggggagatgattgcggcggcggcgcgggcgCTGAACGGCGCACGTGTCTT

>A05F__commonRT__Read013__boundary_10k_013_chr2:11620013-11630013_p0092__A12R
ACGTCCGCCGCATCTACGAGcatcaacgccacgatcagctCGGCCGAATTACATCCGTCGttattttcac
attttcgcccgtttatctctagcatggtcgCTGAACGGCGCACGTGTCTT

>A05F__commonRT__Read013__boundary_10k_013_chr2:11620013-11630013_p0093__A12R
ACGTCCGCCGCATCTACGAGcatcaacgccacgatcagctCGGCCGAATTACATCCGTCGacaacaaaat
ggcactagggttcgtactaggcgaaacactCTGAACGGCGCACGTGTCTT

>A05F__commonRT__Read013__boundary_10k_013_chr2:11620013-11630013_p0094__A12R
ACGTCCGCCGCATCTACGAGcatcaacgccacgatcagctCGGCCGAATTACATCCGTCGggagaacatc
attcgttgccccccggcctggcgtaaacaaCTGAACGGCGCACGTGTCTT

>A05F__commonRT__Read013__boundary_10k_013_chr2:11620013-11630013_p0095__A12R
ACGTCCGCCGCATCTACGAGcatcaacgccacgatcagctCGGCCGAATTACATCCGTCGgcgccaccag
gcacccaaccacgaacgacgacatcgcaaaCTGAACGGCGCACGTGTCTT

>A05F__commonRT__Read013__boundary_10k_013_chr2:11620013-11630013_p0096__A12R
ACGTCCGCCGCATCTACGAGcatcaacgccacgatcagctCGGCCGAATTACATCCGTCGtcctgaccac
tcgccgccgcctccatgctattgctcgcgaCTGAACGGCGCACGTGTCTT

>A05F__commonRT__Read013__boundary_10k_013_chr2:11620013-11630013_p0097__A12R
ACGTCCGCCGCATCTACGAGcatcaacgccacgatcagctCGGCCGAATTACATCCGTCGggcactggca
ccaggcactgattgacacgacgaggccgcgCTGAACGGCGCACGTGTCTT

>A05F__commonRT__Read013__boundary_10k_013_chr2:11620013-11630013_p0098__A12R
ACGTCCGCCGCATCTACGAGcatcaacgccacgatcagctCGGCCGAATTACATCCGTCGttcgtttcat
cgcgtcgaaggaagagaagcgatggaatggCTGAACGGCGCACGTGTCTT

>A05F__commonRT__Read013__boundary_10k_013_chr2:11620013-11630013_p0099__A12R
ACGTCCGCCGCATCTACGAGcatcaacgccacgatcagctCGGCCGAATTACATCCGTCGccccaggcgc
cttcaagtacacaaaccacatagaggcgagCTGAACGGCGCACGTGTCTT

>A05F__commonRT__Read013__boundary_10k_013_chr2:11620013-11630013_p0100__A12R
ACGTCCGCCGCATCTACGAGcatcaacgccacgatcagctCGGCCGAATTACATCCGTCGcacagacagt
aagagagatagaaatgaaaagcgcgagcgcCTGAACGGCGCACGTGTCTT

>A05F__commonRT__Read014__boundary_10k_014_chr2:11630014-11640014_p0001__A12R
ACGTCCGCCGCATCTACGAGcatcaacgccacgatcagctATTGCCCTACTCGCAAGCGGgaaggtactt
gaaccatctcaacattgcaaaccgcggattCTGAACGGCGCACGTGTCTT

>A05F__commonRT__Read014__boundary_10k_014_chr2:11630014-11640014_p0002__A12R
ACGTCCGCCGCATCTACGAGcatcaacgccacgatcagctATTGCCCTACTCGCAAGCGGagatattgcc
acatggcgggattcctttacagtatttgtaCTGAACGGCGCACGTGTCTT

>A05F__commonRT__Read014__boundary_10k_014_chr2:11630014-11640014_p0003__A12R
ACGTCCGCCGCATCTACGAGcatcaacgccacgatcagctATTGCCCTACTCGCAAGCGGtggttttgta
ctgcgtgctcgcaaggctccacgagcgtccCTGAACGGCGCACGTGTCTT

>A05F__commonRT__Read014__boundary_10k_014_chr2:11630014-11640014_p0004__A12R
ACGTCCGCCGCATCTACGAGcatcaacgccacgatcagctATTGCCCTACTCGCAAGCGGgatcagaggg
ggactcacgagttctgtgtgggttccggaaCTGAACGGCGCACGTGTCTT

>A05F__commonRT__Read014__boundary_10k_014_chr2:11630014-11640014_p0005__A12R
ACGTCCGCCGCATCTACGAGcatcaacgccacgatcagctATTGCCCTACTCGCAAGCGGcgacgaactt
tgaccggacgaaggtgtcgatgacatggaaCTGAACGGCGCACGTGTCTT

>A05F__commonRT__Read014__boundary_10k_014_chr2:11630014-11640014_p0006__A12R
ACGTCCGCCGCATCTACGAGcatcaacgccacgatcagctATTGCCCTACTCGCAAGCGGtgattcctga
aactgggcgacttcacttcagcgcctcgtgCTGAACGGCGCACGTGTCTT

>A05F__commonRT__Read014__boundary_10k_014_chr2:11630014-11640014_p0007__A12R
ACGTCCGCCGCATCTACGAGcatcaacgccacgatcagctATTGCCCTACTCGCAAGCGGttcacacgca
gaaagatctctatatagttttcttcgttttCTGAACGGCGCACGTGTCTT

>A05F__commonRT__Read014__boundary_10k_014_chr2:11630014-11640014_p0008__A12R
ACGTCCGCCGCATCTACGAGcatcaacgccacgatcagctATTGCCCTACTCGCAAGCGGgtctcagtat
ctcacccactatgctcttcttctctgcgtcCTGAACGGCGCACGTGTCTT

>A05F__commonRT__Read014__boundary_10k_014_chr2:11630014-11640014_p0009__A12R
ACGTCCGCCGCATCTACGAGcatcaacgccacgatcagctATTGCCCTACTCGCAAGCGGagggtcaaca
atctcccgctctcacaccacctcttaccctCTGAACGGCGCACGTGTCTT

>A05F__commonRT__Read014__boundary_10k_014_chr2:11630014-11640014_p0010__A12R
ACGTCCGCCGCATCTACGAGcatcaacgccacgatcagctATTGCCCTACTCGCAAGCGGcggggtcgtc
ttcgtcttcccaagcagccgtcttggctggCTGAACGGCGCACGTGTCTT

>A05F__commonRT__Read014__boundary_10k_014_chr2:11630014-11640014_p0011__A12R
ACGTCCGCCGCATCTACGAGcatcaacgccacgatcagctATTGCCCTACTCGCAAGCGGtaaaaccgag
acagagagataaaaagacattgtgggaggtCTGAACGGCGCACGTGTCTT

>A05F__commonRT__Read014__boundary_10k_014_chr2:11630014-11640014_p0012__A12R
ACGTCCGCCGCATCTACGAGcatcaacgccacgatcagctATTGCCCTACTCGCAAGCGGaaacgacgac
tgacagttctacaacaaactacggtccaccCTGAACGGCGCACGTGTCTT

>A05F__commonRT__Read014__boundary_10k_014_chr2:11630014-11640014_p0013__A12R
ACGTCCGCCGCATCTACGAGcatcaacgccacgatcagctATTGCCCTACTCGCAAGCGGgtaccgtact
tttggctcacaaaacgcaaaatttcacataCTGAACGGCGCACGTGTCTT

>A05F__commonRT__Read014__boundary_10k_014_chr2:11630014-11640014_p0014__A12R
ACGTCCGCCGCATCTACGAGcatcaacgccacgatcagctATTGCCCTACTCGCAAGCGGacgcacacac
ttccgcatttaacaaaaaaatgtcgtgccgCTGAACGGCGCACGTGTCTT

>A05F__commonRT__Read014__boundary_10k_014_chr2:11630014-11640014_p0015__A12R
ACGTCCGCCGCATCTACGAGcatcaacgccacgatcagctATTGCCCTACTCGCAAGCGGcggcaagttt
ttattaaattctaaaaagtgtgcgcttttaCTGAACGGCGCACGTGTCTT

>A05F__commonRT__Read014__boundary_10k_014_chr2:11630014-11640014_p0016__A12R
ACGTCCGCCGCATCTACGAGcatcaacgccacgatcagctATTGCCCTACTCGCAAGCGGgggcctgaaa
aaatggaaagttttgatgaatagataaataCTGAACGGCGCACGTGTCTT

>A05F__commonRT__Read014__boundary_10k_014_chr2:11630014-11640014_p0017__A12R
ACGTCCGCCGCATCTACGAGcatcaacgccacgatcagctATTGCCCTACTCGCAAGCGGagactacaca
ggccgtggattctgatggaaattctgggatCTGAACGGCGCACGTGTCTT

>A05F__commonRT__Read014__boundary_10k_014_chr2:11630014-11640014_p0018__A12R
ACGTCCGCCGCATCTACGAGcatcaacgccacgatcagctATTGCCCTACTCGCAAGCGGccgtccgtat
caagcctgtaataatggacgcgtgctttttCTGAACGGCGCACGTGTCTT

>A05F__commonRT__Read014__boundary_10k_014_chr2:11630014-11640014_p0019__A12R
ACGTCCGCCGCATCTACGAGcatcaacgccacgatcagctATTGCCCTACTCGCAAGCGGccataaaaac
caaccttgtcgggtaatagactcgaaacttCTGAACGGCGCACGTGTCTT

>A05F__commonRT__Read014__boundary_10k_014_chr2:11630014-11640014_p0020__A12R
ACGTCCGCCGCATCTACGAGcatcaacgccacgatcagctATTGCCCTACTCGCAAGCGGgaggatgctt
ctgttccccactggaaaatataaaatatatCTGAACGGCGCACGTGTCTT

>A05F__commonRT__Read014__boundary_10k_014_chr2:11630014-11640014_p0021__A12R
ACGTCCGCCGCATCTACGAGcatcaacgccacgatcagctATTGCCCTACTCGCAAGCGGttcagtttag
gtattgcgtatgatgtcgacggatggcattCTGAACGGCGCACGTGTCTT

>A05F__commonRT__Read014__boundary_10k_014_chr2:11630014-11640014_p0022__A12R
ACGTCCGCCGCATCTACGAGcatcaacgccacgatcagctATTGCCCTACTCGCAAGCGGcacgtgtacc
gagcaactcgccttcagcaaatgatcacctCTGAACGGCGCACGTGTCTT

>A05F__commonRT__Read014__boundary_10k_014_chr2:11630014-11640014_p0023__A12R
ACGTCCGCCGCATCTACGAGcatcaacgccacgatcagctATTGCCCTACTCGCAAGCGGaaactgaaca
actgcgaatgccttattatcattcgacttcCTGAACGGCGCACGTGTCTT

>A05F__commonRT__Read014__boundary_10k_014_chr2:11630014-11640014_p0024__A12R
ACGTCCGCCGCATCTACGAGcatcaacgccacgatcagctATTGCCCTACTCGCAAGCGGtcgtatcttg
taacgctttctgagcgtcgtcgatattcgtCTGAACGGCGCACGTGTCTT

>A05F__commonRT__Read014__boundary_10k_014_chr2:11630014-11640014_p0025__A12R
ACGTCCGCCGCATCTACGAGcatcaacgccacgatcagctATTGCCCTACTCGCAAGCGGtcgagtacgt
agagatagtggagggtatagagaaattggaCTGAACGGCGCACGTGTCTT

>A05F__commonRT__Read014__boundary_10k_014_chr2:11630014-11640014_p0026__A12R
ACGTCCGCCGCATCTACGAGcatcaacgccacgatcagctATTGCCCTACTCGCAAGCGGactgtctaaa
ggacggtgatattgtgttacaaaaaagacaCTGAACGGCGCACGTGTCTT

>A05F__commonRT__Read014__boundary_10k_014_chr2:11630014-11640014_p0027__A12R
ACGTCCGCCGCATCTACGAGcatcaacgccacgatcagctATTGCCCTACTCGCAAGCGGtgtatctaaa
ggtcgatcaataaaatttttcttgcgaactCTGAACGGCGCACGTGTCTT

>A05F__commonRT__Read014__boundary_10k_014_chr2:11630014-11640014_p0028__A12R
ACGTCCGCCGCATCTACGAGcatcaacgccacgatcagctATTGCCCTACTCGCAAGCGGtgcacttttt
tctggtttctagtgggtacggaatacctaaCTGAACGGCGCACGTGTCTT

>A05F__commonRT__Read014__boundary_10k_014_chr2:11630014-11640014_p0029__A12R
ACGTCCGCCGCATCTACGAGcatcaacgccacgatcagctATTGCCCTACTCGCAAGCGGcttgcgttgt
aaaatagaaggaaacaatgaaaacaaggaaCTGAACGGCGCACGTGTCTT

>A05F__commonRT__Read014__boundary_10k_014_chr2:11630014-11640014_p0030__A12R
ACGTCCGCCGCATCTACGAGcatcaacgccacgatcagctATTGCCCTACTCGCAAGCGGaagttcgtgc
aaaacatttctctatttttagaaagtagccCTGAACGGCGCACGTGTCTT

>A05F__commonRT__Read014__boundary_10k_014_chr2:11630014-11640014_p0031__A12R
ACGTCCGCCGCATCTACGAGcatcaacgccacgatcagctATTGCCCTACTCGCAAGCGGgggggggggg
ggagcttatcaaaaatatatttcaaagagaCTGAACGGCGCACGTGTCTT

>A05F__commonRT__Read014__boundary_10k_014_chr2:11630014-11640014_p0032__A12R
ACGTCCGCCGCATCTACGAGcatcaacgccacgatcagctATTGCCCTACTCGCAAGCGGgcattatctc
ttcatttgtacattcgatcggtaagtagaaCTGAACGGCGCACGTGTCTT

>A05F__commonRT__Read014__boundary_10k_014_chr2:11630014-11640014_p0033__A12R
ACGTCCGCCGCATCTACGAGcatcaacgccacgatcagctATTGCCCTACTCGCAAGCGGcaaatatcca
caattctgtcggataagctgcgtattatcaCTGAACGGCGCACGTGTCTT

>A05F__commonRT__Read014__boundary_10k_014_chr2:11630014-11640014_p0034__A12R
ACGTCCGCCGCATCTACGAGcatcaacgccacgatcagctATTGCCCTACTCGCAAGCGGgtcaagcgta
attaccgcacttcgatcccaccagtcaacaCTGAACGGCGCACGTGTCTT

>A05F__commonRT__Read014__boundary_10k_014_chr2:11630014-11640014_p0035__A12R
ACGTCCGCCGCATCTACGAGcatcaacgccacgatcagctATTGCCCTACTCGCAAGCGGcatttagtca
ctagttgttgtctaattgcttctttaaaggCTGAACGGCGCACGTGTCTT

>A05F__commonRT__Read014__boundary_10k_014_chr2:11630014-11640014_p0036__A12R
ACGTCCGCCGCATCTACGAGcatcaacgccacgatcagctATTGCCCTACTCGCAAGCGGaaagccagaa
acgggtccgtttcaatggttaagtagtactCTGAACGGCGCACGTGTCTT

>A05F__commonRT__Read014__boundary_10k_014_chr2:11630014-11640014_p0037__A12R
ACGTCCGCCGCATCTACGAGcatcaacgccacgatcagctATTGCCCTACTCGCAAGCGGttagacaatg
gtcacaatgggtaagcggggcgcacacgagCTGAACGGCGCACGTGTCTT

>A05F__commonRT__Read014__boundary_10k_014_chr2:11630014-11640014_p0038__A12R
ACGTCCGCCGCATCTACGAGcatcaacgccacgatcagctATTGCCCTACTCGCAAGCGGtacgactgaa
tgggtacccctagcgtccagcacgacaggcCTGAACGGCGCACGTGTCTT

>A05F__commonRT__Read014__boundary_10k_014_chr2:11630014-11640014_p0039__A12R
ACGTCCGCCGCATCTACGAGcatcaacgccacgatcagctATTGCCCTACTCGCAAGCGGttctctctct
tttttgcgcccaggcgcacgcacaccacacCTGAACGGCGCACGTGTCTT

>A05F__commonRT__Read014__boundary_10k_014_chr2:11630014-11640014_p0040__A12R
ACGTCCGCCGCATCTACGAGcatcaacgccacgatcagctATTGCCCTACTCGCAAGCGGaaggttccga
acatctccgacgatctctcactttggtcatCTGAACGGCGCACGTGTCTT

>A05F__commonRT__Read014__boundary_10k_014_chr2:11630014-11640014_p0041__A12R
ACGTCCGCCGCATCTACGAGcatcaacgccacgatcagctATTGCCCTACTCGCAAGCGGgccactcgca
tttaacataatataattgtatatttggcttCTGAACGGCGCACGTGTCTT

>A05F__commonRT__Read014__boundary_10k_014_chr2:11630014-11640014_p0042__A12R
ACGTCCGCCGCATCTACGAGcatcaacgccacgatcagctATTGCCCTACTCGCAAGCGGtgtcggaaac
acgctgtaaacaaatttcgtaaacctttttCTGAACGGCGCACGTGTCTT

>A05F__commonRT__Read014__boundary_10k_014_chr2:11630014-11640014_p0043__A12R
ACGTCCGCCGCATCTACGAGcatcaacgccacgatcagctATTGCCCTACTCGCAAGCGGagagctgtta
atcgaaaataacctttgagatcaaaatgtgCTGAACGGCGCACGTGTCTT

>A05F__commonRT__Read014__boundary_10k_014_chr2:11630014-11640014_p0044__A12R
ACGTCCGCCGCATCTACGAGcatcaacgccacgatcagctATTGCCCTACTCGCAAGCGGtacgtttcac
aagcactaaattcccccgaattgggtttagCTGAACGGCGCACGTGTCTT

>A05F__commonRT__Read014__boundary_10k_014_chr2:11630014-11640014_p0045__A12R
ACGTCCGCCGCATCTACGAGcatcaacgccacgatcagctATTGCCCTACTCGCAAGCGGtaggctctct
tgcacagttcccatcacatttgtaccatttCTGAACGGCGCACGTGTCTT

>A05F__commonRT__Read014__boundary_10k_014_chr2:11630014-11640014_p0046__A12R
ACGTCCGCCGCATCTACGAGcatcaacgccacgatcagctATTGCCCTACTCGCAAGCGGctatcggttg
ctgtacccgtttttttctgccgttccccgcCTGAACGGCGCACGTGTCTT

>A05F__commonRT__Read014__boundary_10k_014_chr2:11630014-11640014_p0047__A12R
ACGTCCGCCGCATCTACGAGcatcaacgccacgatcagctATTGCCCTACTCGCAAGCGGtccactcaaa
tccgacgtgtccatcgtcttcgccaccgttCTGAACGGCGCACGTGTCTT

>A05F__commonRT__Read014__boundary_10k_014_chr2:11630014-11640014_p0048__A12R
ACGTCCGCCGCATCTACGAGcatcaacgccacgatcagctATTGCCCTACTCGCAAGCGGcgacctcccg
ccaatgccccttcgcccacccagacacccgCTGAACGGCGCACGTGTCTT

>A05F__commonRT__Read014__boundary_10k_014_chr2:11630014-11640014_p0049__A12R
ACGTCCGCCGCATCTACGAGcatcaacgccacgatcagctATTGCCCTACTCGCAAGCGGgagcgtctgt
gagtggattcggggagaagaggggggccgaCTGAACGGCGCACGTGTCTT

>A05F__commonRT__Read014__boundary_10k_014_chr2:11630014-11640014_p0050__A12R
ACGTCCGCCGCATCTACGAGcatcaacgccacgatcagctATTGCCCTACTCGCAAGCGGgatgcgagtg
aatgacaacgcgacgggggtcttttctgttCTGAACGGCGCACGTGTCTT

>A05F__commonRT__Read014__boundary_10k_014_chr2:11630014-11640014_p0051__A12R
ACGTCCGCCGCATCTACGAGcatcaacgccacgatcagctATTGCCCTACTCGCAAGCGGgtgtgcgacg
attgccgggcacgttttgtgcgagcgattcCTGAACGGCGCACGTGTCTT

>A05F__commonRT__Read014__boundary_10k_014_chr2:11630014-11640014_p0052__A12R
ACGTCCGCCGCATCTACGAGcatcaacgccacgatcagctATTGCCCTACTCGCAAGCGGacttatgcga
tatattatggtgcaagacacataaaggagaCTGAACGGCGCACGTGTCTT

>A05F__commonRT__Read014__boundary_10k_014_chr2:11630014-11640014_p0053__A12R
ACGTCCGCCGCATCTACGAGcatcaacgccacgatcagctATTGCCCTACTCGCAAGCGGgatgaaaacg
gggaggcgaggctatatcgcagcagcgacaCTGAACGGCGCACGTGTCTT

>A05F__commonRT__Read014__boundary_10k_014_chr2:11630014-11640014_p0054__A12R
ACGTCCGCCGCATCTACGAGcatcaacgccacgatcagctATTGCCCTACTCGCAAGCGGcggcttcagt
tttccgatgaaaaaggatgaggacagatgcCTGAACGGCGCACGTGTCTT

>A05F__commonRT__Read014__boundary_10k_014_chr2:11630014-11640014_p0055__A12R
ACGTCCGCCGCATCTACGAGcatcaacgccacgatcagctATTGCCCTACTCGCAAGCGGgtcccaattc
taccaaattttgcctggaaaaaattgaaatCTGAACGGCGCACGTGTCTT

>A05F__commonRT__Read014__boundary_10k_014_chr2:11630014-11640014_p0056__A12R
ACGTCCGCCGCATCTACGAGcatcaacgccacgatcagctATTGCCCTACTCGCAAGCGGacaatatcga
aaatgtatggcaaattcggcctataactccCTGAACGGCGCACGTGTCTT

>A05F__commonRT__Read014__boundary_10k_014_chr2:11630014-11640014_p0057__A12R
ACGTCCGCCGCATCTACGAGcatcaacgccacgatcagctATTGCCCTACTCGCAAGCGGactactggga
ctaggacaacaagactgcagacgggcgtacCTGAACGGCGCACGTGTCTT

>A05F__commonRT__Read014__boundary_10k_014_chr2:11630014-11640014_p0058__A12R
ACGTCCGCCGCATCTACGAGcatcaacgccacgatcagctATTGCCCTACTCGCAAGCGGtgcgcatcga
tttgtcgaccatagagcggtttcgcttcccCTGAACGGCGCACGTGTCTT

>A05F__commonRT__Read014__boundary_10k_014_chr2:11630014-11640014_p0059__A12R
ACGTCCGCCGCATCTACGAGcatcaacgccacgatcagctATTGCCCTACTCGCAAGCGGgagtctctgc
gctctccgccgctcatccaatccatcggtaCTGAACGGCGCACGTGTCTT

>A05F__commonRT__Read014__boundary_10k_014_chr2:11630014-11640014_p0060__A12R
ACGTCCGCCGCATCTACGAGcatcaacgccacgatcagctATTGCCCTACTCGCAAGCGGccccgtcgca
aacactcactcaccacaccccaccgccactCTGAACGGCGCACGTGTCTT

>A05F__commonRT__Read014__boundary_10k_014_chr2:11630014-11640014_p0061__A12R
ACGTCCGCCGCATCTACGAGcatcaacgccacgatcagctATTGCCCTACTCGCAAGCGGaggagctaga
gtgacgtgtcatagtgtgagtgtatgaaaaCTGAACGGCGCACGTGTCTT

>A05F__commonRT__Read014__boundary_10k_014_chr2:11630014-11640014_p0062__A12R
ACGTCCGCCGCATCTACGAGcatcaacgccacgatcagctATTGCCCTACTCGCAAGCGGcgtgaacata
aaaaagaacaggtggaaacaaaatatgtttCTGAACGGCGCACGTGTCTT

>A05F__commonRT__Read014__boundary_10k_014_chr2:11630014-11640014_p0063__A12R
ACGTCCGCCGCATCTACGAGcatcaacgccacgatcagctATTGCCCTACTCGCAAGCGGagatttggaa
tacatgcgaagaagaactacccaagtcaggCTGAACGGCGCACGTGTCTT

>A05F__commonRT__Read014__boundary_10k_014_chr2:11630014-11640014_p0064__A12R
ACGTCCGCCGCATCTACGAGcatcaacgccacgatcagctATTGCCCTACTCGCAAGCGGacaagcaagt
cgcattcatttacatgtatcacatgagagcCTGAACGGCGCACGTGTCTT

>A05F__commonRT__Read014__boundary_10k_014_chr2:11630014-11640014_p0065__A12R
ACGTCCGCCGCATCTACGAGcatcaacgccacgatcagctATTGCCCTACTCGCAAGCGGcgtcctctgc
ttccttttacctttaacataataattttaaCTGAACGGCGCACGTGTCTT

>A05F__commonRT__Read014__boundary_10k_014_chr2:11630014-11640014_p0066__A12R
ACGTCCGCCGCATCTACGAGcatcaacgccacgatcagctATTGCCCTACTCGCAAGCGGaggaagaaaa
cttgcaattttcagatgtcaaatagtaaggCTGAACGGCGCACGTGTCTT

>A05F__commonRT__Read014__boundary_10k_014_chr2:11630014-11640014_p0067__A12R
ACGTCCGCCGCATCTACGAGcatcaacgccacgatcagctATTGCCCTACTCGCAAGCGGgtagttttga
acaaaattcgacatcttgaaaaatcacaagCTGAACGGCGCACGTGTCTT

>A05F__commonRT__Read014__boundary_10k_014_chr2:11630014-11640014_p0068__A12R
ACGTCCGCCGCATCTACGAGcatcaacgccacgatcagctATTGCCCTACTCGCAAGCGGtggagtcaat
agaacaaagaaagtgaattgaagcgtctggCTGAACGGCGCACGTGTCTT

>A05F__commonRT__Read014__boundary_10k_014_chr2:11630014-11640014_p0069__A12R
ACGTCCGCCGCATCTACGAGcatcaacgccacgatcagctATTGCCCTACTCGCAAGCGGtttgcaataa
tacaattgatgattcaacgcaaagacgcagCTGAACGGCGCACGTGTCTT

>A05F__commonRT__Read014__boundary_10k_014_chr2:11630014-11640014_p0070__A12R
ACGTCCGCCGCATCTACGAGcatcaacgccacgatcagctATTGCCCTACTCGCAAGCGGtgttgagctg
acttctctctcacactctctctccatctttCTGAACGGCGCACGTGTCTT

>A05F__commonRT__Read014__boundary_10k_014_chr2:11630014-11640014_p0071__A12R
ACGTCCGCCGCATCTACGAGcatcaacgccacgatcagctATTGCCCTACTCGCAAGCGGcgcggtagca
gcagatggtaaaaggtaaagagagagagagCTGAACGGCGCACGTGTCTT

>A05F__commonRT__Read014__boundary_10k_014_chr2:11630014-11640014_p0072__A12R
ACGTCCGCCGCATCTACGAGcatcaacgccacgatcagctATTGCCCTACTCGCAAGCGGgaccgttgca
attaacgacgtattgttcaaggggttcactCTGAACGGCGCACGTGTCTT

>A05F__commonRT__Read014__boundary_10k_014_chr2:11630014-11640014_p0073__A12R
ACGTCCGCCGCATCTACGAGcatcaacgccacgatcagctATTGCCCTACTCGCAAGCGGcctagctgga
aattctaaaacttcagaaaaataaagtttgCTGAACGGCGCACGTGTCTT

>A05F__commonRT__Read014__boundary_10k_014_chr2:11630014-11640014_p0074__A12R
ACGTCCGCCGCATCTACGAGcatcaacgccacgatcagctATTGCCCTACTCGCAAGCGGgaaacctaag
cttagtatcttagtacctttaaaatctgaaCTGAACGGCGCACGTGTCTT

>A05F__commonRT__Read014__boundary_10k_014_chr2:11630014-11640014_p0075__A12R
ACGTCCGCCGCATCTACGAGcatcaacgccacgatcagctATTGCCCTACTCGCAAGCGGtagtatccta
ggatcttagtatctgcaacttagtttctaaCTGAACGGCGCACGTGTCTT

>A05F__commonRT__Read014__boundary_10k_014_chr2:11630014-11640014_p0076__A12R
ACGTCCGCCGCATCTACGAGcatcaacgccacgatcagctATTGCCCTACTCGCAAGCGGgatatgatga
ctgctttcatcaataacatgtacaataaagCTGAACGGCGCACGTGTCTT

>A05F__commonRT__Read014__boundary_10k_014_chr2:11630014-11640014_p0077__A12R
ACGTCCGCCGCATCTACGAGcatcaacgccacgatcagctATTGCCCTACTCGCAAGCGGgacgtaggaa
gcttgtcaggcagaaatggattctatgaatCTGAACGGCGCACGTGTCTT

>A05F__commonRT__Read014__boundary_10k_014_chr2:11630014-11640014_p0078__A12R
ACGTCCGCCGCATCTACGAGcatcaacgccacgatcagctATTGCCCTACTCGCAAGCGGgaagatgggt
gtggacgaaattgaaatttgcatgcttgaaCTGAACGGCGCACGTGTCTT

>A05F__commonRT__Read014__boundary_10k_014_chr2:11630014-11640014_p0079__A12R
ACGTCCGCCGCATCTACGAGcatcaacgccacgatcagctATTGCCCTACTCGCAAGCGGatttcgaggg
cgcgatacatgcaggagagcggaaaatattCTGAACGGCGCACGTGTCTT

>A05F__commonRT__Read014__boundary_10k_014_chr2:11630014-11640014_p0080__A12R
ACGTCCGCCGCATCTACGAGcatcaacgccacgatcagctATTGCCCTACTCGCAAGCGGgccgataaga
aaaagaaaaagtgcattttacgagagattcCTGAACGGCGCACGTGTCTT

>A05F__commonRT__Read014__boundary_10k_014_chr2:11630014-11640014_p0081__A12R
ACGTCCGCCGCATCTACGAGcatcaacgccacgatcagctATTGCCCTACTCGCAAGCGGctctccgcat
aggaggacaaagaagaacgaaccaccgcccCTGAACGGCGCACGTGTCTT

>A05F__commonRT__Read014__boundary_10k_014_chr2:11630014-11640014_p0082__A12R
ACGTCCGCCGCATCTACGAGcatcaacgccacgatcagctATTGCCCTACTCGCAAGCGGgttctgtaac
cagtgattacgtattcaatataatcacgggCTGAACGGCGCACGTGTCTT

>A05F__commonRT__Read014__boundary_10k_014_chr2:11630014-11640014_p0083__A12R
ACGTCCGCCGCATCTACGAGcatcaacgccacgatcagctATTGCCCTACTCGCAAGCGGtttacatgaa
aaagagctgctgttgggaaaaaatagatagCTGAACGGCGCACGTGTCTT

>A05F__commonRT__Read014__boundary_10k_014_chr2:11630014-11640014_p0084__A12R
ACGTCCGCCGCATCTACGAGcatcaacgccacgatcagctATTGCCCTACTCGCAAGCGGattacctaaa
gagaagattgtgatgcaatggtaattgatgCTGAACGGCGCACGTGTCTT

>A05F__commonRT__Read014__boundary_10k_014_chr2:11630014-11640014_p0085__A12R
ACGTCCGCCGCATCTACGAGcatcaacgccacgatcagctATTGCCCTACTCGCAAGCGGtaacgacctg
caattacggagagctccatgtgccggcatcCTGAACGGCGCACGTGTCTT

>A05F__commonRT__Read014__boundary_10k_014_chr2:11630014-11640014_p0086__A12R
ACGTCCGCCGCATCTACGAGcatcaacgccacgatcagctATTGCCCTACTCGCAAGCGGtaagagtaat
agcgattattcgacgaatcaattatccacaCTGAACGGCGCACGTGTCTT

>A05F__commonRT__Read014__boundary_10k_014_chr2:11630014-11640014_p0087__A12R
ACGTCCGCCGCATCTACGAGcatcaacgccacgatcagctATTGCCCTACTCGCAAGCGGtaaagattag
ctcaagaaaagctcaagaattttccacgtaCTGAACGGCGCACGTGTCTT

>A05F__commonRT__Read014__boundary_10k_014_chr2:11630014-11640014_p0088__A12R
ACGTCCGCCGCATCTACGAGcatcaacgccacgatcagctATTGCCCTACTCGCAAGCGGccattgttca
accttgacagattatatttcagttttctgtCTGAACGGCGCACGTGTCTT

>A05F__commonRT__Read014__boundary_10k_014_chr2:11630014-11640014_p0089__A12R
ACGTCCGCCGCATCTACGAGcatcaacgccacgatcagctATTGCCCTACTCGCAAGCGGgcaatactat
ccgataattcggttttttctctattagtatCTGAACGGCGCACGTGTCTT

>A05F__commonRT__Read014__boundary_10k_014_chr2:11630014-11640014_p0090__A12R
ACGTCCGCCGCATCTACGAGcatcaacgccacgatcagctATTGCCCTACTCGCAAGCGGttttctgtgt
tgacactggcgcttagcaagaaccttagaaCTGAACGGCGCACGTGTCTT

>A05F__commonRT__Read014__boundary_10k_014_chr2:11630014-11640014_p0091__A12R
ACGTCCGCCGCATCTACGAGcatcaacgccacgatcagctATTGCCCTACTCGCAAGCGGgccctttaaa
aaattgaccactgacaaagtattgaatattCTGAACGGCGCACGTGTCTT

>A05F__commonRT__Read014__boundary_10k_014_chr2:11630014-11640014_p0092__A12R
ACGTCCGCCGCATCTACGAGcatcaacgccacgatcagctATTGCCCTACTCGCAAGCGGcatttcctct
attagcatcttgcccaattgttcaactttgCTGAACGGCGCACGTGTCTT

>A05F__commonRT__Read014__boundary_10k_014_chr2:11630014-11640014_p0093__A12R
ACGTCCGCCGCATCTACGAGcatcaacgccacgatcagctATTGCCCTACTCGCAAGCGGcgaaaaagga
gtttttaccacgtttgattgtaaatgaaaaCTGAACGGCGCACGTGTCTT

>A05F__commonRT__Read014__boundary_10k_014_chr2:11630014-11640014_p0094__A12R
ACGTCCGCCGCATCTACGAGcatcaacgccacgatcagctATTGCCCTACTCGCAAGCGGcgctaagtat
gcaactagtaagaatttttttggtctacttCTGAACGGCGCACGTGTCTT

>A05F__commonRT__Read014__boundary_10k_014_chr2:11630014-11640014_p0095__A12R
ACGTCCGCCGCATCTACGAGcatcaacgccacgatcagctATTGCCCTACTCGCAAGCGGttgggatatt
gccaaacttctacaggttcgacccttacaaCTGAACGGCGCACGTGTCTT

>A05F__commonRT__Read014__boundary_10k_014_chr2:11630014-11640014_p0096__A12R
ACGTCCGCCGCATCTACGAGcatcaacgccacgatcagctATTGCCCTACTCGCAAGCGGcaacgtttga
taaagtctagagcagtattcattagttataCTGAACGGCGCACGTGTCTT

>A05F__commonRT__Read014__boundary_10k_014_chr2:11630014-11640014_p0097__A12R
ACGTCCGCCGCATCTACGAGcatcaacgccacgatcagctATTGCCCTACTCGCAAGCGGcttctctgca
attcgttgcaactttcgatttaaaaataccCTGAACGGCGCACGTGTCTT

>A05F__commonRT__Read014__boundary_10k_014_chr2:11630014-11640014_p0098__A12R
ACGTCCGCCGCATCTACGAGcatcaacgccacgatcagctATTGCCCTACTCGCAAGCGGttctcatgaa
ctgcctattctaggatgttttacaagctttCTGAACGGCGCACGTGTCTT

>A05F__commonRT__Read014__boundary_10k_014_chr2:11630014-11640014_p0099__A12R
ACGTCCGCCGCATCTACGAGcatcaacgccacgatcagctATTGCCCTACTCGCAAGCGGgttcaggttt
tgagtattttttcaaacgttttgtttctcaCTGAACGGCGCACGTGTCTT

>A05F__commonRT__Read014__boundary_10k_014_chr2:11630014-11640014_p0100__A12R
ACGTCCGCCGCATCTACGAGcatcaacgccacgatcagctATTGCCCTACTCGCAAGCGGgatccatgtt
gaactgattattgattttgagtagtattgaCTGAACGGCGCACGTGTCTT

>A05F__commonRT__Read015__boundary_10k_015_chr2:11640015-11650015_p0001__A12R
ACGTCCGCCGCATCTACGAGcatcaacgccacgatcagctGGTCGATGCCCTAATCCACGaccaaacttg
caccaagccggacgtaactgactatcactcCTGAACGGCGCACGTGTCTT

>A05F__commonRT__Read015__boundary_10k_015_chr2:11640015-11650015_p0002__A12R
ACGTCCGCCGCATCTACGAGcatcaacgccacgatcagctGGTCGATGCCCTAATCCACGaattgaatac
tcaatcttcgataattttctcacatgtcgcCTGAACGGCGCACGTGTCTT

>A05F__commonRT__Read015__boundary_10k_015_chr2:11640015-11650015_p0003__A12R
ACGTCCGCCGCATCTACGAGcatcaacgccacgatcagctGGTCGATGCCCTAATCCACGccagatttgt
taatctaaaacatggttcttccaattcaaaCTGAACGGCGCACGTGTCTT

>A05F__commonRT__Read015__boundary_10k_015_chr2:11640015-11650015_p0004__A12R
ACGTCCGCCGCATCTACGAGcatcaacgccacgatcagctGGTCGATGCCCTAATCCACGatacgcaaaa
agttcaacactatagcgcaaaaagttcaacCTGAACGGCGCACGTGTCTT

>A05F__commonRT__Read015__boundary_10k_015_chr2:11640015-11650015_p0005__A12R
ACGTCCGCCGCATCTACGAGcatcaacgccacgatcagctGGTCGATGCCCTAATCCACGtatggctcac
tttcggcctacgcttgtcttctttctaaacCTGAACGGCGCACGTGTCTT

>A05F__commonRT__Read015__boundary_10k_015_chr2:11640015-11650015_p0006__A12R
ACGTCCGCCGCATCTACGAGcatcaacgccacgatcagctGGTCGATGCCCTAATCCACGaattaccgga
actaagtcgggactcggcggactattgtgcCTGAACGGCGCACGTGTCTT

>A05F__commonRT__Read015__boundary_10k_015_chr2:11640015-11650015_p0007__A12R
ACGTCCGCCGCATCTACGAGcatcaacgccacgatcagctGGTCGATGCCCTAATCCACGcagctcccag
tgttgacgtggcaccgctttgataagatgaCTGAACGGCGCACGTGTCTT

>A05F__commonRT__Read015__boundary_10k_015_chr2:11640015-11650015_p0008__A12R
ACGTCCGCCGCATCTACGAGcatcaacgccacgatcagctGGTCGATGCCCTAATCCACGcatacacgaa
gttccttgctgcaatgtccctgtggatgacCTGAACGGCGCACGTGTCTT

>A05F__commonRT__Read015__boundary_10k_015_chr2:11640015-11650015_p0009__A12R
ACGTCCGCCGCATCTACGAGcatcaacgccacgatcagctGGTCGATGCCCTAATCCACGcaaatgccca
gacatcggtcttagtagtgaatggtccgccCTGAACGGCGCACGTGTCTT

>A05F__commonRT__Read015__boundary_10k_015_chr2:11640015-11650015_p0010__A12R
ACGTCCGCCGCATCTACGAGcatcaacgccacgatcagctGGTCGATGCCCTAATCCACGggctggagtg
catccttgtatatttcccacgacaacactgCTGAACGGCGCACGTGTCTT

>A05F__commonRT__Read015__boundary_10k_015_chr2:11640015-11650015_p0011__A12R
ACGTCCGCCGCATCTACGAGcatcaacgccacgatcagctGGTCGATGCCCTAATCCACGaaccttttgt
gtaacttcggcgatcgtcatccctggatatCTGAACGGCGCACGTGTCTT

>A05F__commonRT__Read015__boundary_10k_015_chr2:11640015-11650015_p0012__A12R
ACGTCCGCCGCATCTACGAGcatcaacgccacgatcagctGGTCGATGCCCTAATCCACGcgcaagaaac
tcacaatcagagatttgatacccaccatttCTGAACGGCGCACGTGTCTT

>A05F__commonRT__Read015__boundary_10k_015_chr2:11640015-11650015_p0013__A12R
ACGTCCGCCGCATCTACGAGcatcaacgccacgatcagctGGTCGATGCCCTAATCCACGtttcagccat
atgtggacgctctcgctcgttctctcgccaCTGAACGGCGCACGTGTCTT

>A05F__commonRT__Read015__boundary_10k_015_chr2:11640015-11650015_p0014__A12R
ACGTCCGCCGCATCTACGAGcatcaacgccacgatcagctGGTCGATGCCCTAATCCACGagatttcctt
cggaagacgttgtccaacttttacatccatCTGAACGGCGCACGTGTCTT

>A05F__commonRT__Read015__boundary_10k_015_chr2:11640015-11650015_p0015__A12R
ACGTCCGCCGCATCTACGAGcatcaacgccacgatcagctGGTCGATGCCCTAATCCACGtggtgggaat
tcgaatatgatttggatcctcatactttatCTGAACGGCGCACGTGTCTT

>A05F__commonRT__Read015__boundary_10k_015_chr2:11640015-11650015_p0016__A12R
ACGTCCGCCGCATCTACGAGcatcaacgccacgatcagctGGTCGATGCCCTAATCCACGtgtattccag
aaaaatctttccaggtttgtaaacctgctcCTGAACGGCGCACGTGTCTT

>A05F__commonRT__Read015__boundary_10k_015_chr2:11640015-11650015_p0017__A12R
ACGTCCGCCGCATCTACGAGcatcaacgccacgatcagctGGTCGATGCCCTAATCCACGatgacattga
aattgaaattggtcaagtggagggatttttCTGAACGGCGCACGTGTCTT

>A05F__commonRT__Read015__boundary_10k_015_chr2:11640015-11650015_p0018__A12R
ACGTCCGCCGCATCTACGAGcatcaacgccacgatcagctGGTCGATGCCCTAATCCACGgcagaggtcc
gaccaacaacttttggagatcagaaaattgCTGAACGGCGCACGTGTCTT

>A05F__commonRT__Read015__boundary_10k_015_chr2:11640015-11650015_p0019__A12R
ACGTCCGCCGCATCTACGAGcatcaacgccacgatcagctGGTCGATGCCCTAATCCACGcgaattgaca
accgacaacgtgcggaggacaaacagatgaCTGAACGGCGCACGTGTCTT

>A05F__commonRT__Read015__boundary_10k_015_chr2:11640015-11650015_p0020__A12R
ACGTCCGCCGCATCTACGAGcatcaacgccacgatcagctGGTCGATGCCCTAATCCACGggcgaaagcg
cggaaacgcagaggagaaacggacgaaaaaCTGAACGGCGCACGTGTCTT

>A05F__commonRT__Read015__boundary_10k_015_chr2:11640015-11650015_p0021__A12R
ACGTCCGCCGCATCTACGAGcatcaacgccacgatcagctGGTCGATGCCCTAATCCACGtccgtggaga
cacagagaaaatcttcaaagagcgcgcgacCTGAACGGCGCACGTGTCTT

>A05F__commonRT__Read015__boundary_10k_015_chr2:11640015-11650015_p0022__A12R
ACGTCCGCCGCATCTACGAGcatcaacgccacgatcagctGGTCGATGCCCTAATCCACGagattaccgc
ttccaattctcatcgtccttcttccttttcCTGAACGGCGCACGTGTCTT

>A05F__commonRT__Read015__boundary_10k_015_chr2:11640015-11650015_p0023__A12R
ACGTCCGCCGCATCTACGAGcatcaacgccacgatcagctGGTCGATGCCCTAATCCACGggcgattatg
aagaaaaagaagtatgagaaggaaaaataaCTGAACGGCGCACGTGTCTT

>A05F__commonRT__Read015__boundary_10k_015_chr2:11640015-11650015_p0024__A12R
ACGTCCGCCGCATCTACGAGcatcaacgccacgatcagctGGTCGATGCCCTAATCCACGaactttgatc
ataagatggactggatggtataaaaggagtCTGAACGGCGCACGTGTCTT

>A05F__commonRT__Read015__boundary_10k_015_chr2:11640015-11650015_p0025__A12R
ACGTCCGCCGCATCTACGAGcatcaacgccacgatcagctGGTCGATGCCCTAATCCACGagttgaatcc
ttattgaagccacgccttctgtgatactgtCTGAACGGCGCACGTGTCTT

>A05F__commonRT__Read015__boundary_10k_015_chr2:11640015-11650015_p0026__A12R
ACGTCCGCCGCATCTACGAGcatcaacgccacgatcagctGGTCGATGCCCTAATCCACGccataaaacc
ttcaaccatatctaatcacaaagtttactgCTGAACGGCGCACGTGTCTT

>A05F__commonRT__Read015__boundary_10k_015_chr2:11640015-11650015_p0027__A12R
ACGTCCGCCGCATCTACGAGcatcaacgccacgatcagctGGTCGATGCCCTAATCCACGtcactgattg
gtcgccggacttcttactttatattttgtaCTGAACGGCGCACGTGTCTT

>A05F__commonRT__Read015__boundary_10k_015_chr2:11640015-11650015_p0028__A12R
ACGTCCGCCGCATCTACGAGcatcaacgccacgatcagctGGTCGATGCCCTAATCCACGgcagccattt
tcgaaatttatctatgtgtatatttaccaaCTGAACGGCGCACGTGTCTT

>A05F__commonRT__Read015__boundary_10k_015_chr2:11640015-11650015_p0029__A12R
ACGTCCGCCGCATCTACGAGcatcaacgccacgatcagctGGTCGATGCCCTAATCCACGacggaaaaat
cttaaatctcatcaaagtgaacgaccaataCTGAACGGCGCACGTGTCTT

>A05F__commonRT__Read015__boundary_10k_015_chr2:11640015-11650015_p0030__A12R
ACGTCCGCCGCATCTACGAGcatcaacgccacgatcagctGGTCGATGCCCTAATCCACGtgatctttgc
gtcagcgccttagagattccgttatagagaCTGAACGGCGCACGTGTCTT

>A05F__commonRT__Read015__boundary_10k_015_chr2:11640015-11650015_p0031__A12R
ACGTCCGCCGCATCTACGAGcatcaacgccacgatcagctGGTCGATGCCCTAATCCACGtccgacagca
tatggcttttgtagatttggtttcccccacCTGAACGGCGCACGTGTCTT

>A05F__commonRT__Read015__boundary_10k_015_chr2:11640015-11650015_p0032__A12R
ACGTCCGCCGCATCTACGAGcatcaacgccacgatcagctGGTCGATGCCCTAATCCACGtgtcagtgaa
tgtcccggcgtgattgtatgaacatttgcaCTGAACGGCGCACGTGTCTT

>A05F__commonRT__Read015__boundary_10k_015_chr2:11640015-11650015_p0033__A12R
ACGTCCGCCGCATCTACGAGcatcaacgccacgatcagctGGTCGATGCCCTAATCCACGttctcaagac
atcattgtaagtgctgtagcggtcaaacatCTGAACGGCGCACGTGTCTT

>A05F__commonRT__Read015__boundary_10k_015_chr2:11640015-11650015_p0034__A12R
ACGTCCGCCGCATCTACGAGcatcaacgccacgatcagctGGTCGATGCCCTAATCCACGtttttgcatc
taaagtcgtgaaaacttggggttttctgtaCTGAACGGCGCACGTGTCTT

>A05F__commonRT__Read015__boundary_10k_015_chr2:11640015-11650015_p0035__A12R
ACGTCCGCCGCATCTACGAGcatcaacgccacgatcagctGGTCGATGCCCTAATCCACGagatcatgat
ttcattcctcgcagcatctataaacgtcacCTGAACGGCGCACGTGTCTT

>A05F__commonRT__Read015__boundary_10k_015_chr2:11640015-11650015_p0036__A12R
ACGTCCGCCGCATCTACGAGcatcaacgccacgatcagctGGTCGATGCCCTAATCCACGcatccatgat
atcataaatgaagacgaatgcagaccatatCTGAACGGCGCACGTGTCTT

>A05F__commonRT__Read015__boundary_10k_015_chr2:11640015-11650015_p0037__A12R
ACGTCCGCCGCATCTACGAGcatcaacgccacgatcagctGGTCGATGCCCTAATCCACGatctagaatt
tctagacagaatttcagatagtaagtgcgtCTGAACGGCGCACGTGTCTT

>A05F__commonRT__Read015__boundary_10k_015_chr2:11640015-11650015_p0038__A12R
ACGTCCGCCGCATCTACGAGcatcaacgccacgatcagctGGTCGATGCCCTAATCCACGagtgacacgg
aaaattgaaactctttaaaaaagtgtttcaCTGAACGGCGCACGTGTCTT

>A05F__commonRT__Read015__boundary_10k_015_chr2:11640015-11650015_p0039__A12R
ACGTCCGCCGCATCTACGAGcatcaacgccacgatcagctGGTCGATGCCCTAATCCACGtgataaccag
ttgttctttttatagttaaaaggcctttgtCTGAACGGCGCACGTGTCTT

>A05F__commonRT__Read015__boundary_10k_015_chr2:11640015-11650015_p0040__A12R
ACGTCCGCCGCATCTACGAGcatcaacgccacgatcagctGGTCGATGCCCTAATCCACGaagttagtgt
atttagattaaaccctacttctacggagtaCTGAACGGCGCACGTGTCTT

>A05F__commonRT__Read015__boundary_10k_015_chr2:11640015-11650015_p0041__A12R
ACGTCCGCCGCATCTACGAGcatcaacgccacgatcagctGGTCGATGCCCTAATCCACGtcaaaattta
gcgatttgacaaaacattttccgattttccCTGAACGGCGCACGTGTCTT

>A05F__commonRT__Read015__boundary_10k_015_chr2:11640015-11650015_p0042__A12R
ACGTCCGCCGCATCTACGAGcatcaacgccacgatcagctGGTCGATGCCCTAATCCACGcccaaaaaat
ttcacaatttaccacaaaaatttggacagtCTGAACGGCGCACGTGTCTT

>A05F__commonRT__Read015__boundary_10k_015_chr2:11640015-11650015_p0043__A12R
ACGTCCGCCGCATCTACGAGcatcaacgccacgatcagctGGTCGATGCCCTAATCCACGggttcagatt
gttattccagactgattattgaaaaacaaaCTGAACGGCGCACGTGTCTT

>A05F__commonRT__Read015__boundary_10k_015_chr2:11640015-11650015_p0044__A12R
ACGTCCGCCGCATCTACGAGcatcaacgccacgatcagctGGTCGATGCCCTAATCCACGgttttttcac
actttgactggaaaacaagaccccggaaaaCTGAACGGCGCACGTGTCTT

>A05F__commonRT__Read015__boundary_10k_015_chr2:11640015-11650015_p0045__A12R
ACGTCCGCCGCATCTACGAGcatcaacgccacgatcagctGGTCGATGCCCTAATCCACGaccagttacg
aatgaacataaattcgtgtgtaatttttgcCTGAACGGCGCACGTGTCTT

>A05F__commonRT__Read015__boundary_10k_015_chr2:11640015-11650015_p0046__A12R
ACGTCCGCCGCATCTACGAGcatcaacgccacgatcagctGGTCGATGCCCTAATCCACGagcacatcta
gcagcaatctgaaagatcttaaagaagcagCTGAACGGCGCACGTGTCTT

>A05F__commonRT__Read015__boundary_10k_015_chr2:11640015-11650015_p0047__A12R
ACGTCCGCCGCATCTACGAGcatcaacgccacgatcagctGGTCGATGCCCTAATCCACGgatctatttt
tagtttgataaaagttgagtgcaaaccttgCTGAACGGCGCACGTGTCTT

>A05F__commonRT__Read015__boundary_10k_015_chr2:11640015-11650015_p0048__A12R
ACGTCCGCCGCATCTACGAGcatcaacgccacgatcagctGGTCGATGCCCTAATCCACGcagtaggcaa
atcacgtggcagacgatttgactaataatgCTGAACGGCGCACGTGTCTT

>A05F__commonRT__Read015__boundary_10k_015_chr2:11640015-11650015_p0049__A12R
ACGTCCGCCGCATCTACGAGcatcaacgccacgatcagctGGTCGATGCCCTAATCCACGgaatatctta
agttagtaccaactgaaaaatgggatcaaaCTGAACGGCGCACGTGTCTT

>A05F__commonRT__Read015__boundary_10k_015_chr2:11640015-11650015_p0050__A12R
ACGTCCGCCGCATCTACGAGcatcaacgccacgatcagctGGTCGATGCCCTAATCCACGgcaaaaaaaa
cacagtgtaaacagatttgcaaacttttgaCTGAACGGCGCACGTGTCTT

>A05F__commonRT__Read015__boundary_10k_015_chr2:11640015-11650015_p0051__A12R
ACGTCCGCCGCATCTACGAGcatcaacgccacgatcagctGGTCGATGCCCTAATCCACGtatttcctcc
gcaaaaacattacaattgatcatttgacatCTGAACGGCGCACGTGTCTT

>A05F__commonRT__Read015__boundary_10k_015_chr2:11640015-11650015_p0052__A12R
ACGTCCGCCGCATCTACGAGcatcaacgccacgatcagctGGTCGATGCCCTAATCCACGaatcacctag
atttacttgtgtcgcatgtttcaaaaagtcCTGAACGGCGCACGTGTCTT

>A05F__commonRT__Read015__boundary_10k_015_chr2:11640015-11650015_p0053__A12R
ACGTCCGCCGCATCTACGAGcatcaacgccacgatcagctGGTCGATGCCCTAATCCACGcgctacaggt
gtcaattgaaatatatttcttaacaatttcCTGAACGGCGCACGTGTCTT

>A05F__commonRT__Read015__boundary_10k_015_chr2:11640015-11650015_p0054__A12R
ACGTCCGCCGCATCTACGAGcatcaacgccacgatcagctGGTCGATGCCCTAATCCACGatggtgatgg
taagttgaaggatcagaactattttggtatCTGAACGGCGCACGTGTCTT

>A05F__commonRT__Read015__boundary_10k_015_chr2:11640015-11650015_p0055__A12R
ACGTCCGCCGCATCTACGAGcatcaacgccacgatcagctGGTCGATGCCCTAATCCACGaacgagatga
gtgataagcgggggaattttgaggagaatgCTGAACGGCGCACGTGTCTT

>A05F__commonRT__Read015__boundary_10k_015_chr2:11640015-11650015_p0056__A12R
ACGTCCGCCGCATCTACGAGcatcaacgccacgatcagctGGTCGATGCCCTAATCCACGggttatcttt
tggacggaggaagttggaggggggggggggCTGAACGGCGCACGTGTCTT

>A05F__commonRT__Read015__boundary_10k_015_chr2:11640015-11650015_p0057__A12R
ACGTCCGCCGCATCTACGAGcatcaacgccacgatcagctGGTCGATGCCCTAATCCACGagacgagaca
aagacaattgcaacgtcacaagcacagttcCTGAACGGCGCACGTGTCTT

>A05F__commonRT__Read015__boundary_10k_015_chr2:11640015-11650015_p0058__A12R
ACGTCCGCCGCATCTACGAGcatcaacgccacgatcagctGGTCGATGCCCTAATCCACGcgatcaaatt
gggatttcagatggatatagtacaggatctCTGAACGGCGCACGTGTCTT

>A05F__commonRT__Read015__boundary_10k_015_chr2:11640015-11650015_p0059__A12R
ACGTCCGCCGCATCTACGAGcatcaacgccacgatcagctGGTCGATGCCCTAATCCACGggagccacga
aagagttatggttcatctttcatcgatgaaCTGAACGGCGCACGTGTCTT

>A05F__commonRT__Read015__boundary_10k_015_chr2:11640015-11650015_p0060__A12R
ACGTCCGCCGCATCTACGAGcatcaacgccacgatcagctGGTCGATGCCCTAATCCACGataaaataca
gtactacccgcctagacatttgatggatctCTGAACGGCGCACGTGTCTT

>A05F__commonRT__Read015__boundary_10k_015_chr2:11640015-11650015_p0061__A12R
ACGTCCGCCGCATCTACGAGcatcaacgccacgatcagctGGTCGATGCCCTAATCCACGcctcaaacct
tcaaaagtcagagaagaaaacaaagaaataCTGAACGGCGCACGTGTCTT

>A05F__commonRT__Read015__boundary_10k_015_chr2:11640015-11650015_p0062__A12R
ACGTCCGCCGCATCTACGAGcatcaacgccacgatcagctGGTCGATGCCCTAATCCACGttattaaaac
agaacacaaagactagatatgcaagccgttCTGAACGGCGCACGTGTCTT

>A05F__commonRT__Read015__boundary_10k_015_chr2:11640015-11650015_p0063__A12R
ACGTCCGCCGCATCTACGAGcatcaacgccacgatcagctGGTCGATGCCCTAATCCACGctcttctgta
ggaccagttagttaaaattctttaattgttCTGAACGGCGCACGTGTCTT

>A05F__commonRT__Read015__boundary_10k_015_chr2:11640015-11650015_p0064__A12R
ACGTCCGCCGCATCTACGAGcatcaacgccacgatcagctGGTCGATGCCCTAATCCACGgtaagtgcct
aatttataggtcctctttcaaatgacatagCTGAACGGCGCACGTGTCTT

>A05F__commonRT__Read015__boundary_10k_015_chr2:11640015-11650015_p0065__A12R
ACGTCCGCCGCATCTACGAGcatcaacgccacgatcagctGGTCGATGCCCTAATCCACGaaacgatcgg
caatttgcagaagttgaaatttctggcaaaCTGAACGGCGCACGTGTCTT

>A05F__commonRT__Read015__boundary_10k_015_chr2:11640015-11650015_p0066__A12R
ACGTCCGCCGCATCTACGAGcatcaacgccacgatcagctGGTCGATGCCCTAATCCACGtgctgataag
ctgcgggggaggacaggacgactcatcaatCTGAACGGCGCACGTGTCTT

>A05F__commonRT__Read015__boundary_10k_015_chr2:11640015-11650015_p0067__A12R
ACGTCCGCCGCATCTACGAGcatcaacgccacgatcagctGGTCGATGCCCTAATCCACGaagaaatagg
tggaggaggagagagaggttacacatacacCTGAACGGCGCACGTGTCTT

>A05F__commonRT__Read015__boundary_10k_015_chr2:11640015-11650015_p0068__A12R
ACGTCCGCCGCATCTACGAGcatcaacgccacgatcagctGGTCGATGCCCTAATCCACGgtataggcgg
tggtgatgatgatgataagggaggagaaatCTGAACGGCGCACGTGTCTT

>A05F__commonRT__Read015__boundary_10k_015_chr2:11640015-11650015_p0069__A12R
ACGTCCGCCGCATCTACGAGcatcaacgccacgatcagctGGTCGATGCCCTAATCCACGtaactggttc
aacagcaccagaaggagggaaaagcagacgCTGAACGGCGCACGTGTCTT

>A05F__commonRT__Read015__boundary_10k_015_chr2:11640015-11650015_p0070__A12R
ACGTCCGCCGCATCTACGAGcatcaacgccacgatcagctGGTCGATGCCCTAATCCACGgtggaggagt
gagaacatttgagggaacggcgattccccgCTGAACGGCGCACGTGTCTT

>A05F__commonRT__Read015__boundary_10k_015_chr2:11640015-11650015_p0071__A12R
ACGTCCGCCGCATCTACGAGcatcaacgccacgatcagctGGTCGATGCCCTAATCCACGtgggccaccg
attttggggtcatcttgacgacgacttcggCTGAACGGCGCACGTGTCTT

>A05F__commonRT__Read015__boundary_10k_015_chr2:11640015-11650015_p0072__A12R
ACGTCCGCCGCATCTACGAGcatcaacgccacgatcagctGGTCGATGCCCTAATCCACGctagataagt
ggcctgaaatggcgaaggcttgaggtgaagCTGAACGGCGCACGTGTCTT

>A05F__commonRT__Read015__boundary_10k_015_chr2:11640015-11650015_p0073__A12R
ACGTCCGCCGCATCTACGAGcatcaacgccacgatcagctGGTCGATGCCCTAATCCACGccgtgtaaac
ttccagacgatgtttgagcacttttcaattCTGAACGGCGCACGTGTCTT

>A05F__commonRT__Read015__boundary_10k_015_chr2:11640015-11650015_p0074__A12R
ACGTCCGCCGCATCTACGAGcatcaacgccacgatcagctGGTCGATGCCCTAATCCACGcattatagtc
tagaaaatgcagagacctctagaatacgctCTGAACGGCGCACGTGTCTT

>A05F__commonRT__Read015__boundary_10k_015_chr2:11640015-11650015_p0075__A12R
ACGTCCGCCGCATCTACGAGcatcaacgccacgatcagctGGTCGATGCCCTAATCCACGtcatgtggga
ttgtgatgcagaagtctggaatttttaaacCTGAACGGCGCACGTGTCTT

>A05F__commonRT__Read015__boundary_10k_015_chr2:11640015-11650015_p0076__A12R
ACGTCCGCCGCATCTACGAGcatcaacgccacgatcagctGGTCGATGCCCTAATCCACGgaattggcct
tctcttttggtcttgtaaacggcagagtatCTGAACGGCGCACGTGTCTT

>A05F__commonRT__Read015__boundary_10k_015_chr2:11640015-11650015_p0077__A12R
ACGTCCGCCGCATCTACGAGcatcaacgccacgatcagctGGTCGATGCCCTAATCCACGaaggaaagat
aactcacaaactttgtcaacgcggttcgctCTGAACGGCGCACGTGTCTT

>A05F__commonRT__Read015__boundary_10k_015_chr2:11640015-11650015_p0078__A12R
ACGTCCGCCGCATCTACGAGcatcaacgccacgatcagctGGTCGATGCCCTAATCCACGaaggttaagg
tgtttggagttttgggagtttgaaataaagCTGAACGGCGCACGTGTCTT

>A05F__commonRT__Read015__boundary_10k_015_chr2:11640015-11650015_p0079__A12R
ACGTCCGCCGCATCTACGAGcatcaacgccacgatcagctGGTCGATGCCCTAATCCACGtcacattcct
ctacggattatgtgcaacagattatttcttCTGAACGGCGCACGTGTCTT

>A05F__commonRT__Read015__boundary_10k_015_chr2:11640015-11650015_p0080__A12R
ACGTCCGCCGCATCTACGAGcatcaacgccacgatcagctGGTCGATGCCCTAATCCACGgaggcgacag
tctgaaagaattaaagaattagtttgttgaCTGAACGGCGCACGTGTCTT

>A05F__commonRT__Read015__boundary_10k_015_chr2:11640015-11650015_p0081__A12R
ACGTCCGCCGCATCTACGAGcatcaacgccacgatcagctGGTCGATGCCCTAATCCACGtgattttcgc
ggaaatttgctctggaagcactgggctcatCTGAACGGCGCACGTGTCTT

>A05F__commonRT__Read015__boundary_10k_015_chr2:11640015-11650015_p0082__A12R
ACGTCCGCCGCATCTACGAGcatcaacgccacgatcagctGGTCGATGCCCTAATCCACGcaggtgtgag
ttcaattttgagaagaactgggtggcatttCTGAACGGCGCACGTGTCTT

>A05F__commonRT__Read015__boundary_10k_015_chr2:11640015-11650015_p0083__A12R
ACGTCCGCCGCATCTACGAGcatcaacgccacgatcagctGGTCGATGCCCTAATCCACGgtccaccttg
gctgatgtctgttgcctccgcaaaatgaatCTGAACGGCGCACGTGTCTT

>A05F__commonRT__Read015__boundary_10k_015_chr2:11640015-11650015_p0084__A12R
ACGTCCGCCGCATCTACGAGcatcaacgccacgatcagctGGTCGATGCCCTAATCCACGggattttgga
aatgaagctccacgtcgatatgagatggatCTGAACGGCGCACGTGTCTT

>A05F__commonRT__Read015__boundary_10k_015_chr2:11640015-11650015_p0085__A12R
ACGTCCGCCGCATCTACGAGcatcaacgccacgatcagctGGTCGATGCCCTAATCCACGatgaatcgtg
tattggcgctagagtacaactttgagagctCTGAACGGCGCACGTGTCTT

>A05F__commonRT__Read015__boundary_10k_015_chr2:11640015-11650015_p0086__A12R
ACGTCCGCCGCATCTACGAGcatcaacgccacgatcagctGGTCGATGCCCTAATCCACGggatttcaga
agttctttaatttcagggacatcattccaaCTGAACGGCGCACGTGTCTT

>A05F__commonRT__Read015__boundary_10k_015_chr2:11640015-11650015_p0087__A12R
ACGTCCGCCGCATCTACGAGcatcaacgccacgatcagctGGTCGATGCCCTAATCCACGgaattcggaa
caactcttttccattggtagttgtgagagaCTGAACGGCGCACGTGTCTT

>A05F__commonRT__Read015__boundary_10k_015_chr2:11640015-11650015_p0088__A12R
ACGTCCGCCGCATCTACGAGcatcaacgccacgatcagctGGTCGATGCCCTAATCCACGgaatttagca
ctccagaagacttctccattttctggatgtCTGAACGGCGCACGTGTCTT

>A05F__commonRT__Read015__boundary_10k_015_chr2:11640015-11650015_p0089__A12R
ACGTCCGCCGCATCTACGAGcatcaacgccacgatcagctGGTCGATGCCCTAATCCACGttagttaaag
tttacctccatgaaaagcttgtgctcttcaCTGAACGGCGCACGTGTCTT

>A05F__commonRT__Read015__boundary_10k_015_chr2:11640015-11650015_p0090__A12R
ACGTCCGCCGCATCTACGAGcatcaacgccacgatcagctGGTCGATGCCCTAATCCACGggagatggac
tggaaggcttccttgaatgtaggtgttcagCTGAACGGCGCACGTGTCTT

>A05F__commonRT__Read015__boundary_10k_015_chr2:11640015-11650015_p0091__A12R
ACGTCCGCCGCATCTACGAGcatcaacgccacgatcagctGGTCGATGCCCTAATCCACGggccgggcgt
gaacccgatgtgtccaggcgagaggagatcCTGAACGGCGCACGTGTCTT

>A05F__commonRT__Read015__boundary_10k_015_chr2:11640015-11650015_p0092__A12R
ACGTCCGCCGCATCTACGAGcatcaacgccacgatcagctGGTCGATGCCCTAATCCACGtggatgcacg
tggaacgagagagatgacgtggaaaagattCTGAACGGCGCACGTGTCTT

>A05F__commonRT__Read015__boundary_10k_015_chr2:11640015-11650015_p0093__A12R
ACGTCCGCCGCATCTACGAGcatcaacgccacgatcagctGGTCGATGCCCTAATCCACGgttagatcta
gacgaggactcgcagagatggtgagaagtgCTGAACGGCGCACGTGTCTT

>A05F__commonRT__Read015__boundary_10k_015_chr2:11640015-11650015_p0094__A12R
ACGTCCGCCGCATCTACGAGcatcaacgccacgatcagctGGTCGATGCCCTAATCCACGccaaaaacta
cagataagtggttgtgggaggggaaatgtgCTGAACGGCGCACGTGTCTT

>A05F__commonRT__Read015__boundary_10k_015_chr2:11640015-11650015_p0095__A12R
ACGTCCGCCGCATCTACGAGcatcaacgccacgatcagctGGTCGATGCCCTAATCCACGgtgttgaatt
gtttattcattgaattcctttaccagtttcCTGAACGGCGCACGTGTCTT

>A05F__commonRT__Read015__boundary_10k_015_chr2:11640015-11650015_p0096__A12R
ACGTCCGCCGCATCTACGAGcatcaacgccacgatcagctGGTCGATGCCCTAATCCACGagcgccctta
aagaatactgtagtttcaagtttccattttCTGAACGGCGCACGTGTCTT

>A05F__commonRT__Read015__boundary_10k_015_chr2:11640015-11650015_p0097__A12R
ACGTCCGCCGCATCTACGAGcatcaacgccacgatcagctGGTCGATGCCCTAATCCACGtgcgaaaatt
tgcgcgtttaacgacaaaactacggtattaCTGAACGGCGCACGTGTCTT

>A05F__commonRT__Read015__boundary_10k_015_chr2:11640015-11650015_p0098__A12R
ACGTCCGCCGCATCTACGAGcatcaacgccacgatcagctGGTCGATGCCCTAATCCACGccaataaaaa
agataagtggaatgcaccatgaatttttgaCTGAACGGCGCACGTGTCTT

>A05F__commonRT__Read015__boundary_10k_015_chr2:11640015-11650015_p0099__A12R
ACGTCCGCCGCATCTACGAGcatcaacgccacgatcagctGGTCGATGCCCTAATCCACGtggctcgatc
tgcatactttttcgcttgatccaaatccttCTGAACGGCGCACGTGTCTT

>A05F__commonRT__Read015__boundary_10k_015_chr2:11640015-11650015_p0100__A12R
ACGTCCGCCGCATCTACGAGcatcaacgccacgatcagctGGTCGATGCCCTAATCCACGgcattcgtat
cattcgatcttaaagtttccataatttcctCTGAACGGCGCACGTGTCTT

>A05F__commonRT__Read016__boundary_10k_016_chr2:11650016-11660016_p0001__A12R
ACGTCCGCCGCATCTACGAGcatcaacgccacgatcagctCCCTCGGTCCCACCTTACGGaaagtgaatt
agcgcatattcagaagaaatgaacgaccgaCTGAACGGCGCACGTGTCTT

>A05F__commonRT__Read016__boundary_10k_016_chr2:11650016-11660016_p0002__A12R
ACGTCCGCCGCATCTACGAGcatcaacgccacgatcagctCCCTCGGTCCCACCTTACGGcccaatattt
ttcacatattccgccctttcggcctgttccCTGAACGGCGCACGTGTCTT

>A05F__commonRT__Read016__boundary_10k_016_chr2:11650016-11660016_p0003__A12R
ACGTCCGCCGCATCTACGAGcatcaacgccacgatcagctCCCTCGGTCCCACCTTACGGtcaaatttct
cacttcgtagcatccaaatctgtactcaatCTGAACGGCGCACGTGTCTT

>A05F__commonRT__Read016__boundary_10k_016_chr2:11650016-11660016_p0004__A12R
ACGTCCGCCGCATCTACGAGcatcaacgccacgatcagctCCCTCGGTCCCACCTTACGGtacttgaaac
atgactttggataactgttctcgtcacagtCTGAACGGCGCACGTGTCTT

>A05F__commonRT__Read016__boundary_10k_016_chr2:11650016-11660016_p0005__A12R
ACGTCCGCCGCATCTACGAGcatcaacgccacgatcagctCCCTCGGTCCCACCTTACGGtgcatcgtct
ccaacttttccggctaacatgtacattccgCTGAACGGCGCACGTGTCTT

>A05F__commonRT__Read016__boundary_10k_016_chr2:11650016-11660016_p0006__A12R
ACGTCCGCCGCATCTACGAGcatcaacgccacgatcagctCCCTCGGTCCCACCTTACGGttcagccttt
tctgaatcagctttccgatctttttctccaCTGAACGGCGCACGTGTCTT

>A05F__commonRT__Read016__boundary_10k_016_chr2:11650016-11660016_p0007__A12R
ACGTCCGCCGCATCTACGAGcatcaacgccacgatcagctCCCTCGGTCCCACCTTACGGaaaaacctta
gcctctcctgcagcattcgtcttaaatttcCTGAACGGCGCACGTGTCTT

>A05F__commonRT__Read016__boundary_10k_016_chr2:11650016-11660016_p0008__A12R
ACGTCCGCCGCATCTACGAGcatcaacgccacgatcagctCCCTCGGTCCCACCTTACGGatcttaaagg
aacacaaaacattttttaatagatgcagggCTGAACGGCGCACGTGTCTT

>A05F__commonRT__Read016__boundary_10k_016_chr2:11650016-11660016_p0009__A12R
ACGTCCGCCGCATCTACGAGcatcaacgccacgatcagctCCCTCGGTCCCACCTTACGGctgtagtttt
ttacgtgcagattttgataaatttcgtgttCTGAACGGCGCACGTGTCTT

>A05F__commonRT__Read016__boundary_10k_016_chr2:11650016-11660016_p0010__A12R
ACGTCCGCCGCATCTACGAGcatcaacgccacgatcagctCCCTCGGTCCCACCTTACGGcatttattta
aaaacgttttgatgtacgcgcctttaaaagCTGAACGGCGCACGTGTCTT

>A05F__commonRT__Read016__boundary_10k_016_chr2:11650016-11660016_p0011__A12R
ACGTCCGCCGCATCTACGAGcatcaacgccacgatcagctCCCTCGGTCCCACCTTACGGctcgtctgtt
tagcttaaaatattcggtgaaaaatatgttCTGAACGGCGCACGTGTCTT

>A05F__commonRT__Read016__boundary_10k_016_chr2:11650016-11660016_p0012__A12R
ACGTCCGCCGCATCTACGAGcatcaacgccacgatcagctCCCTCGGTCCCACCTTACGGaaaatcgacg
aaaattgaggagaaacgaaagtttggaattCTGAACGGCGCACGTGTCTT

>A05F__commonRT__Read016__boundary_10k_016_chr2:11650016-11660016_p0013__A12R
ACGTCCGCCGCATCTACGAGcatcaacgccacgatcagctCCCTCGGTCCCACCTTACGGcatcacgatt
tcgtactccaatactaaaaaaaacattcaaCTGAACGGCGCACGTGTCTT

>A05F__commonRT__Read016__boundary_10k_016_chr2:11650016-11660016_p0014__A12R
ACGTCCGCCGCATCTACGAGcatcaacgccacgatcagctCCCTCGGTCCCACCTTACGGagtcctgaat
gtaacggacaaaaccatcctgcaaaaaattCTGAACGGCGCACGTGTCTT

>A05F__commonRT__Read016__boundary_10k_016_chr2:11650016-11660016_p0015__A12R
ACGTCCGCCGCATCTACGAGcatcaacgccacgatcagctCCCTCGGTCCCACCTTACGGctctaatctt
accgtctgatcttcattcaattccaaattgCTGAACGGCGCACGTGTCTT

>A05F__commonRT__Read016__boundary_10k_016_chr2:11650016-11660016_p0016__A12R
ACGTCCGCCGCATCTACGAGcatcaacgccacgatcagctCCCTCGGTCCCACCTTACGGgagcctttac
ttccgcaatctgaaagaaaaataaaatacaCTGAACGGCGCACGTGTCTT

>A05F__commonRT__Read016__boundary_10k_016_chr2:11650016-11660016_p0017__A12R
ACGTCCGCCGCATCTACGAGcatcaacgccacgatcagctCCCTCGGTCCCACCTTACGGagttctggag
cataatcatcccctttctccgaagcgaccaCTGAACGGCGCACGTGTCTT

>A05F__commonRT__Read016__boundary_10k_016_chr2:11650016-11660016_p0018__A12R
ACGTCCGCCGCATCTACGAGcatcaacgccacgatcagctCCCTCGGTCCCACCTTACGGcttcacagaa
tcgtcgagaatctaaaaaaaaaacatacttCTGAACGGCGCACGTGTCTT

>A05F__commonRT__Read016__boundary_10k_016_chr2:11650016-11660016_p0019__A12R
ACGTCCGCCGCATCTACGAGcatcaacgccacgatcagctCCCTCGGTCCCACCTTACGGcaacaacgaa
cttcgaagaatcgaatccgacttctccgacCTGAACGGCGCACGTGTCTT

>A05F__commonRT__Read016__boundary_10k_016_chr2:11650016-11660016_p0020__A12R
ACGTCCGCCGCATCTACGAGcatcaacgccacgatcagctCCCTCGGTCCCACCTTACGGgaaggtgcaa
cttctgtgactttccttttgctgagcatcaCTGAACGGCGCACGTGTCTT

>A05F__commonRT__Read016__boundary_10k_016_chr2:11650016-11660016_p0021__A12R
ACGTCCGCCGCATCTACGAGcatcaacgccacgatcagctCCCTCGGTCCCACCTTACGGagctactgga
acaggctcagcagctgtggcaacggtagatCTGAACGGCGCACGTGTCTT

>A05F__commonRT__Read016__boundary_10k_016_chr2:11650016-11660016_p0022__A12R
ACGTCCGCCGCATCTACGAGcatcaacgccacgatcagctCCCTCGGTCCCACCTTACGGgtaagcgcct
ccgcctcagcaggagcagcagcttcaggagCTGAACGGCGCACGTGTCTT

>A05F__commonRT__Read016__boundary_10k_016_chr2:11650016-11660016_p0023__A12R
ACGTCCGCCGCATCTACGAGcatcaacgccacgatcagctCCCTCGGTCCCACCTTACGGcattccagtg
attgcgagaacgttctcttcttgctcatccCTGAACGGCGCACGTGTCTT

>A05F__commonRT__Read016__boundary_10k_016_chr2:11650016-11660016_p0024__A12R
ACGTCCGCCGCATCTACGAGcatcaacgccacgatcagctCCCTCGGTCCCACCTTACGGttgagaagaa
actcgactgcgcggtctggattccagaatgCTGAACGGCGCACGTGTCTT

>A05F__commonRT__Read016__boundary_10k_016_chr2:11650016-11660016_p0025__A12R
ACGTCCGCCGCATCTACGAGcatcaacgccacgatcagctCCCTCGGTCCCACCTTACGGcccaaatctg
gttcttggtcagcagcatcatcaggaagtcCTGAACGGCGCACGTGTCTT

>A05F__commonRT__Read016__boundary_10k_016_chr2:11650016-11660016_p0026__A12R
ACGTCCGCCGCATCTACGAGcatcaacgccacgatcagctCCCTCGGTCCCACCTTACGGattgccatcc
tcatccacgttatcgatgttttgctcgggcCTGAACGGCGCACGTGTCTT

>A05F__commonRT__Read016__boundary_10k_016_chr2:11650016-11660016_p0027__A12R
ACGTCCGCCGCATCTACGAGcatcaacgccacgatcagctCCCTCGGTCCCACCTTACGGgcgagcattt
caggattttgttgaatcaaagctctaatttCTGAACGGCGCACGTGTCTT

>A05F__commonRT__Read016__boundary_10k_016_chr2:11650016-11660016_p0028__A12R
ACGTCCGCCGCATCTACGAGcatcaacgccacgatcagctCCCTCGGTCCCACCTTACGGaagtcttggg
ttgacagcagccaactgctgaaggactgcgCTGAACGGCGCACGTGTCTT

>A05F__commonRT__Read016__boundary_10k_016_chr2:11650016-11660016_p0029__A12R
ACGTCCGCCGCATCTACGAGcatcaacgccacgatcagctCCCTCGGTCCCACCTTACGGgatccatgaa
agcttgctggttgttctgaatagtctgaacCTGAACGGCGCACGTGTCTT

>A05F__commonRT__Read016__boundary_10k_016_chr2:11650016-11660016_p0030__A12R
ACGTCCGCCGCATCTACGAGcatcaacgccacgatcagctCCCTCGGTCCCACCTTACGGgataacatgg
cgacgtggggtgtttctttctggcgcatttCTGAACGGCGCACGTGTCTT

>A05F__commonRT__Read016__boundary_10k_016_chr2:11650016-11660016_p0031__A12R
ACGTCCGCCGCATCTACGAGcatcaacgccacgatcagctCCCTCGGTCCCACCTTACGGgcatgggtaa
gataattattcctcatcctgaaataattaaCTGAACGGCGCACGTGTCTT

>A05F__commonRT__Read016__boundary_10k_016_chr2:11650016-11660016_p0032__A12R
ACGTCCGCCGCATCTACGAGcatcaacgccacgatcagctCCCTCGGTCCCACCTTACGGttctgttgca
atttccagtgacggtgatcagaagttattgCTGAACGGCGCACGTGTCTT

>A05F__commonRT__Read016__boundary_10k_016_chr2:11650016-11660016_p0033__A12R
ACGTCCGCCGCATCTACGAGcatcaacgccacgatcagctCCCTCGGTCCCACCTTACGGcgacgagaat
ttcaacgaagtgcctaccagtagcgggtgaCTGAACGGCGCACGTGTCTT

>A05F__commonRT__Read016__boundary_10k_016_chr2:11650016-11660016_p0034__A12R
ACGTCCGCCGCATCTACGAGcatcaacgccacgatcagctCCCTCGGTCCCACCTTACGGatttgacttt
catttgaaaatgttggatgacaaaagggaaCTGAACGGCGCACGTGTCTT

>A05F__commonRT__Read016__boundary_10k_016_chr2:11650016-11660016_p0035__A12R
ACGTCCGCCGCATCTACGAGcatcaacgccacgatcagctCCCTCGGTCCCACCTTACGGgacgccaagc
cattttctcttctgttttttaccttaaaacCTGAACGGCGCACGTGTCTT

>A05F__commonRT__Read016__boundary_10k_016_chr2:11650016-11660016_p0036__A12R
ACGTCCGCCGCATCTACGAGcatcaacgccacgatcagctCCCTCGGTCCCACCTTACGGggtctcgcca
cgaagagtgttcaaatcatgtgcgcctttaCTGAACGGCGCACGTGTCTT

>A05F__commonRT__Read016__boundary_10k_016_chr2:11650016-11660016_p0037__A12R
ACGTCCGCCGCATCTACGAGcatcaacgccacgatcagctCCCTCGGTCCCACCTTACGGttttggctcc
tttgcccacacagccagaagatttttatggCTGAACGGCGCACGTGTCTT

>A05F__commonRT__Read016__boundary_10k_016_chr2:11650016-11660016_p0038__A12R
ACGTCCGCCGCATCTACGAGcatcaacgccacgatcagctCCCTCGGTCCCACCTTACGGccgtcaactc
attcagagccttctcaactgcgacaagatcCTGAACGGCGCACGTGTCTT

>A05F__commonRT__Read016__boundary_10k_016_chr2:11650016-11660016_p0039__A12R
ACGTCCGCCGCATCTACGAGcatcaacgccacgatcagctCCCTCGGTCCCACCTTACGGagcaccgaaa
tctcgtacaaatctctgaaaattaataattCTGAACGGCGCACGTGTCTT

>A05F__commonRT__Read016__boundary_10k_016_chr2:11650016-11660016_p0040__A12R
ACGTCCGCCGCATCTACGAGcatcaacgccacgatcagctCCCTCGGTCCCACCTTACGGtgtttgctct
ttctgtggaatttgttcgaggagcatgtggCTGAACGGCGCACGTGTCTT

>A05F__commonRT__Read016__boundary_10k_016_chr2:11650016-11660016_p0041__A12R
ACGTCCGCCGCATCTACGAGcatcaacgccacgatcagctCCCTCGGTCCCACCTTACGGtctgttcaat
acgaactggcgtagagatgtaagcgtttgaCTGAACGGCGCACGTGTCTT

>A05F__commonRT__Read016__boundary_10k_016_chr2:11650016-11660016_p0042__A12R
ACGTCCGCCGCATCTACGAGcatcaacgccacgatcagctCCCTCGGTCCCACCTTACGGcaaattcaca
ggcttctcctgagccacctcaatttcgaaaCTGAACGGCGCACGTGTCTT

>A05F__commonRT__Read016__boundary_10k_016_chr2:11650016-11660016_p0043__A12R
ACGTCCGCCGCATCTACGAGcatcaacgccacgatcagctCCCTCGGTCCCACCTTACGGttcttgaaag
acaccggttaaacgatttgttcgagttgctCTGAACGGCGCACGTGTCTT

>A05F__commonRT__Read016__boundary_10k_016_chr2:11650016-11660016_p0044__A12R
ACGTCCGCCGCATCTACGAGcatcaacgccacgatcagctCCCTCGGTCCCACCTTACGGtgctaaaaca
atgcatcggaaagttcattttcttacagtaCTGAACGGCGCACGTGTCTT

>A05F__commonRT__Read016__boundary_10k_016_chr2:11650016-11660016_p0045__A12R
ACGTCCGCCGCATCTACGAGcatcaacgccacgatcagctCCCTCGGTCCCACCTTACGGgatcggaggg
ccaaaccgagtgtacatagtacttaaaactCTGAACGGCGCACGTGTCTT

>A05F__commonRT__Read016__boundary_10k_016_chr2:11650016-11660016_p0046__A12R
ACGTCCGCCGCATCTACGAGcatcaacgccacgatcagctCCCTCGGTCCCACCTTACGGtgccacagag
gatcagagcataacaggagattagaaagacCTGAACGGCGCACGTGTCTT

>A05F__commonRT__Read016__boundary_10k_016_chr2:11650016-11660016_p0047__A12R
ACGTCCGCCGCATCTACGAGcatcaacgccacgatcagctCCCTCGGTCCCACCTTACGGaactgtcttg
tcttctgacgttgtcgttgtcttgtttataCTGAACGGCGCACGTGTCTT

>A05F__commonRT__Read016__boundary_10k_016_chr2:11650016-11660016_p0048__A12R
ACGTCCGCCGCATCTACGAGcatcaacgccacgatcagctCCCTCGGTCCCACCTTACGGatcatcacat
ggatccaaactcaggtttagacttttctgaCTGAACGGCGCACGTGTCTT

>A05F__commonRT__Read016__boundary_10k_016_chr2:11650016-11660016_p0049__A12R
ACGTCCGCCGCATCTACGAGcatcaacgccacgatcagctCCCTCGGTCCCACCTTACGGgatgagaatc
cacccaggcacggcaggcatactcgaagaaCTGAACGGCGCACGTGTCTT

>A05F__commonRT__Read016__boundary_10k_016_chr2:11650016-11660016_p0050__A12R
ACGTCCGCCGCATCTACGAGcatcaacgccacgatcagctCCCTCGGTCCCACCTTACGGgcagtgaatt
gtgaatatgaagtgagatcatctggaatcgCTGAACGGCGCACGTGTCTT

>A05F__commonRT__Read016__boundary_10k_016_chr2:11650016-11660016_p0051__A12R
ACGTCCGCCGCATCTACGAGcatcaacgccacgatcagctCCCTCGGTCCCACCTTACGGgagcaatcga
tttggatgttgggatactcgtgttgtcctcCTGAACGGCGCACGTGTCTT

>A05F__commonRT__Read016__boundary_10k_016_chr2:11650016-11660016_p0052__A12R
ACGTCCGCCGCATCTACGAGcatcaacgccacgatcagctCCCTCGGTCCCACCTTACGGttctcggtat
ccatacaggtgttgtagatttgcttgataaCTGAACGGCGCACGTGTCTT

>A05F__commonRT__Read016__boundary_10k_016_chr2:11650016-11660016_p0053__A12R
ACGTCCGCCGCATCTACGAGcatcaacgccacgatcagctCCCTCGGTCCCACCTTACGGgatcttctcc
aacaagtctctggcaccaactgcattgtgcCTGAACGGCGCACGTGTCTT

>A05F__commonRT__Read016__boundary_10k_016_chr2:11650016-11660016_p0054__A12R
ACGTCCGCCGCATCTACGAGcatcaacgccacgatcagctCCCTCGGTCCCACCTTACGGatttctcatt
atgaaccattggccaatatccataagtcttCTGAACGGCGCACGTGTCTT

>A05F__commonRT__Read016__boundary_10k_016_chr2:11650016-11660016_p0055__A12R
ACGTCCGCCGCATCTACGAGcatcaacgccacgatcagctCCCTCGGTCCCACCTTACGGaaaatcaaag
aacacagaaacatcgcgagattgaatagtgCTGAACGGCGCACGTGTCTT

>A05F__commonRT__Read016__boundary_10k_016_chr2:11650016-11660016_p0056__A12R
ACGTCCGCCGCATCTACGAGcatcaacgccacgatcagctCCCTCGGTCCCACCTTACGGgtggaatagc
ctaatccgaggcttccttgatcaaagctcaCTGAACGGCGCACGTGTCTT

>A05F__commonRT__Read016__boundary_10k_016_chr2:11650016-11660016_p0057__A12R
ACGTCCGCCGCATCTACGAGcatcaacgccacgatcagctCCCTCGGTCCCACCTTACGGctgtttctcg
tatttcttctcatccaagtaatagtcacgaCTGAACGGCGCACGTGTCTT

>A05F__commonRT__Read016__boundary_10k_016_chr2:11650016-11660016_p0058__A12R
ACGTCCGCCGCATCTACGAGcatcaacgccacgatcagctCCCTCGGTCCCACCTTACGGatctaacctt
tccaattgtgtatttacggtaggccttcatCTGAACGGCGCACGTGTCTT

>A05F__commonRT__Read016__boundary_10k_016_chr2:11650016-11660016_p0059__A12R
ACGTCCGCCGCATCTACGAGcatcaacgccacgatcagctCCCTCGGTCCCACCTTACGGaaatcatcaa
atcttctgacattatagagcttggtgtaatCTGAACGGCGCACGTGTCTT

>A05F__commonRT__Read016__boundary_10k_016_chr2:11650016-11660016_p0060__A12R
ACGTCCGCCGCATCTACGAGcatcaacgccacgatcagctCCCTCGGTCCCACCTTACGGcaattcgtgg
atcagtgttttgaagtagtgtgttcattttCTGAACGGCGCACGTGTCTT

>A05F__commonRT__Read016__boundary_10k_016_chr2:11650016-11660016_p0061__A12R
ACGTCCGCCGCATCTACGAGcatcaacgccacgatcagctCCCTCGGTCCCACCTTACGGcttgcgaaca
tacatagatcctgaaatttagttaaaagttCTGAACGGCGCACGTGTCTT

>A05F__commonRT__Read016__boundary_10k_016_chr2:11650016-11660016_p0062__A12R
ACGTCCGCCGCATCTACGAGcatcaacgccacgatcagctCCCTCGGTCCCACCTTACGGgcatgcatca
tgtttcggaaagcctcttgaagatctgtgaCTGAACGGCGCACGTGTCTT

>A05F__commonRT__Read016__boundary_10k_016_chr2:11650016-11660016_p0063__A12R
ACGTCCGCCGCATCTACGAGcatcaacgccacgatcagctCCCTCGGTCCCACCTTACGGctggatatcc
gatttgtttaagcatctgatcagctttctcCTGAACGGCGCACGTGTCTT

>A05F__commonRT__Read016__boundary_10k_016_chr2:11650016-11660016_p0064__A12R
ACGTCCGCCGCATCTACGAGcatcaacgccacgatcagctCCCTCGGTCCCACCTTACGGttgtaccaat
catcaagtttctcgtcgttcagaataaagtCTGAACGGCGCACGTGTCTT

>A05F__commonRT__Read016__boundary_10k_016_chr2:11650016-11660016_p0065__A12R
ACGTCCGCCGCATCTACGAGcatcaacgccacgatcagctCCCTCGGTCCCACCTTACGGaagctgactg
aatgagtcctctggtgctccctcaagacccCTGAACGGCGCACGTGTCTT

>A05F__commonRT__Read016__boundary_10k_016_chr2:11650016-11660016_p0066__A12R
ACGTCCGCCGCATCTACGAGcatcaacgccacgatcagctCCCTCGGTCCCACCTTACGGgagatgaact
cgaatctgttaactggctccaggagtctgcCTGAACGGCGCACGTGTCTT

>A05F__commonRT__Read016__boundary_10k_016_chr2:11650016-11660016_p0067__A12R
ACGTCCGCCGCATCTACGAGcatcaacgccacgatcagctCCCTCGGTCCCACCTTACGGtcttgttggc
gagtagaacgcgttgacaacagcagcactaCTGAACGGCGCACGTGTCTT

>A05F__commonRT__Read016__boundary_10k_016_chr2:11650016-11660016_p0068__A12R
ACGTCCGCCGCATCTACGAGcatcaacgccacgatcagctCCCTCGGTCCCACCTTACGGcctccgtagt
tgagagctttcgggaaacgagcatcaaagaCTGAACGGCGCACGTGTCTT

>A05F__commonRT__Read016__boundary_10k_016_chr2:11650016-11660016_p0069__A12R
ACGTCCGCCGCATCTACGAGcatcaacgccacgatcagctCCCTCGGTCCCACCTTACGGgaagatttcc
gacattgtcgaattgacgtccggtatcatcCTGAACGGCGCACGTGTCTT

>A05F__commonRT__Read016__boundary_10k_016_chr2:11650016-11660016_p0070__A12R
ACGTCCGCCGCATCTACGAGcatcaacgccacgatcagctCCCTCGGTCCCACCTTACGGtcgataatgc
attgggttcgctcattgaatttggaagaggCTGAACGGCGCACGTGTCTT

>A05F__commonRT__Read016__boundary_10k_016_chr2:11650016-11660016_p0071__A12R
ACGTCCGCCGCATCTACGAGcatcaacgccacgatcagctCCCTCGGTCCCACCTTACGGtcggagatca
gttccacggagtttcacatcagcgtactgcCTGAACGGCGCACGTGTCTT

>A05F__commonRT__Read016__boundary_10k_016_chr2:11650016-11660016_p0072__A12R
ACGTCCGCCGCATCTACGAGcatcaacgccacgatcagctCCCTCGGTCCCACCTTACGGtatctgcgat
attttctccctgggtcaactttccattgatCTGAACGGCGCACGTGTCTT

>A05F__commonRT__Read016__boundary_10k_016_chr2:11650016-11660016_p0073__A12R
ACGTCCGCCGCATCTACGAGcatcaacgccacgatcagctCCCTCGGTCCCACCTTACGGttgtggaaga
cgagcttcttggcctccgtgtttctccagaCTGAACGGCGCACGTGTCTT

>A05F__commonRT__Read016__boundary_10k_016_chr2:11650016-11660016_p0074__A12R
ACGTCCGCCGCATCTACGAGcatcaacgccacgatcagctCCCTCGGTCCCACCTTACGGttggtctctg
gcgtcttggctccacaccaaacttgagcatCTGAACGGCGCACGTGTCTT

>A05F__commonRT__Read016__boundary_10k_016_chr2:11650016-11660016_p0075__A12R
ACGTCCGCCGCATCTACGAGcatcaacgccacgatcagctCCCTCGGTCCCACCTTACGGtgaatgaacg
atgatgtgtattgcgtaacatatttttgaaCTGAACGGCGCACGTGTCTT

>A05F__commonRT__Read016__boundary_10k_016_chr2:11650016-11660016_p0076__A12R
ACGTCCGCCGCATCTACGAGcatcaacgccacgatcagctCCCTCGGTCCCACCTTACGGcatttgaaag
cctcggcaaattctggctgatttgttagaaCTGAACGGCGCACGTGTCTT

>A05F__commonRT__Read016__boundary_10k_016_chr2:11650016-11660016_p0077__A12R
ACGTCCGCCGCATCTACGAGcatcaacgccacgatcagctCCCTCGGTCCCACCTTACGGaagcgtgcca
acttggttgactcctttcccgtattttctgCTGAACGGCGCACGTGTCTT

>A05F__commonRT__Read016__boundary_10k_016_chr2:11650016-11660016_p0078__A12R
ACGTCCGCCGCATCTACGAGcatcaacgccacgatcagctCCCTCGGTCCCACCTTACGGaggacgaaag
atttagtagattctgagagacagatagataCTGAACGGCGCACGTGTCTT

>A05F__commonRT__Read016__boundary_10k_016_chr2:11650016-11660016_p0079__A12R
ACGTCCGCCGCATCTACGAGcatcaacgccacgatcagctCCCTCGGTCCCACCTTACGGgtgtctattg
ttttcaacaatatatacagctagatgagtaCTGAACGGCGCACGTGTCTT

>A05F__commonRT__Read016__boundary_10k_016_chr2:11650016-11660016_p0080__A12R
ACGTCCGCCGCATCTACGAGcatcaacgccacgatcagctCCCTCGGTCCCACCTTACGGcccatctcac
ttgaatcatttttttctcatctaatttcttCTGAACGGCGCACGTGTCTT

>A05F__commonRT__Read016__boundary_10k_016_chr2:11650016-11660016_p0081__A12R
ACGTCCGCCGCATCTACGAGcatcaacgccacgatcagctCCCTCGGTCCCACCTTACGGcctactaaca
ggtagtatttttaagacgaacctattaatcCTGAACGGCGCACGTGTCTT

>A05F__commonRT__Read016__boundary_10k_016_chr2:11650016-11660016_p0082__A12R
ACGTCCGCCGCATCTACGAGcatcaacgccacgatcagctCCCTCGGTCCCACCTTACGGgttttttgtt
cagtgtggataatctttagacaaatttcgtCTGAACGGCGCACGTGTCTT

>A05F__commonRT__Read016__boundary_10k_016_chr2:11650016-11660016_p0083__A12R
ACGTCCGCCGCATCTACGAGcatcaacgccacgatcagctCCCTCGGTCCCACCTTACGGaagttatcac
tttgattgccgacatgaaaactgttaaacaCTGAACGGCGCACGTGTCTT

>A05F__commonRT__Read016__boundary_10k_016_chr2:11650016-11660016_p0084__A12R
ACGTCCGCCGCATCTACGAGcatcaacgccacgatcagctCCCTCGGTCCCACCTTACGGgaaagtttgt
tttccatgcaaatcccgcccaccttctgtgCTGAACGGCGCACGTGTCTT

>A05F__commonRT__Read016__boundary_10k_016_chr2:11650016-11660016_p0085__A12R
ACGTCCGCCGCATCTACGAGcatcaacgccacgatcagctCCCTCGGTCCCACCTTACGGcaaacttgag
acatgtgtgctcgtattttggttgtaatctCTGAACGGCGCACGTGTCTT

>A05F__commonRT__Read016__boundary_10k_016_chr2:11650016-11660016_p0086__A12R
ACGTCCGCCGCATCTACGAGcatcaacgccacgatcagctCCCTCGGTCCCACCTTACGGtgacgcctga
ggggtcttgtcttgcgcttattatttcttgCTGAACGGCGCACGTGTCTT

>A05F__commonRT__Read016__boundary_10k_016_chr2:11650016-11660016_p0087__A12R
ACGTCCGCCGCATCTACGAGcatcaacgccacgatcagctCCCTCGGTCCCACCTTACGGcgttcagact
caattctcaaatatttaccgattctcgcctCTGAACGGCGCACGTGTCTT

>A05F__commonRT__Read016__boundary_10k_016_chr2:11650016-11660016_p0088__A12R
ACGTCCGCCGCATCTACGAGcatcaacgccacgatcagctCCCTCGGTCCCACCTTACGGttgatcctgg
tatgtttttccatgtaaatatatgtcttctCTGAACGGCGCACGTGTCTT

>A05F__commonRT__Read016__boundary_10k_016_chr2:11650016-11660016_p0089__A12R
ACGTCCGCCGCATCTACGAGcatcaacgccacgatcagctCCCTCGGTCCCACCTTACGGccgtgacatt
ttgcaaaaaaactcgctaaattatttcattCTGAACGGCGCACGTGTCTT

>A05F__commonRT__Read016__boundary_10k_016_chr2:11650016-11660016_p0090__A12R
ACGTCCGCCGCATCTACGAGcatcaacgccacgatcagctCCCTCGGTCCCACCTTACGGaaaatgcgaa
attacagtacccttaaaggcaccttattgcCTGAACGGCGCACGTGTCTT

>A05F__commonRT__Read016__boundary_10k_016_chr2:11650016-11660016_p0091__A12R
ACGTCCGCCGCATCTACGAGcatcaacgccacgatcagctCCCTCGGTCCCACCTTACGGattgtttaga
acgatattgatgatctactgacccccaactCTGAACGGCGCACGTGTCTT

>A05F__commonRT__Read016__boundary_10k_016_chr2:11650016-11660016_p0092__A12R
ACGTCCGCCGCATCTACGAGcatcaacgccacgatcagctCCCTCGGTCCCACCTTACGGtctagtctat
gtatcatatgtcgtaaagtgattgccaaatCTGAACGGCGCACGTGTCTT

>A05F__commonRT__Read016__boundary_10k_016_chr2:11650016-11660016_p0093__A12R
ACGTCCGCCGCATCTACGAGcatcaacgccacgatcagctCCCTCGGTCCCACCTTACGGtttatgctga
atgccataactcaacactcaattttttggcCTGAACGGCGCACGTGTCTT

>A05F__commonRT__Read016__boundary_10k_016_chr2:11650016-11660016_p0094__A12R
ACGTCCGCCGCATCTACGAGcatcaacgccacgatcagctCCCTCGGTCCCACCTTACGGgaaaaaccct
tttctagctataagtttgtctatgtagaatCTGAACGGCGCACGTGTCTT

>A05F__commonRT__Read016__boundary_10k_016_chr2:11650016-11660016_p0095__A12R
ACGTCCGCCGCATCTACGAGcatcaacgccacgatcagctCCCTCGGTCCCACCTTACGGtagatctcga
attttttccagttgtttcttgcttctttcaCTGAACGGCGCACGTGTCTT

>A05F__commonRT__Read016__boundary_10k_016_chr2:11650016-11660016_p0096__A12R
ACGTCCGCCGCATCTACGAGcatcaacgccacgatcagctCCCTCGGTCCCACCTTACGGgaccgaataa
gagagagaaaaggcaaatactgaacaagatCTGAACGGCGCACGTGTCTT

>A05F__commonRT__Read016__boundary_10k_016_chr2:11650016-11660016_p0097__A12R
ACGTCCGCCGCATCTACGAGcatcaacgccacgatcagctCCCTCGGTCCCACCTTACGGaattgcaaca
atttgagccaattctggagcctcgtgctctCTGAACGGCGCACGTGTCTT

>A05F__commonRT__Read016__boundary_10k_016_chr2:11650016-11660016_p0098__A12R
ACGTCCGCCGCATCTACGAGcatcaacgccacgatcagctCCCTCGGTCCCACCTTACGGgtgcacaaat
tgccattatcaaaaacgcttgtcaaacacaCTGAACGGCGCACGTGTCTT

>A05F__commonRT__Read016__boundary_10k_016_chr2:11650016-11660016_p0099__A12R
ACGTCCGCCGCATCTACGAGcatcaacgccacgatcagctCCCTCGGTCCCACCTTACGGgtcgcgttcg
cttttcactaatttttctattcttaaatttCTGAACGGCGCACGTGTCTT

>A05F__commonRT__Read016__boundary_10k_016_chr2:11650016-11660016_p0100__A12R
ACGTCCGCCGCATCTACGAGcatcaacgccacgatcagctCCCTCGGTCCCACCTTACGGctgtaatacg
tattcctaactactctatacaatacattgtCTGAACGGCGCACGTGTCTT

>A05F__commonRT__Read017__boundary_10k_017_chr2:11660017-11670017_p0001__A12R
ACGTCCGCCGCATCTACGAGcatcaacgccacgatcagctGTTGATTCAAAGATCCGGCGcgacaatctg
cggattagccggattttcaattacggcaatCTGAACGGCGCACGTGTCTT

>A05F__commonRT__Read017__boundary_10k_017_chr2:11660017-11670017_p0002__A12R
ACGTCCGCCGCATCTACGAGcatcaacgccacgatcagctGTTGATTCAAAGATCCGGCGcgacaatctg
ccgattagccggattttcaattacggcaatCTGAACGGCGCACGTGTCTT

>A05F__commonRT__Read017__boundary_10k_017_chr2:11660017-11670017_p0003__A12R
ACGTCCGCCGCATCTACGAGcatcaacgccacgatcagctGTTGATTCAAAGATCCGGCGcgatttgtgg
aaaatctttcagacatgtctccatgagtgtCTGAACGGCGCACGTGTCTT

>A05F__commonRT__Read017__boundary_10k_017_chr2:11660017-11670017_p0004__A12R
ACGTCCGCCGCATCTACGAGcatcaacgccacgatcagctGTTGATTCAAAGATCCGGCGttttgaaatt
cttccggttttctttatacagtgcgtgcaaCTGAACGGCGCACGTGTCTT

>A05F__commonRT__Read017__boundary_10k_017_chr2:11660017-11670017_p0005__A12R
ACGTCCGCCGCATCTACGAGcatcaacgccacgatcagctGTTGATTCAAAGATCCGGCGcaatggcaat
aggtacatggaaggcttgcggaaggcacatCTGAACGGCGCACGTGTCTT

>A05F__commonRT__Read017__boundary_10k_017_chr2:11660017-11670017_p0006__A12R
ACGTCCGCCGCATCTACGAGcatcaacgccacgatcagctGTTGATTCAAAGATCCGGCGggcccaaaac
atgaatttcatagagaaatgttcaaaaattCTGAACGGCGCACGTGTCTT

>A05F__commonRT__Read017__boundary_10k_017_chr2:11660017-11670017_p0007__A12R
ACGTCCGCCGCATCTACGAGcatcaacgccacgatcagctGTTGATTCAAAGATCCGGCGtattcgcgaa
gaaaagagagatcggtgacgaaattgccatCTGAACGGCGCACGTGTCTT

>A05F__commonRT__Read017__boundary_10k_017_chr2:11660017-11670017_p0008__A12R
ACGTCCGCCGCATCTACGAGcatcaacgccacgatcagctGTTGATTCAAAGATCCGGCGccattgtaac
ggcactttcgggatgacttcagtttcaagaCTGAACGGCGCACGTGTCTT

>A05F__commonRT__Read017__boundary_10k_017_chr2:11660017-11670017_p0009__A12R
ACGTCCGCCGCATCTACGAGcatcaacgccacgatcagctGTTGATTCAAAGATCCGGCGtatcaaactt
ctgcataattcgaagaaacagctctctccgCTGAACGGCGCACGTGTCTT

>A05F__commonRT__Read017__boundary_10k_017_chr2:11660017-11670017_p0010__A12R
ACGTCCGCCGCATCTACGAGcatcaacgccacgatcagctGTTGATTCAAAGATCCGGCGgaagaatccg
aatcatctattggtgcggtgccaacaatttCTGAACGGCGCACGTGTCTT

>A05F__commonRT__Read017__boundary_10k_017_chr2:11660017-11670017_p0011__A12R
ACGTCCGCCGCATCTACGAGcatcaacgccacgatcagctGTTGATTCAAAGATCCGGCGgtgcaaagtt
gatagaaaacaatgaccattccatcgctcaCTGAACGGCGCACGTGTCTT

>A05F__commonRT__Read017__boundary_10k_017_chr2:11660017-11670017_p0012__A12R
ACGTCCGCCGCATCTACGAGcatcaacgccacgatcagctGTTGATTCAAAGATCCGGCGattattgtga
atatgttcggaggcgttttgtacgaacaatCTGAACGGCGCACGTGTCTT

>A05F__commonRT__Read017__boundary_10k_017_chr2:11660017-11670017_p0013__A12R
ACGTCCGCCGCATCTACGAGcatcaacgccacgatcagctGTTGATTCAAAGATCCGGCGgcatcaggat
ccgtaggcgtccaccttgtttcttgcagttCTGAACGGCGCACGTGTCTT

>A05F__commonRT__Read017__boundary_10k_017_chr2:11660017-11670017_p0014__A12R
ACGTCCGCCGCATCTACGAGcatcaacgccacgatcagctGTTGATTCAAAGATCCGGCGtcttgatgat
tgtacatggtcaggcacggccaggcgaagaCTGAACGGCGCACGTGTCTT

>A05F__commonRT__Read017__boundary_10k_017_chr2:11660017-11670017_p0015__A12R
ACGTCCGCCGCATCTACGAGcatcaacgccacgatcagctGTTGATTCAAAGATCCGGCGgaagcacgat
tttccgattaattgtgaaacgctctataatCTGAACGGCGCACGTGTCTT

>A05F__commonRT__Read017__boundary_10k_017_chr2:11660017-11670017_p0016__A12R
ACGTCCGCCGCATCTACGAGcatcaacgccacgatcagctGTTGATTCAAAGATCCGGCGgtgtcctgct
gataagtagtcataagttgatggaacacttCTGAACGGCGCACGTGTCTT

>A05F__commonRT__Read017__boundary_10k_017_chr2:11660017-11670017_p0017__A12R
ACGTCCGCCGCATCTACGAGcatcaacgccacgatcagctGTTGATTCAAAGATCCGGCGtggagttaat
atatcaatggctttccggatttgatctctaCTGAACGGCGCACGTGTCTT

>A05F__commonRT__Read017__boundary_10k_017_chr2:11660017-11670017_p0018__A12R
ACGTCCGCCGCATCTACGAGcatcaacgccacgatcagctGTTGATTCAAAGATCCGGCGttatggcatt
cttcgataagaattttcttcacatgactcaCTGAACGGCGCACGTGTCTT

>A05F__commonRT__Read017__boundary_10k_017_chr2:11660017-11670017_p0019__A12R
ACGTCCGCCGCATCTACGAGcatcaacgccacgatcagctGTTGATTCAAAGATCCGGCGgttcagaaga
ggcgtgagaagctccaatcgaacatgatagCTGAACGGCGCACGTGTCTT

>A05F__commonRT__Read017__boundary_10k_017_chr2:11660017-11670017_p0020__A12R
ACGTCCGCCGCATCTACGAGcatcaacgccacgatcagctGTTGATTCAAAGATCCGGCGccagaacact
atttggcatcacaagtgctcgttgaactccCTGAACGGCGCACGTGTCTT

>A05F__commonRT__Read017__boundary_10k_017_chr2:11660017-11670017_p0021__A12R
ACGTCCGCCGCATCTACGAGcatcaacgccacgatcagctGTTGATTCAAAGATCCGGCGtccaccgcat
gacgtcgagtttgccagctaaatatttacaCTGAACGGCGCACGTGTCTT

>A05F__commonRT__Read017__boundary_10k_017_chr2:11660017-11670017_p0022__A12R
ACGTCCGCCGCATCTACGAGcatcaacgccacgatcagctGTTGATTCAAAGATCCGGCGcgagagcttc
ttcgtcactgataatatgatctgttttcagCTGAACGGCGCACGTGTCTT

>A05F__commonRT__Read017__boundary_10k_017_chr2:11660017-11670017_p0023__A12R
ACGTCCGCCGCATCTACGAGcatcaacgccacgatcagctGTTGATTCAAAGATCCGGCGgatgaagctg
ttcgcagcttatccaattgcttgtcaacttCTGAACGGCGCACGTGTCTT

>A05F__commonRT__Read017__boundary_10k_017_chr2:11660017-11670017_p0024__A12R
ACGTCCGCCGCATCTACGAGcatcaacgccacgatcagctGTTGATTCAAAGATCCGGCGtctcttgtta
tgagcctcctcgaaatcgaaacgatctgtgCTGAACGGCGCACGTGTCTT

>A05F__commonRT__Read017__boundary_10k_017_chr2:11660017-11670017_p0025__A12R
ACGTCCGCCGCATCTACGAGcatcaacgccacgatcagctGTTGATTCAAAGATCCGGCGcgtgctcttt
gataatcgtgcgttgagcatcaggcatgtcCTGAACGGCGCACGTGTCTT

>A05F__commonRT__Read017__boundary_10k_017_chr2:11660017-11670017_p0026__A12R
ACGTCCGCCGCATCTACGAGcatcaacgccacgatcagctGTTGATTCAAAGATCCGGCGgtcatacaga
atcggacaagcatattgacaatcacatcggCTGAACGGCGCACGTGTCTT

>A05F__commonRT__Read017__boundary_10k_017_chr2:11660017-11670017_p0027__A12R
ACGTCCGCCGCATCTACGAGcatcaacgccacgatcagctGTTGATTCAAAGATCCGGCGgcagctgaca
ttttttggtcaactcgacaccatggttcccCTGAACGGCGCACGTGTCTT

>A05F__commonRT__Read017__boundary_10k_017_chr2:11660017-11670017_p0028__A12R
ACGTCCGCCGCATCTACGAGcatcaacgccacgatcagctGTTGATTCAAAGATCCGGCGtgacaaaaac
ttttcgatcattgttaatcggaagctgacaCTGAACGGCGCACGTGTCTT

>A05F__commonRT__Read017__boundary_10k_017_chr2:11660017-11670017_p0029__A12R
ACGTCCGCCGCATCTACGAGcatcaacgccacgatcagctGTTGATTCAAAGATCCGGCGtgagtggccg
ttggagttgtctcatcatagtcatcaagctCTGAACGGCGCACGTGTCTT

>A05F__commonRT__Read017__boundary_10k_017_chr2:11660017-11670017_p0030__A12R
ACGTCCGCCGCATCTACGAGcatcaacgccacgatcagctGTTGATTCAAAGATCCGGCGcgttcttcac
atacctgagctccgttattgagacattgtaCTGAACGGCGCACGTGTCTT

>A05F__commonRT__Read017__boundary_10k_017_chr2:11660017-11670017_p0031__A12R
ACGTCCGCCGCATCTACGAGcatcaacgccacgatcagctGTTGATTCAAAGATCCGGCGagttctaaga
gaaattagtgatttataaccccctattcatCTGAACGGCGCACGTGTCTT

>A05F__commonRT__Read017__boundary_10k_017_chr2:11660017-11670017_p0032__A12R
ACGTCCGCCGCATCTACGAGcatcaacgccacgatcagctGTTGATTCAAAGATCCGGCGaaccgactga
caatttgagtgacaagacgagtcatcttaaCTGAACGGCGCACGTGTCTT

>A05F__commonRT__Read017__boundary_10k_017_chr2:11660017-11670017_p0033__A12R
ACGTCCGCCGCATCTACGAGcatcaacgccacgatcagctGTTGATTCAAAGATCCGGCGcatgtaggaa
tcgggaaatgtattgattcaattgctccagCTGAACGGCGCACGTGTCTT

>A05F__commonRT__Read017__boundary_10k_017_chr2:11660017-11670017_p0034__A12R
ACGTCCGCCGCATCTACGAGcatcaacgccacgatcagctGTTGATTCAAAGATCCGGCGctcgtgtcca
caaattgttcgcaaaagagaaaatgctccgCTGAACGGCGCACGTGTCTT

>A05F__commonRT__Read017__boundary_10k_017_chr2:11660017-11670017_p0035__A12R
ACGTCCGCCGCATCTACGAGcatcaacgccacgatcagctGTTGATTCAAAGATCCGGCGcttttacaaa
tgaaggcatcaaatgatccaagtatgctggCTGAACGGCGCACGTGTCTT

>A05F__commonRT__Read017__boundary_10k_017_chr2:11660017-11670017_p0036__A12R
ACGTCCGCCGCATCTACGAGcatcaacgccacgatcagctGTTGATTCAAAGATCCGGCGgcaacatacg
ccaagtgctcttttgcagctctctccatcaCTGAACGGCGCACGTGTCTT

>A05F__commonRT__Read017__boundary_10k_017_chr2:11660017-11670017_p0037__A12R
ACGTCCGCCGCATCTACGAGcatcaacgccacgatcagctGTTGATTCAAAGATCCGGCGttttatagaa
cttactcttcaccatatttccatcttgcgaCTGAACGGCGCACGTGTCTT

>A05F__commonRT__Read017__boundary_10k_017_chr2:11660017-11670017_p0038__A12R
ACGTCCGCCGCATCTACGAGcatcaacgccacgatcagctGTTGATTCAAAGATCCGGCGatctggaaag
aaatctaaggggattagaaaatctgaatctCTGAACGGCGCACGTGTCTT

>A05F__commonRT__Read017__boundary_10k_017_chr2:11660017-11670017_p0039__A12R
ACGTCCGCCGCATCTACGAGcatcaacgccacgatcagctGTTGATTCAAAGATCCGGCGgacgtaccag
ctccatgcatgcacacaacaattcagcaacCTGAACGGCGCACGTGTCTT

>A05F__commonRT__Read017__boundary_10k_017_chr2:11660017-11670017_p0040__A12R
ACGTCCGCCGCATCTACGAGcatcaacgccacgatcagctGTTGATTCAAAGATCCGGCGctccgagaag
cttcactgacgtctggatgatcttatcgtgCTGAACGGCGCACGTGTCTT

>A05F__commonRT__Read017__boundary_10k_017_chr2:11660017-11670017_p0041__A12R
ACGTCCGCCGCATCTACGAGcatcaacgccacgatcagctGTTGATTCAAAGATCCGGCGgatagtctgc
tatcagatccttgcaattcttgaacttggtCTGAACGGCGCACGTGTCTT

>A05F__commonRT__Read017__boundary_10k_017_chr2:11660017-11670017_p0042__A12R
ACGTCCGCCGCATCTACGAGcatcaacgccacgatcagctGTTGATTCAAAGATCCGGCGgaagaatcct
tcccagagacgagatccagcttccgagttcCTGAACGGCGCACGTGTCTT

>A05F__commonRT__Read017__boundary_10k_017_chr2:11660017-11670017_p0043__A12R
ACGTCCGCCGCATCTACGAGcatcaacgccacgatcagctGTTGATTCAAAGATCCGGCGgattttgcat
gatatatttcattcgatgagcaatatctacCTGAACGGCGCACGTGTCTT

>A05F__commonRT__Read017__boundary_10k_017_chr2:11660017-11670017_p0044__A12R
ACGTCCGCCGCATCTACGAGcatcaacgccacgatcagctGTTGATTCAAAGATCCGGCGtggccgtttg
gcaatcgttcgtagcattccccaaagtgcgCTGAACGGCGCACGTGTCTT

>A05F__commonRT__Read017__boundary_10k_017_chr2:11660017-11670017_p0045__A12R
ACGTCCGCCGCATCTACGAGcatcaacgccacgatcagctGTTGATTCAAAGATCCGGCGtcaacagtat
cactttctttctcttattattcggatcagtCTGAACGGCGCACGTGTCTT

>A05F__commonRT__Read017__boundary_10k_017_chr2:11660017-11670017_p0046__A12R
ACGTCCGCCGCATCTACGAGcatcaacgccacgatcagctGTTGATTCAAAGATCCGGCGtttcatttca
gtttccacttccattggctgatccttcaatCTGAACGGCGCACGTGTCTT

>A05F__commonRT__Read017__boundary_10k_017_chr2:11660017-11670017_p0047__A12R
ACGTCCGCCGCATCTACGAGcatcaacgccacgatcagctGTTGATTCAAAGATCCGGCGtccttagaat
catcttgcgagtctttttcgtcaacttccaCTGAACGGCGCACGTGTCTT

>A05F__commonRT__Read017__boundary_10k_017_chr2:11660017-11670017_p0048__A12R
ACGTCCGCCGCATCTACGAGcatcaacgccacgatcagctGTTGATTCAAAGATCCGGCGacctcaatca
atctggacggcaaatgaacagcgtcaccaaCTGAACGGCGCACGTGTCTT

>A05F__commonRT__Read017__boundary_10k_017_chr2:11660017-11670017_p0049__A12R
ACGTCCGCCGCATCTACGAGcatcaacgccacgatcagctGTTGATTCAAAGATCCGGCGattccggtga
ggactcttttttcaaaataaatgttttcttCTGAACGGCGCACGTGTCTT

>A05F__commonRT__Read017__boundary_10k_017_chr2:11660017-11670017_p0050__A12R
ACGTCCGCCGCATCTACGAGcatcaacgccacgatcagctGTTGATTCAAAGATCCGGCGcaacgaaaac
tgtgattctccattttttttacagaactttCTGAACGGCGCACGTGTCTT

>A05F__commonRT__Read017__boundary_10k_017_chr2:11660017-11670017_p0051__A12R
ACGTCCGCCGCATCTACGAGcatcaacgccacgatcagctGTTGATTCAAAGATCCGGCGgtgtcaagtt
tcaaaaggagtgttggtttttttttgatttCTGAACGGCGCACGTGTCTT

>A05F__commonRT__Read017__boundary_10k_017_chr2:11660017-11670017_p0052__A12R
ACGTCCGCCGCATCTACGAGcatcaacgccacgatcagctGTTGATTCAAAGATCCGGCGgagtgtctca
atatctccagcgagacctggtgccactttcCTGAACGGCGCACGTGTCTT

>A05F__commonRT__Read017__boundary_10k_017_chr2:11660017-11670017_p0053__A12R
ACGTCCGCCGCATCTACGAGcatcaacgccacgatcagctGTTGATTCAAAGATCCGGCGcaaactctga
tatctcattgtagagtgttccaagagattcCTGAACGGCGCACGTGTCTT

>A05F__commonRT__Read017__boundary_10k_017_chr2:11660017-11670017_p0054__A12R
ACGTCCGCCGCATCTACGAGcatcaacgccacgatcagctGTTGATTCAAAGATCCGGCGatctcccaat
tgcatagctgacattgctctcatcgtatcaCTGAACGGCGCACGTGTCTT

>A05F__commonRT__Read017__boundary_10k_017_chr2:11660017-11670017_p0055__A12R
ACGTCCGCCGCATCTACGAGcatcaacgccacgatcagctGTTGATTCAAAGATCCGGCGtgctcattga
tttttccagataagattgagctaattccatCTGAACGGCGCACGTGTCTT

>A05F__commonRT__Read017__boundary_10k_017_chr2:11660017-11670017_p0056__A12R
ACGTCCGCCGCATCTACGAGcatcaacgccacgatcagctGTTGATTCAAAGATCCGGCGcattttgcca
ctgaagaagctccgagcaatttgtgatgtaCTGAACGGCGCACGTGTCTT

>A05F__commonRT__Read017__boundary_10k_017_chr2:11660017-11670017_p0057__A12R
ACGTCCGCCGCATCTACGAGcatcaacgccacgatcagctGTTGATTCAAAGATCCGGCGcgaacatgtt
gcatgtctttgccattgcatacgtcggccaCTGAACGGCGCACGTGTCTT

>A05F__commonRT__Read017__boundary_10k_017_chr2:11660017-11670017_p0058__A12R
ACGTCCGCCGCATCTACGAGcatcaacgccacgatcagctGTTGATTCAAAGATCCGGCGggcttgagtt
ttcattcattcgctgaaaaattaaacaataCTGAACGGCGCACGTGTCTT

>A05F__commonRT__Read017__boundary_10k_017_chr2:11660017-11670017_p0059__A12R
ACGTCCGCCGCATCTACGAGcatcaacgccacgatcagctGTTGATTCAAAGATCCGGCGtcttgaattg
caattttgcatcgttccttcatatgtgtcgCTGAACGGCGCACGTGTCTT

>A05F__commonRT__Read017__boundary_10k_017_chr2:11660017-11670017_p0060__A12R
ACGTCCGCCGCATCTACGAGcatcaacgccacgatcagctGTTGATTCAAAGATCCGGCGggaatacttt
catcaacgacttcatatcgcccatcaacgcCTGAACGGCGCACGTGTCTT

>A05F__commonRT__Read017__boundary_10k_017_chr2:11660017-11670017_p0061__A12R
ACGTCCGCCGCATCTACGAGcatcaacgccacgatcagctGTTGATTCAAAGATCCGGCGacgaatccca
tatcatccgaagtggttggtgttctatttcCTGAACGGCGCACGTGTCTT

>A05F__commonRT__Read017__boundary_10k_017_chr2:11660017-11670017_p0062__A12R
ACGTCCGCCGCATCTACGAGcatcaacgccacgatcagctGTTGATTCAAAGATCCGGCGtgagtcctac
tttatcccaatattcgaatctttgaagcatCTGAACGGCGCACGTGTCTT

>A05F__commonRT__Read017__boundary_10k_017_chr2:11660017-11670017_p0063__A12R
ACGTCCGCCGCATCTACGAGcatcaacgccacgatcagctGTTGATTCAAAGATCCGGCGggcatgtttg
gctacggccaactgtgcttgagccattgaaCTGAACGGCGCACGTGTCTT

>A05F__commonRT__Read017__boundary_10k_017_chr2:11660017-11670017_p0064__A12R
ACGTCCGCCGCATCTACGAGcatcaacgccacgatcagctGTTGATTCAAAGATCCGGCGtgagtagatc
tttcgttaaattatggaatccaagattcttCTGAACGGCGCACGTGTCTT

>A05F__commonRT__Read017__boundary_10k_017_chr2:11660017-11670017_p0065__A12R
ACGTCCGCCGCATCTACGAGcatcaacgccacgatcagctGTTGATTCAAAGATCCGGCGatcgcgaagt
gtcttgccgtaagtgcaaactttatcttgaCTGAACGGCGCACGTGTCTT

>A05F__commonRT__Read017__boundary_10k_017_chr2:11660017-11670017_p0066__A12R
ACGTCCGCCGCATCTACGAGcatcaacgccacgatcagctGTTGATTCAAAGATCCGGCGataaagcaat
gcagcaacctgatccttctgtagatcatcaCTGAACGGCGCACGTGTCTT

>A05F__commonRT__Read017__boundary_10k_017_chr2:11660017-11670017_p0067__A12R
ACGTCCGCCGCATCTACGAGcatcaacgccacgatcagctGTTGATTCAAAGATCCGGCGggccccaatt
tttcatgagcttgattccagtggttgtcacCTGAACGGCGCACGTGTCTT

>A05F__commonRT__Read017__boundary_10k_017_chr2:11660017-11670017_p0068__A12R
ACGTCCGCCGCATCTACGAGcatcaacgccacgatcagctGTTGATTCAAAGATCCGGCGttgcaaactg
tcgtagagaagaatctcttgtaaagatggtCTGAACGGCGCACGTGTCTT

>A05F__commonRT__Read017__boundary_10k_017_chr2:11660017-11670017_p0069__A12R
ACGTCCGCCGCATCTACGAGcatcaacgccacgatcagctGTTGATTCAAAGATCCGGCGacaagcgaga
gcctgccgtccgaagttgtttccggtttccCTGAACGGCGCACGTGTCTT

>A05F__commonRT__Read017__boundary_10k_017_chr2:11660017-11670017_p0070__A12R
ACGTCCGCCGCATCTACGAGcatcaacgccacgatcagctGTTGATTCAAAGATCCGGCGtcgccttgat
atcgttatccacacgagccgcaatgaagtaCTGAACGGCGCACGTGTCTT

>A05F__commonRT__Read017__boundary_10k_017_chr2:11660017-11670017_p0071__A12R
ACGTCCGCCGCATCTACGAGcatcaacgccacgatcagctGTTGATTCAAAGATCCGGCGaactgcctcc
cgaatgtggtaaaatacttgaagtggatgaCTGAACGGCGCACGTGTCTT

>A05F__commonRT__Read017__boundary_10k_017_chr2:11660017-11670017_p0072__A12R
ACGTCCGCCGCATCTACGAGcatcaacgccacgatcagctGTTGATTCAAAGATCCGGCGcaatcctcat
ccgaaacatccatcgacatttgctcatcagCTGAACGGCGCACGTGTCTT

>A05F__commonRT__Read017__boundary_10k_017_chr2:11660017-11670017_p0073__A12R
ACGTCCGCCGCATCTACGAGcatcaacgccacgatcagctGTTGATTCAAAGATCCGGCGagttggacga
tatttcagacatattttcagaattctatcaCTGAACGGCGCACGTGTCTT

>A05F__commonRT__Read017__boundary_10k_017_chr2:11660017-11670017_p0074__A12R
ACGTCCGCCGCATCTACGAGcatcaacgccacgatcagctGTTGATTCAAAGATCCGGCGcgtcaagttc
tttgaggacacgatggaagactcgaatatcCTGAACGGCGCACGTGTCTT

>A05F__commonRT__Read017__boundary_10k_017_chr2:11660017-11670017_p0075__A12R
ACGTCCGCCGCATCTACGAGcatcaacgccacgatcagctGTTGATTCAAAGATCCGGCGgcatgacgca
agtgacgttcaacccatgtctcattcatctCTGAACGGCGCACGTGTCTT

>A05F__commonRT__Read017__boundary_10k_017_chr2:11660017-11670017_p0076__A12R
ACGTCCGCCGCATCTACGAGcatcaacgccacgatcagctGTTGATTCAAAGATCCGGCGtccagctgtt
tcctccatctcaacgtcatcatagtcacatCTGAACGGCGCACGTGTCTT

>A05F__commonRT__Read017__boundary_10k_017_chr2:11660017-11670017_p0077__A12R
ACGTCCGCCGCATCTACGAGcatcaacgccacgatcagctGTTGATTCAAAGATCCGGCGtcgtcacgat
catctttcgcttgttacgaatctccaggaaCTGAACGGCGCACGTGTCTT

>A05F__commonRT__Read017__boundary_10k_017_chr2:11660017-11670017_p0078__A12R
ACGTCCGCCGCATCTACGAGcatcaacgccacgatcagctGTTGATTCAAAGATCCGGCGtcgaacatta
tctgacttttctcgactcccatacatccctCTGAACGGCGCACGTGTCTT

>A05F__commonRT__Read017__boundary_10k_017_chr2:11660017-11670017_p0079__A12R
ACGTCCGCCGCATCTACGAGcatcaacgccacgatcagctGTTGATTCAAAGATCCGGCGgtgagaccat
catattagtcatatttgtgacaaaatcaaaCTGAACGGCGCACGTGTCTT

>A05F__commonRT__Read017__boundary_10k_017_chr2:11660017-11670017_p0080__A12R
ACGTCCGCCGCATCTACGAGcatcaacgccacgatcagctGTTGATTCAAAGATCCGGCGacgaatcgct
cgaatccagtcgagaacaatacgaatatatCTGAACGGCGCACGTGTCTT

>A05F__commonRT__Read017__boundary_10k_017_chr2:11660017-11670017_p0081__A12R
ACGTCCGCCGCATCTACGAGcatcaacgccacgatcagctGTTGATTCAAAGATCCGGCGattccagagg
gattcttcgtggaagtcgatcgaaacgacgCTGAACGGCGCACGTGTCTT

>A05F__commonRT__Read017__boundary_10k_017_chr2:11660017-11670017_p0082__A12R
ACGTCCGCCGCATCTACGAGcatcaacgccacgatcagctGTTGATTCAAAGATCCGGCGgcgcaaaacg
ttgagcaaatcgtatggcatttcgatgcatCTGAACGGCGCACGTGTCTT

>A05F__commonRT__Read017__boundary_10k_017_chr2:11660017-11670017_p0083__A12R
ACGTCCGCCGCATCTACGAGcatcaacgccacgatcagctGTTGATTCAAAGATCCGGCGgccccgtttg
attggaagccatcagagtatgattcttggcCTGAACGGCGCACGTGTCTT

>A05F__commonRT__Read017__boundary_10k_017_chr2:11660017-11670017_p0084__A12R
ACGTCCGCCGCATCTACGAGcatcaacgccacgatcagctGTTGATTCAAAGATCCGGCGatagatcttt
cttatcacttgaccacctttgatcacaatcCTGAACGGCGCACGTGTCTT

>A05F__commonRT__Read017__boundary_10k_017_chr2:11660017-11670017_p0085__A12R
ACGTCCGCCGCATCTACGAGcatcaacgccacgatcagctGTTGATTCAAAGATCCGGCGtctggtacaa
tccggtggcattgcatatggttgaacggatCTGAACGGCGCACGTGTCTT

>A05F__commonRT__Read017__boundary_10k_017_chr2:11660017-11670017_p0086__A12R
ACGTCCGCCGCATCTACGAGcatcaacgccacgatcagctGTTGATTCAAAGATCCGGCGcatatggatg
aacaatgtcgatttgtgatgctggatagttCTGAACGGCGCACGTGTCTT

>A05F__commonRT__Read017__boundary_10k_017_chr2:11660017-11670017_p0087__A12R
ACGTCCGCCGCATCTACGAGcatcaacgccacgatcagctGTTGATTCAAAGATCCGGCGggttcgtcgg
agttggaagaggttgtccgatggatgaagaCTGAACGGCGCACGTGTCTT

>A05F__commonRT__Read017__boundary_10k_017_chr2:11660017-11670017_p0088__A12R
ACGTCCGCCGCATCTACGAGcatcaacgccacgatcagctGTTGATTCAAAGATCCGGCGtgagcttccg
ttagtcgtggcggagcaactgttccatcttCTGAACGGCGCACGTGTCTT

>A05F__commonRT__Read017__boundary_10k_017_chr2:11660017-11670017_p0089__A12R
ACGTCCGCCGCATCTACGAGcatcaacgccacgatcagctGTTGATTCAAAGATCCGGCGcatatctcgg
gcaaagtctctgaaaatttttttacattaaCTGAACGGCGCACGTGTCTT

>A05F__commonRT__Read017__boundary_10k_017_chr2:11660017-11670017_p0090__A12R
ACGTCCGCCGCATCTACGAGcatcaacgccacgatcagctGTTGATTCAAAGATCCGGCGatcgtgcagt
gaggtagtcgtagagaagtcggaatgggatCTGAACGGCGCACGTGTCTT

>A05F__commonRT__Read017__boundary_10k_017_chr2:11660017-11670017_p0091__A12R
ACGTCCGCCGCATCTACGAGcatcaacgccacgatcagctGTTGATTCAAAGATCCGGCGaattgcttct
tcattgcatagtacataaccggatcaggatCTGAACGGCGCACGTGTCTT

>A05F__commonRT__Read017__boundary_10k_017_chr2:11660017-11670017_p0092__A12R
ACGTCCGCCGCATCTACGAGcatcaacgccacgatcagctGTTGATTCAAAGATCCGGCGtcatcatcat
ttgatcaggtcccattggtgtcagattgcaCTGAACGGCGCACGTGTCTT

>A05F__commonRT__Read017__boundary_10k_017_chr2:11660017-11670017_p0093__A12R
ACGTCCGCCGCATCTACGAGcatcaacgccacgatcagctGTTGATTCAAAGATCCGGCGcataacaagt
caccatcctgtgcaacaccaaccaaaatcgCTGAACGGCGCACGTGTCTT

>A05F__commonRT__Read017__boundary_10k_017_chr2:11660017-11670017_p0094__A12R
ACGTCCGCCGCATCTACGAGcatcaacgccacgatcagctGTTGATTCAAAGATCCGGCGttccttcttc
atcaaacattttgacgcagcagccatactcCTGAACGGCGCACGTGTCTT

>A05F__commonRT__Read017__boundary_10k_017_chr2:11660017-11670017_p0095__A12R
ACGTCCGCCGCATCTACGAGcatcaacgccacgatcagctGTTGATTCAAAGATCCGGCGtaaagtaaaa
ttaccgatttgtcgcaatctgtattgttggCTGAACGGCGCACGTGTCTT

>A05F__commonRT__Read017__boundary_10k_017_chr2:11660017-11670017_p0096__A12R
ACGTCCGCCGCATCTACGAGcatcaacgccacgatcagctGTTGATTCAAAGATCCGGCGttgatgtaag
aattcgatgcatgacacgcgaatacctgcaCTGAACGGCGCACGTGTCTT

>A05F__commonRT__Read017__boundary_10k_017_chr2:11660017-11670017_p0097__A12R
ACGTCCGCCGCATCTACGAGcatcaacgccacgatcagctGTTGATTCAAAGATCCGGCGgtcggcgcta
ttcgtgtttcgaagcttgctcgcgacaccaCTGAACGGCGCACGTGTCTT

>A05F__commonRT__Read017__boundary_10k_017_chr2:11660017-11670017_p0098__A12R
ACGTCCGCCGCATCTACGAGcatcaacgccacgatcagctGTTGATTCAAAGATCCGGCGgactgatcag
cgacacacaatcgtcctttctgagtttggcCTGAACGGCGCACGTGTCTT

>A05F__commonRT__Read017__boundary_10k_017_chr2:11660017-11670017_p0099__A12R
ACGTCCGCCGCATCTACGAGcatcaacgccacgatcagctGTTGATTCAAAGATCCGGCGgtgggtggca
ttcgggccagattatccgaatccttggctcCTGAACGGCGCACGTGTCTT

>A05F__commonRT__Read017__boundary_10k_017_chr2:11660017-11670017_p0100__A12R
ACGTCCGCCGCATCTACGAGcatcaacgccacgatcagctGTTGATTCAAAGATCCGGCGatgtatagag
atctgtgagagtgggaggcgggatcaaaatCTGAACGGCGCACGTGTCTT

>A05F__commonRT__Read018__boundary_10k_018_chr2:11670018-11680018_p0001__A12R
ACGTCCGCCGCATCTACGAGcatcaacgccacgatcagctGAACTACGCAATTGCGCGATttactccgat
cggactgcacagaccgatagcctggagaagCTGAACGGCGCACGTGTCTT

>A05F__commonRT__Read018__boundary_10k_018_chr2:11670018-11680018_p0002__A12R
ACGTCCGCCGCATCTACGAGcatcaacgccacgatcagctGAACTACGCAATTGCGCGATctaacttgta
acattttcaatttgacatcatctctttgtgCTGAACGGCGCACGTGTCTT

>A05F__commonRT__Read018__boundary_10k_018_chr2:11670018-11680018_p0003__A12R
ACGTCCGCCGCATCTACGAGcatcaacgccacgatcagctGAACTACGCAATTGCGCGATcttagtgtga
aatgattttcgattgtgctccaaatctcctCTGAACGGCGCACGTGTCTT

>A05F__commonRT__Read018__boundary_10k_018_chr2:11670018-11680018_p0004__A12R
ACGTCCGCCGCATCTACGAGcatcaacgccacgatcagctGAACTACGCAATTGCGCGATattttccacg
gtgattagcctcatcatctgcttgataattCTGAACGGCGCACGTGTCTT

>A05F__commonRT__Read018__boundary_10k_018_chr2:11670018-11680018_p0005__A12R
ACGTCCGCCGCATCTACGAGcatcaacgccacgatcagctGAACTACGCAATTGCGCGATttgatagaag
aaaatcacgagatacggaacctccaggagcCTGAACGGCGCACGTGTCTT

>A05F__commonRT__Read018__boundary_10k_018_chr2:11670018-11680018_p0006__A12R
ACGTCCGCCGCATCTACGAGcatcaacgccacgatcagctGAACTACGCAATTGCGCGATttagccataa
tgttgacgaatgacaggaatcgggactgtgCTGAACGGCGCACGTGTCTT

>A05F__commonRT__Read018__boundary_10k_018_chr2:11670018-11680018_p0007__A12R
ACGTCCGCCGCATCTACGAGcatcaacgccacgatcagctGAACTACGCAATTGCGCGATgcaccgctcg
agcatctgcattgttcccgacactagaagcCTGAACGGCGCACGTGTCTT

>A05F__commonRT__Read018__boundary_10k_018_chr2:11670018-11680018_p0008__A12R
ACGTCCGCCGCATCTACGAGcatcaacgccacgatcagctGAACTACGCAATTGCGCGATccatcagaac
ttctcgtcggacacttatcagatcagccggCTGAACGGCGCACGTGTCTT

>A05F__commonRT__Read018__boundary_10k_018_chr2:11670018-11680018_p0009__A12R
ACGTCCGCCGCATCTACGAGcatcaacgccacgatcagctGAACTACGCAATTGCGCGATaatttcgact
tcatttctccagatgtgaaatacttcaaagCTGAACGGCGCACGTGTCTT

>A05F__commonRT__Read018__boundary_10k_018_chr2:11670018-11680018_p0010__A12R
ACGTCCGCCGCATCTACGAGcatcaacgccacgatcagctGAACTACGCAATTGCGCGATaacaacctcc
tcagcgatgagtcgaggtagcattggaaagCTGAACGGCGCACGTGTCTT

>A05F__commonRT__Read018__boundary_10k_018_chr2:11670018-11680018_p0011__A12R
ACGTCCGCCGCATCTACGAGcatcaacgccacgatcagctGAACTACGCAATTGCGCGATcgcatgtgat
gcaacagatctgctagcatttgatacatgaCTGAACGGCGCACGTGTCTT

>A05F__commonRT__Read018__boundary_10k_018_chr2:11670018-11680018_p0012__A12R
ACGTCCGCCGCATCTACGAGcatcaacgccacgatcagctGAACTACGCAATTGCGCGATgagaagagtt
gttaggatcgtgaagagtgcgacagaatacCTGAACGGCGCACGTGTCTT

>A05F__commonRT__Read018__boundary_10k_018_chr2:11670018-11680018_p0013__A12R
ACGTCCGCCGCATCTACGAGcatcaacgccacgatcagctGAACTACGCAATTGCGCGATtcttacggta
tcatgtgaatccattttgcacagagattcgCTGAACGGCGCACGTGTCTT

>A05F__commonRT__Read018__boundary_10k_018_chr2:11670018-11680018_p0014__A12R
ACGTCCGCCGCATCTACGAGcatcaacgccacgatcagctGAACTACGCAATTGCGCGATtttgtattcg
tagtctatttcggttccgtattgttggaagCTGAACGGCGCACGTGTCTT

>A05F__commonRT__Read018__boundary_10k_018_chr2:11670018-11680018_p0015__A12R
ACGTCCGCCGCATCTACGAGcatcaacgccacgatcagctGAACTACGCAATTGCGCGATtgatgccagg
aattccagctcttcaactgaatcaatggagCTGAACGGCGCACGTGTCTT

>A05F__commonRT__Read018__boundary_10k_018_chr2:11670018-11680018_p0016__A12R
ACGTCCGCCGCATCTACGAGcatcaacgccacgatcagctGAACTACGCAATTGCGCGATcatcgttgac
atggcggttaaaatcgcttcgggagacgttCTGAACGGCGCACGTGTCTT

>A05F__commonRT__Read018__boundary_10k_018_chr2:11670018-11680018_p0017__A12R
ACGTCCGCCGCATCTACGAGcatcaacgccacgatcagctGAACTACGCAATTGCGCGATatcttttgtc
cgcattgaagaatgcatttgtggttgatttCTGAACGGCGCACGTGTCTT

>A05F__commonRT__Read018__boundary_10k_018_chr2:11670018-11680018_p0018__A12R
ACGTCCGCCGCATCTACGAGcatcaacgccacgatcagctGAACTACGCAATTGCGCGATttgtaaaaac
gtttgccaacgactccagagcatctttctcCTGAACGGCGCACGTGTCTT

>A05F__commonRT__Read018__boundary_10k_018_chr2:11670018-11680018_p0019__A12R
ACGTCCGCCGCATCTACGAGcatcaacgccacgatcagctGAACTACGCAATTGCGCGATgatagttccg
attgtaaattctttcaatcaagaaatccatCTGAACGGCGCACGTGTCTT

>A05F__commonRT__Read018__boundary_10k_018_chr2:11670018-11680018_p0020__A12R
ACGTCCGCCGCATCTACGAGcatcaacgccacgatcagctGAACTACGCAATTGCGCGATtcatttcgaa
ccaagaaggtgttcaccatcaattgcaatgCTGAACGGCGCACGTGTCTT

>A05F__commonRT__Read018__boundary_10k_018_chr2:11670018-11680018_p0021__A12R
ACGTCCGCCGCATCTACGAGcatcaacgccacgatcagctGAACTACGCAATTGCGCGATcatcaagaat
gaaagcatcgtagatgcgaagaatggcactCTGAACGGCGCACGTGTCTT

>A05F__commonRT__Read018__boundary_10k_018_chr2:11670018-11680018_p0022__A12R
ACGTCCGCCGCATCTACGAGcatcaacgccacgatcagctGAACTACGCAATTGCGCGATatggcggaga
agataattttgaagagcttcacatatagcaCTGAACGGCGCACGTGTCTT

>A05F__commonRT__Read018__boundary_10k_018_chr2:11670018-11680018_p0023__A12R
ACGTCCGCCGCATCTACGAGcatcaacgccacgatcagctGAACTACGCAATTGCGCGATgagcatttta
tctccatgaagcccagagccattggctccgCTGAACGGCGCACGTGTCTT

>A05F__commonRT__Read018__boundary_10k_018_chr2:11670018-11680018_p0024__A12R
ACGTCCGCCGCATCTACGAGcatcaacgccacgatcagctGAACTACGCAATTGCGCGATgatttggcag
taactgcaggaactttccatacaaaatatcCTGAACGGCGCACGTGTCTT

>A05F__commonRT__Read018__boundary_10k_018_chr2:11670018-11680018_p0025__A12R
ACGTCCGCCGCATCTACGAGcatcaacgccacgatcagctGAACTACGCAATTGCGCGATccgatatatc
aaaaaatgaaactcaccgtcaatttattcaCTGAACGGCGCACGTGTCTT

>A05F__commonRT__Read018__boundary_10k_018_chr2:11670018-11680018_p0026__A12R
ACGTCCGCCGCATCTACGAGcatcaacgccacgatcagctGAACTACGCAATTGCGCGATggtaggtatg
gcagaagggaactgagtcgaactggcacagCTGAACGGCGCACGTGTCTT

>A05F__commonRT__Read018__boundary_10k_018_chr2:11670018-11680018_p0027__A12R
ACGTCCGCCGCATCTACGAGcatcaacgccacgatcagctGAACTACGCAATTGCGCGATactcccattc
atcgcacacaccagtggatccatcagaagcCTGAACGGCGCACGTGTCTT

>A05F__commonRT__Read018__boundary_10k_018_chr2:11670018-11680018_p0028__A12R
ACGTCCGCCGCATCTACGAGcatcaacgccacgatcagctGAACTACGCAATTGCGCGATaaaacgagga
agagaataaactaaataaacttacgtcgccCTGAACGGCGCACGTGTCTT

>A05F__commonRT__Read018__boundary_10k_018_chr2:11670018-11680018_p0029__A12R
ACGTCCGCCGCATCTACGAGcatcaacgccacgatcagctGAACTACGCAATTGCGCGATttgccatcga
gtcccatccgcgagaattccatattgatgtCTGAACGGCGCACGTGTCTT

>A05F__commonRT__Read018__boundary_10k_018_chr2:11670018-11680018_p0030__A12R
ACGTCCGCCGCATCTACGAGcatcaacgccacgatcagctGAACTACGCAATTGCGCGATtaaggatcat
atcagctggatatctcatctgatcggcaacCTGAACGGCGCACGTGTCTT

>A05F__commonRT__Read018__boundary_10k_018_chr2:11670018-11680018_p0031__A12R
ACGTCCGCCGCATCTACGAGcatcaacgccacgatcagctGAACTACGCAATTGCGCGATtccggctaac
aagacggctttcgacaattccatacaccatCTGAACGGCGCACGTGTCTT

>A05F__commonRT__Read018__boundary_10k_018_chr2:11670018-11680018_p0032__A12R
ACGTCCGCCGCATCTACGAGcatcaacgccacgatcagctGAACTACGCAATTGCGCGATggatcaaaat
cttcaagaagtttcttgataatcttcggaaCTGAACGGCGCACGTGTCTT

>A05F__commonRT__Read018__boundary_10k_018_chr2:11670018-11680018_p0033__A12R
ACGTCCGCCGCATCTACGAGcatcaacgccacgatcagctGAACTACGCAATTGCGCGATttccctcgga
catgtgtatacttcagtggtacgattgtttCTGAACGGCGCACGTGTCTT

>A05F__commonRT__Read018__boundary_10k_018_chr2:11670018-11680018_p0034__A12R
ACGTCCGCCGCATCTACGAGcatcaacgccacgatcagctGAACTACGCAATTGCGCGATccattgcgag
aagtgcattcacaaaaagctctcgatcactCTGAACGGCGCACGTGTCTT

>A05F__commonRT__Read018__boundary_10k_018_chr2:11670018-11680018_p0035__A12R
ACGTCCGCCGCATCTACGAGcatcaacgccacgatcagctGAACTACGCAATTGCGCGATtagatctgat
tagagagaaaagaacttaagaacttacaagCTGAACGGCGCACGTGTCTT

>A05F__commonRT__Read018__boundary_10k_018_chr2:11670018-11680018_p0036__A12R
ACGTCCGCCGCATCTACGAGcatcaacgccacgatcagctGAACTACGCAATTGCGCGATgaaaccgtct
ttattccatattccgtctgaaaaatttaaaCTGAACGGCGCACGTGTCTT

>A05F__commonRT__Read018__boundary_10k_018_chr2:11670018-11680018_p0037__A12R
ACGTCCGCCGCATCTACGAGcatcaacgccacgatcagctGAACTACGCAATTGCGCGATtttccaccaa
tgtattcgagtactccaatcaacgcaaactCTGAACGGCGCACGTGTCTT

>A05F__commonRT__Read018__boundary_10k_018_chr2:11670018-11680018_p0038__A12R
ACGTCCGCCGCATCTACGAGcatcaacgccacgatcagctGAACTACGCAATTGCGCGATtggtagaaca
ccttcctcttctgcatgacgcatccatccaCTGAACGGCGCACGTGTCTT

>A05F__commonRT__Read018__boundary_10k_018_chr2:11670018-11680018_p0039__A12R
ACGTCCGCCGCATCTACGAGcatcaacgccacgatcagctGAACTACGCAATTGCGCGATccagcaatga
tgaagcttgacgatgtttcagagagacaaaCTGAACGGCGCACGTGTCTT

>A05F__commonRT__Read018__boundary_10k_018_chr2:11670018-11680018_p0040__A12R
ACGTCCGCCGCATCTACGAGcatcaacgccacgatcagctGAACTACGCAATTGCGCGATaagcgagaga
gtctcattgatatgacgaagagacatgacaCTGAACGGCGCACGTGTCTT

>A05F__commonRT__Read018__boundary_10k_018_chr2:11670018-11680018_p0041__A12R
ACGTCCGCCGCATCTACGAGcatcaacgccacgatcagctGAACTACGCAATTGCGCGATaattgcattg
attccaccagatcttgcataccaagcaggcCTGAACGGCGCACGTGTCTT

>A05F__commonRT__Read018__boundary_10k_018_chr2:11670018-11680018_p0042__A12R
ACGTCCGCCGCATCTACGAGcatcaacgccacgatcagctGAACTACGCAATTGCGCGATataacttcca
tgatcgaatcaacaacatctatcacaaagtCTGAACGGCGCACGTGTCTT

>A05F__commonRT__Read018__boundary_10k_018_chr2:11670018-11680018_p0043__A12R
ACGTCCGCCGCATCTACGAGcatcaacgccacgatcagctGAACTACGCAATTGCGCGATaatagactcg
catcattttcttgagacaatcgtatgcagaCTGAACGGCGCACGTGTCTT

>A05F__commonRT__Read018__boundary_10k_018_chr2:11670018-11680018_p0044__A12R
ACGTCCGCCGCATCTACGAGcatcaacgccacgatcagctGAACTACGCAATTGCGCGATcttatcaagg
gatggtgcaagtcttgagtgaaccatacaaCTGAACGGCGCACGTGTCTT

>A05F__commonRT__Read018__boundary_10k_018_chr2:11670018-11680018_p0045__A12R
ACGTCCGCCGCATCTACGAGcatcaacgccacgatcagctGAACTACGCAATTGCGCGATtgtgcaatat
ccagcagatgtgacaaatatcgcttgtacaCTGAACGGCGCACGTGTCTT

>A05F__commonRT__Read018__boundary_10k_018_chr2:11670018-11680018_p0046__A12R
ACGTCCGCCGCATCTACGAGcatcaacgccacgatcagctGAACTACGCAATTGCGCGATtttgaaggca
ttcctttggtttaaggtaaatgtatcggttCTGAACGGCGCACGTGTCTT

>A05F__commonRT__Read018__boundary_10k_018_chr2:11670018-11680018_p0047__A12R
ACGTCCGCCGCATCTACGAGcatcaacgccacgatcagctGAACTACGCAATTGCGCGATggaatggagg
aaggaaatgcgatgggcatgtctcgcatttCTGAACGGCGCACGTGTCTT

>A05F__commonRT__Read018__boundary_10k_018_chr2:11670018-11680018_p0048__A12R
ACGTCCGCCGCATCTACGAGcatcaacgccacgatcagctGAACTACGCAATTGCGCGATttgcttcttc
attcgatcatacgcgatcacaagacactgtCTGAACGGCGCACGTGTCTT

>A05F__commonRT__Read018__boundary_10k_018_chr2:11670018-11680018_p0049__A12R
ACGTCCGCCGCATCTACGAGcatcaacgccacgatcagctGAACTACGCAATTGCGCGATcaatcgtctc
caagattcatcgctctcgtagacttgatcaCTGAACGGCGCACGTGTCTT

>A05F__commonRT__Read018__boundary_10k_018_chr2:11670018-11680018_p0050__A12R
ACGTCCGCCGCATCTACGAGcatcaacgccacgatcagctGAACTACGCAATTGCGCGATgagtttctct
gtcagtgactgctctcaatagaactgtcatCTGAACGGCGCACGTGTCTT

>A05F__commonRT__Read018__boundary_10k_018_chr2:11670018-11680018_p0051__A12R
ACGTCCGCCGCATCTACGAGcatcaacgccacgatcagctGAACTACGCAATTGCGCGATcactgtcatc
tcctgctccactaatatttcttatgtaagaCTGAACGGCGCACGTGTCTT

>A05F__commonRT__Read018__boundary_10k_018_chr2:11670018-11680018_p0052__A12R
ACGTCCGCCGCATCTACGAGcatcaacgccacgatcagctGAACTACGCAATTGCGCGATaacttcatta
tatcgttgtacgaaatatgacgatctgaatCTGAACGGCGCACGTGTCTT

>A05F__commonRT__Read018__boundary_10k_018_chr2:11670018-11680018_p0053__A12R
ACGTCCGCCGCATCTACGAGcatcaacgccacgatcagctGAACTACGCAATTGCGCGATtgtgaccaga
atctttggattgagctccacgagacacttgCTGAACGGCGCACGTGTCTT

>A05F__commonRT__Read018__boundary_10k_018_chr2:11670018-11680018_p0054__A12R
ACGTCCGCCGCATCTACGAGcatcaacgccacgatcagctGAACTACGCAATTGCGCGATtatatttaac
catttgatttgcgagattcactgccattttCTGAACGGCGCACGTGTCTT

>A05F__commonRT__Read018__boundary_10k_018_chr2:11670018-11680018_p0055__A12R
ACGTCCGCCGCATCTACGAGcatcaacgccacgatcagctGAACTACGCAATTGCGCGATtccaatttac
aagtacatcttgcgaataagcatactcaaaCTGAACGGCGCACGTGTCTT

>A05F__commonRT__Read018__boundary_10k_018_chr2:11670018-11680018_p0056__A12R
ACGTCCGCCGCATCTACGAGcatcaacgccacgatcagctGAACTACGCAATTGCGCGATtctttgggac
ttttgttgaggattactgtgacatcatcaaCTGAACGGCGCACGTGTCTT

>A05F__commonRT__Read018__boundary_10k_018_chr2:11670018-11680018_p0057__A12R
ACGTCCGCCGCATCTACGAGcatcaacgccacgatcagctGAACTACGCAATTGCGCGATgatagactat
gattcttcgaataaaggatctgcgtgcaggCTGAACGGCGCACGTGTCTT

>A05F__commonRT__Read018__boundary_10k_018_chr2:11670018-11680018_p0058__A12R
ACGTCCGCCGCATCTACGAGcatcaacgccacgatcagctGAACTACGCAATTGCGCGATggagtatcca
tgaattcctgtcgcagtggaccacttgattCTGAACGGCGCACGTGTCTT

>A05F__commonRT__Read018__boundary_10k_018_chr2:11670018-11680018_p0059__A12R
ACGTCCGCCGCATCTACGAGcatcaacgccacgatcagctGAACTACGCAATTGCGCGATctcctcatcg
tcaagatcaatgagtttctcaaaatattccCTGAACGGCGCACGTGTCTT

>A05F__commonRT__Read018__boundary_10k_018_chr2:11670018-11680018_p0060__A12R
ACGTCCGCCGCATCTACGAGcatcaacgccacgatcagctGAACTACGCAATTGCGCGATtcttggaatt
ggggaattcggagaaataagccactcagggCTGAACGGCGCACGTGTCTT

>A05F__commonRT__Read018__boundary_10k_018_chr2:11670018-11680018_p0061__A12R
ACGTCCGCCGCATCTACGAGcatcaacgccacgatcagctGAACTACGCAATTGCGCGATcttgtacttg
tgctctgtcatccgtttcactatgatctctCTGAACGGCGCACGTGTCTT

>A05F__commonRT__Read018__boundary_10k_018_chr2:11670018-11680018_p0062__A12R
ACGTCCGCCGCATCTACGAGcatcaacgccacgatcagctGAACTACGCAATTGCGCGATcatacgcgtc
agcagacaattcgctctcgtttgaaatttaCTGAACGGCGCACGTGTCTT

>A05F__commonRT__Read018__boundary_10k_018_chr2:11670018-11680018_p0063__A12R
ACGTCCGCCGCATCTACGAGcatcaacgccacgatcagctGAACTACGCAATTGCGCGATttattcaata
aaatctcctctctcgttcgtggcaatgcacCTGAACGGCGCACGTGTCTT

>A05F__commonRT__Read018__boundary_10k_018_chr2:11670018-11680018_p0064__A12R
ACGTCCGCCGCATCTACGAGcatcaacgccacgatcagctGAACTACGCAATTGCGCGATagtcaagaaa
gggtcaaatattaatcaggtcacatcttttCTGAACGGCGCACGTGTCTT

>A05F__commonRT__Read018__boundary_10k_018_chr2:11670018-11680018_p0065__A12R
ACGTCCGCCGCATCTACGAGcatcaacgccacgatcagctGAACTACGCAATTGCGCGATcccatgtgtc
tgaaatttgttattacactgttaataatcaCTGAACGGCGCACGTGTCTT

>A05F__commonRT__Read018__boundary_10k_018_chr2:11670018-11680018_p0066__A12R
ACGTCCGCCGCATCTACGAGcatcaacgccacgatcagctGAACTACGCAATTGCGCGATaatattctcc
tgtaagaccgtttccttggttataactgatCTGAACGGCGCACGTGTCTT

>A05F__commonRT__Read018__boundary_10k_018_chr2:11670018-11680018_p0067__A12R
ACGTCCGCCGCATCTACGAGcatcaacgccacgatcagctGAACTACGCAATTGCGCGATtttgcctaat
tttaatccttactcgtcgtcatcatcaaacCTGAACGGCGCACGTGTCTT

>A05F__commonRT__Read018__boundary_10k_018_chr2:11670018-11680018_p0068__A12R
ACGTCCGCCGCATCTACGAGcatcaacgccacgatcagctGAACTACGCAATTGCGCGATataaatgcag
cgaaatttcctgttgtttgtgtattgtacaCTGAACGGCGCACGTGTCTT

>A05F__commonRT__Read018__boundary_10k_018_chr2:11670018-11680018_p0069__A12R
ACGTCCGCCGCATCTACGAGcatcaacgccacgatcagctGAACTACGCAATTGCGCGATcgtttgatgt
ttgccataagtagattttactgaaataagaCTGAACGGCGCACGTGTCTT

>A05F__commonRT__Read018__boundary_10k_018_chr2:11670018-11680018_p0070__A12R
ACGTCCGCCGCATCTACGAGcatcaacgccacgatcagctGAACTACGCAATTGCGCGATggattgccaa
tgttgtttcgctgaaattattttaattcaaCTGAACGGCGCACGTGTCTT

>A05F__commonRT__Read018__boundary_10k_018_chr2:11670018-11680018_p0071__A12R
ACGTCCGCCGCATCTACGAGcatcaacgccacgatcagctGAACTACGCAATTGCGCGATgagctcagga
gagttaggagacatcgaactgcttcgacatCTGAACGGCGCACGTGTCTT

>A05F__commonRT__Read018__boundary_10k_018_chr2:11670018-11680018_p0072__A12R
ACGTCCGCCGCATCTACGAGcatcaacgccacgatcagctGAACTACGCAATTGCGCGATaagagtttta
gtgagcgaagctgcgtgtttcgcacatgatCTGAACGGCGCACGTGTCTT

>A05F__commonRT__Read018__boundary_10k_018_chr2:11670018-11680018_p0073__A12R
ACGTCCGCCGCATCTACGAGcatcaacgccacgatcagctGAACTACGCAATTGCGCGATtcttttcttc
ctctgcggagtcgataccagttgccatttgCTGAACGGCGCACGTGTCTT

>A05F__commonRT__Read018__boundary_10k_018_chr2:11670018-11680018_p0074__A12R
ACGTCCGCCGCATCTACGAGcatcaacgccacgatcagctGAACTACGCAATTGCGCGATattggatgaa
ttgagaggttgatggcatgaaagattgaggCTGAACGGCGCACGTGTCTT

>A05F__commonRT__Read018__boundary_10k_018_chr2:11670018-11680018_p0075__A12R
ACGTCCGCCGCATCTACGAGcatcaacgccacgatcagctGAACTACGCAATTGCGCGATcttgagcatt
ttggaagagagcaagggtttctttgaatggCTGAACGGCGCACGTGTCTT

>A05F__commonRT__Read018__boundary_10k_018_chr2:11670018-11680018_p0076__A12R
ACGTCCGCCGCATCTACGAGcatcaacgccacgatcagctGAACTACGCAATTGCGCGATagcggtagca
cacaatctttcgtataatccattataatcgCTGAACGGCGCACGTGTCTT

>A05F__commonRT__Read018__boundary_10k_018_chr2:11670018-11680018_p0077__A12R
ACGTCCGCCGCATCTACGAGcatcaacgccacgatcagctGAACTACGCAATTGCGCGATaagaattcga
agaacaggaacaactagattctcgaggttgCTGAACGGCGCACGTGTCTT

>A05F__commonRT__Read018__boundary_10k_018_chr2:11670018-11680018_p0078__A12R
ACGTCCGCCGCATCTACGAGcatcaacgccacgatcagctGAACTACGCAATTGCGCGATtaaacatggt
gagagttgttcgatgtcgcgacaccgtcgtCTGAACGGCGCACGTGTCTT

>A05F__commonRT__Read018__boundary_10k_018_chr2:11670018-11680018_p0079__A12R
ACGTCCGCCGCATCTACGAGcatcaacgccacgatcagctGAACTACGCAATTGCGCGATatcatcttca
ctgagaatcaaggcgacaatcaatgcaagaCTGAACGGCGCACGTGTCTT

>A05F__commonRT__Read018__boundary_10k_018_chr2:11670018-11680018_p0080__A12R
ACGTCCGCCGCATCTACGAGcatcaacgccacgatcagctGAACTACGCAATTGCGCGATcgagatcctt
gatcatctgcaaatatatacttcaatataaCTGAACGGCGCACGTGTCTT

>A05F__commonRT__Read018__boundary_10k_018_chr2:11670018-11680018_p0081__A12R
ACGTCCGCCGCATCTACGAGcatcaacgccacgatcagctGAACTACGCAATTGCGCGATagagagatct
cgcggacactgaaatcactgtccagccagcCTGAACGGCGCACGTGTCTT

>A05F__commonRT__Read018__boundary_10k_018_chr2:11670018-11680018_p0082__A12R
ACGTCCGCCGCATCTACGAGcatcaacgccacgatcagctGAACTACGCAATTGCGCGATcttggtagca
acaactaactctagttttcaaagcattcttCTGAACGGCGCACGTGTCTT

>A05F__commonRT__Read018__boundary_10k_018_chr2:11670018-11680018_p0083__A12R
ACGTCCGCCGCATCTACGAGcatcaacgccacgatcagctGAACTACGCAATTGCGCGATtttggcaaac
aattggagcaagatttttgaagaaagctgaCTGAACGGCGCACGTGTCTT

>A05F__commonRT__Read018__boundary_10k_018_chr2:11670018-11680018_p0084__A12R
ACGTCCGCCGCATCTACGAGcatcaacgccacgatcagctGAACTACGCAATTGCGCGATatcattctga
ctgctgactctcatatgatccaccattttaCTGAACGGCGCACGTGTCTT

>A05F__commonRT__Read018__boundary_10k_018_chr2:11670018-11680018_p0085__A12R
ACGTCCGCCGCATCTACGAGcatcaacgccacgatcagctGAACTACGCAATTGCGCGATgagcagtaat
gtcgtcatgctgaaatattatactttttatCTGAACGGCGCACGTGTCTT

>A05F__commonRT__Read018__boundary_10k_018_chr2:11670018-11680018_p0086__A12R
ACGTCCGCCGCATCTACGAGcatcaacgccacgatcagctGAACTACGCAATTGCGCGATctgttgatga
tctcaaggagagttcgaattccttcttcgaCTGAACGGCGCACGTGTCTT

>A05F__commonRT__Read018__boundary_10k_018_chr2:11670018-11680018_p0087__A12R
ACGTCCGCCGCATCTACGAGcatcaacgccacgatcagctGAACTACGCAATTGCGCGATgcgatgttaa
caagaagatcttggaacattgggtgctgaaCTGAACGGCGCACGTGTCTT

>A05F__commonRT__Read018__boundary_10k_018_chr2:11670018-11680018_p0088__A12R
ACGTCCGCCGCATCTACGAGcatcaacgccacgatcagctGAACTACGCAATTGCGCGATagtgtactca
tcctccacgtatcggaacttcaattctgggCTGAACGGCGCACGTGTCTT

>A05F__commonRT__Read018__boundary_10k_018_chr2:11670018-11680018_p0089__A12R
ACGTCCGCCGCATCTACGAGcatcaacgccacgatcagctGAACTACGCAATTGCGCGATgaacagatag
cctccagacgtatggcacaaagaaatcgacCTGAACGGCGCACGTGTCTT

>A05F__commonRT__Read018__boundary_10k_018_chr2:11670018-11680018_p0090__A12R
ACGTCCGCCGCATCTACGAGcatcaacgccacgatcagctGAACTACGCAATTGCGCGATattttgattc
ttgatgtttcgaagtagattcccgaatgttCTGAACGGCGCACGTGTCTT

>A05F__commonRT__Read018__boundary_10k_018_chr2:11670018-11680018_p0091__A12R
ACGTCCGCCGCATCTACGAGcatcaacgccacgatcagctGAACTACGCAATTGCGCGATaaaacaattt
gagggtcaagcaatactttgggcgttaaatCTGAACGGCGCACGTGTCTT

>A05F__commonRT__Read018__boundary_10k_018_chr2:11670018-11680018_p0092__A12R
ACGTCCGCCGCATCTACGAGcatcaacgccacgatcagctGAACTACGCAATTGCGCGATataatgcaat
ttttgtagccccggcacggaattctggcttCTGAACGGCGCACGTGTCTT

>A05F__commonRT__Read018__boundary_10k_018_chr2:11670018-11680018_p0093__A12R
ACGTCCGCCGCATCTACGAGcatcaacgccacgatcagctGAACTACGCAATTGCGCGATgggaagtctg
gaaatataattatttgtttaattgcttgtgCTGAACGGCGCACGTGTCTT

>A05F__commonRT__Read018__boundary_10k_018_chr2:11670018-11680018_p0094__A12R
ACGTCCGCCGCATCTACGAGcatcaacgccacgatcagctGAACTACGCAATTGCGCGATtgtttgtggg
ttccgctccggtttgtgtagttgacgatggCTGAACGGCGCACGTGTCTT

>A05F__commonRT__Read018__boundary_10k_018_chr2:11670018-11680018_p0095__A12R
ACGTCCGCCGCATCTACGAGcatcaacgccacgatcagctGAACTACGCAATTGCGCGATgcatataatt
gaatgaaagagcacaagaaagagctccagtCTGAACGGCGCACGTGTCTT

>A05F__commonRT__Read018__boundary_10k_018_chr2:11670018-11680018_p0096__A12R
ACGTCCGCCGCATCTACGAGcatcaacgccacgatcagctGAACTACGCAATTGCGCGATagacgagcaa
gaatcggcggagcatttttccactttttgaCTGAACGGCGCACGTGTCTT

>A05F__commonRT__Read018__boundary_10k_018_chr2:11670018-11680018_p0097__A12R
ACGTCCGCCGCATCTACGAGcatcaacgccacgatcagctGAACTACGCAATTGCGCGATtcttttaatc
tgattctcacttgtttctcatcataggaatCTGAACGGCGCACGTGTCTT

>A05F__commonRT__Read018__boundary_10k_018_chr2:11670018-11680018_p0098__A12R
ACGTCCGCCGCATCTACGAGcatcaacgccacgatcagctGAACTACGCAATTGCGCGATttttctgtgg
gaaaagagcacaacaaattggtgtggaaaaCTGAACGGCGCACGTGTCTT

>A05F__commonRT__Read018__boundary_10k_018_chr2:11670018-11680018_p0099__A12R
ACGTCCGCCGCATCTACGAGcatcaacgccacgatcagctGAACTACGCAATTGCGCGATtcttgaagtg
aaagctccagcttatcaacttgaattgagcCTGAACGGCGCACGTGTCTT

>A05F__commonRT__Read018__boundary_10k_018_chr2:11670018-11680018_p0100__A12R
ACGTCCGCCGCATCTACGAGcatcaacgccacgatcagctGAACTACGCAATTGCGCGATgccttattca
tgtgatgatcataagataccataataatgtCTGAACGGCGCACGTGTCTT

>A05F__commonRT__Read019__boundary_10k_019_chr2:11680019-11690019_p0001__A12R
ACGTCCGCCGCATCTACGAGcatcaacgccacgatcagctAATCGATCCACTACCGTCGAgttgagaaga
agtaattgactcttcctgaatttaaaaacaCTGAACGGCGCACGTGTCTT

>A05F__commonRT__Read019__boundary_10k_019_chr2:11680019-11690019_p0002__A12R
ACGTCCGCCGCATCTACGAGcatcaacgccacgatcagctAATCGATCCACTACCGTCGAtccggtgtcg
ggatggaatgccgagtcgtagagtgtctttCTGAACGGCGCACGTGTCTT

>A05F__commonRT__Read019__boundary_10k_019_chr2:11680019-11690019_p0003__A12R
ACGTCCGCCGCATCTACGAGcatcaacgccacgatcagctAATCGATCCACTACCGTCGAgcacttgagc
actcattctgcccaaaatgaacatcttctcCTGAACGGCGCACGTGTCTT

>A05F__commonRT__Read019__boundary_10k_019_chr2:11680019-11690019_p0004__A12R
ACGTCCGCCGCATCTACGAGcatcaacgccacgatcagctAATCGATCCACTACCGTCGAcgtgtcattc
gtgccaggacccgccaaaacgcacttctgaCTGAACGGCGCACGTGTCTT

>A05F__commonRT__Read019__boundary_10k_019_chr2:11680019-11690019_p0005__A12R
ACGTCCGCCGCATCTACGAGcatcaacgccacgatcagctAATCGATCCACTACCGTCGAgtaagaagag
ttgcgggtacggtagcagacaatttgtgttCTGAACGGCGCACGTGTCTT

>A05F__commonRT__Read019__boundary_10k_019_chr2:11680019-11690019_p0006__A12R
ACGTCCGCCGCATCTACGAGcatcaacgccacgatcagctAATCGATCCACTACCGTCGAcaaaaacaat
tatcgtgccgagtccaggtaccgtatttttCTGAACGGCGCACGTGTCTT

>A05F__commonRT__Read019__boundary_10k_019_chr2:11680019-11690019_p0007__A12R
ACGTCCGCCGCATCTACGAGcatcaacgccacgatcagctAATCGATCCACTACCGTCGAatacagtact
ccttgacagcttccaccctttctcattaaaCTGAACGGCGCACGTGTCTT

>A05F__commonRT__Read019__boundary_10k_019_chr2:11680019-11690019_p0008__A12R
ACGTCCGCCGCATCTACGAGcatcaacgccacgatcagctAATCGATCCACTACCGTCGAtgggattcgt
gcgccaaaaatacgcaacccggtaacgacaCTGAACGGCGCACGTGTCTT

>A05F__commonRT__Read019__boundary_10k_019_chr2:11680019-11690019_p0009__A12R
ACGTCCGCCGCATCTACGAGcatcaacgccacgatcagctAATCGATCCACTACCGTCGAgatttgtttt
aaagtttccaacgttgtccagcaaaaaataCTGAACGGCGCACGTGTCTT

>A05F__commonRT__Read019__boundary_10k_019_chr2:11680019-11690019_p0010__A12R
ACGTCCGCCGCATCTACGAGcatcaacgccacgatcagctAATCGATCCACTACCGTCGAgtcagctacc
gtactcacaagtatttcgcaacttccacttCTGAACGGCGCACGTGTCTT

>A05F__commonRT__Read019__boundary_10k_019_chr2:11680019-11690019_p0011__A12R
ACGTCCGCCGCATCTACGAGcatcaacgccacgatcagctAATCGATCCACTACCGTCGAttcctcacct
tttcgaatctaaatagatttacggcgcgttCTGAACGGCGCACGTGTCTT

>A05F__commonRT__Read019__boundary_10k_019_chr2:11680019-11690019_p0012__A12R
ACGTCCGCCGCATCTACGAGcatcaacgccacgatcagctAATCGATCCACTACCGTCGAggaaacctcc
ccagggaaaaaagctttcagtaaaattatcCTGAACGGCGCACGTGTCTT

>A05F__commonRT__Read019__boundary_10k_019_chr2:11680019-11690019_p0013__A12R
ACGTCCGCCGCATCTACGAGcatcaacgccacgatcagctAATCGATCCACTACCGTCGAcatacgactg
aaagattgatagatctgaatagttaaaagtCTGAACGGCGCACGTGTCTT

>A05F__commonRT__Read019__boundary_10k_019_chr2:11680019-11690019_p0014__A12R
ACGTCCGCCGCATCTACGAGcatcaacgccacgatcagctAATCGATCCACTACCGTCGAggatcattga
gctcgcacttggtgaacctgcttgaacattCTGAACGGCGCACGTGTCTT

>A05F__commonRT__Read019__boundary_10k_019_chr2:11680019-11690019_p0015__A12R
ACGTCCGCCGCATCTACGAGcatcaacgccacgatcagctAATCGATCCACTACCGTCGAtattgaagag
ggtgtcggaggaatgtcggtatacatcaaaCTGAACGGCGCACGTGTCTT

>A05F__commonRT__Read019__boundary_10k_019_chr2:11680019-11690019_p0016__A12R
ACGTCCGCCGCATCTACGAGcatcaacgccacgatcagctAATCGATCCACTACCGTCGAgcaatttgaa
gtccatgtgcgaaatgtattgggccgactgCTGAACGGCGCACGTGTCTT

>A05F__commonRT__Read019__boundary_10k_019_chr2:11680019-11690019_p0017__A12R
ACGTCCGCCGCATCTACGAGcatcaacgccacgatcagctAATCGATCCACTACCGTCGAcggaggcgtc
ccactgggatgttgacctgtctatgtttgtCTGAACGGCGCACGTGTCTT

>A05F__commonRT__Read019__boundary_10k_019_chr2:11680019-11690019_p0018__A12R
ACGTCCGCCGCATCTACGAGcatcaacgccacgatcagctAATCGATCCACTACCGTCGAgaatgagaga
atgaaggagattggagcaacagtcagaggcCTGAACGGCGCACGTGTCTT

>A05F__commonRT__Read019__boundary_10k_019_chr2:11680019-11690019_p0019__A12R
ACGTCCGCCGCATCTACGAGcatcaacgccacgatcagctAATCGATCCACTACCGTCGAagaacttcag
agagaacaagagttgggagtttaagtaaatCTGAACGGCGCACGTGTCTT

>A05F__commonRT__Read019__boundary_10k_019_chr2:11680019-11690019_p0020__A12R
ACGTCCGCCGCATCTACGAGcatcaacgccacgatcagctAATCGATCCACTACCGTCGAtatggtatta
gcttacatatccattgttttcaagtgatctCTGAACGGCGCACGTGTCTT

>A05F__commonRT__Read019__boundary_10k_019_chr2:11680019-11690019_p0021__A12R
ACGTCCGCCGCATCTACGAGcatcaacgccacgatcagctAATCGATCCACTACCGTCGAccctaaagat
tgtttcacagcacatttagtttttcgagatCTGAACGGCGCACGTGTCTT

>A05F__commonRT__Read019__boundary_10k_019_chr2:11680019-11690019_p0022__A12R
ACGTCCGCCGCATCTACGAGcatcaacgccacgatcagctAATCGATCCACTACCGTCGAattatttcaa
agtaatctcggcgtgcatgaatattcaataCTGAACGGCGCACGTGTCTT

>A05F__commonRT__Read019__boundary_10k_019_chr2:11680019-11690019_p0023__A12R
ACGTCCGCCGCATCTACGAGcatcaacgccacgatcagctAATCGATCCACTACCGTCGAgaaaatctga
aattatttccactactcgattaacatcaccCTGAACGGCGCACGTGTCTT

>A05F__commonRT__Read019__boundary_10k_019_chr2:11680019-11690019_p0024__A12R
ACGTCCGCCGCATCTACGAGcatcaacgccacgatcagctAATCGATCCACTACCGTCGAcaactaatct
cttagtatccacctctttgtaaatatcattCTGAACGGCGCACGTGTCTT

>A05F__commonRT__Read019__boundary_10k_019_chr2:11680019-11690019_p0025__A12R
ACGTCCGCCGCATCTACGAGcatcaacgccacgatcagctAATCGATCCACTACCGTCGActttactttt
gaacagaccccgaaacaatttatttgatttCTGAACGGCGCACGTGTCTT

>A05F__commonRT__Read019__boundary_10k_019_chr2:11680019-11690019_p0026__A12R
ACGTCCGCCGCATCTACGAGcatcaacgccacgatcagctAATCGATCCACTACCGTCGAaattgaatat
catgcaccgttctcactttcaaatctgccgCTGAACGGCGCACGTGTCTT

>A05F__commonRT__Read019__boundary_10k_019_chr2:11680019-11690019_p0027__A12R
ACGTCCGCCGCATCTACGAGcatcaacgccacgatcagctAATCGATCCACTACCGTCGAaagtattcca
gactgctgttttccttccatttcttgaggaCTGAACGGCGCACGTGTCTT

>A05F__commonRT__Read019__boundary_10k_019_chr2:11680019-11690019_p0028__A12R
ACGTCCGCCGCATCTACGAGcatcaacgccacgatcagctAATCGATCCACTACCGTCGAaagaaactga
ccgttgtctagagtttgtcccttcaagaatCTGAACGGCGCACGTGTCTT

>A05F__commonRT__Read019__boundary_10k_019_chr2:11680019-11690019_p0029__A12R
ACGTCCGCCGCATCTACGAGcatcaacgccacgatcagctAATCGATCCACTACCGTCGActcagatctg
taaaacccagttttatgagaaacaaaaaaaCTGAACGGCGCACGTGTCTT

>A05F__commonRT__Read019__boundary_10k_019_chr2:11680019-11690019_p0030__A12R
ACGTCCGCCGCATCTACGAGcatcaacgccacgatcagctAATCGATCCACTACCGTCGAgttgtgagaa
attcgcaattcttaaatctataaaaccgatCTGAACGGCGCACGTGTCTT

>A05F__commonRT__Read019__boundary_10k_019_chr2:11680019-11690019_p0031__A12R
ACGTCCGCCGCATCTACGAGcatcaacgccacgatcagctAATCGATCCACTACCGTCGAgtgggtacac
gtagattgttttataaattatcagcaatcaCTGAACGGCGCACGTGTCTT

>A05F__commonRT__Read019__boundary_10k_019_chr2:11680019-11690019_p0032__A12R
ACGTCCGCCGCATCTACGAGcatcaacgccacgatcagctAATCGATCCACTACCGTCGAattaatacag
attctgaagaccaggatgatatttgtcagcCTGAACGGCGCACGTGTCTT

>A05F__commonRT__Read019__boundary_10k_019_chr2:11680019-11690019_p0033__A12R
ACGTCCGCCGCATCTACGAGcatcaacgccacgatcagctAATCGATCCACTACCGTCGAgcaataatta
tgttcaagtttcgtttgagtggttcttcttCTGAACGGCGCACGTGTCTT

>A05F__commonRT__Read019__boundary_10k_019_chr2:11680019-11690019_p0034__A12R
ACGTCCGCCGCATCTACGAGcatcaacgccacgatcagctAATCGATCCACTACCGTCGAgcagtcagtt
aactcttgattttgaatcatttccttttaaCTGAACGGCGCACGTGTCTT

>A05F__commonRT__Read019__boundary_10k_019_chr2:11680019-11690019_p0035__A12R
ACGTCCGCCGCATCTACGAGcatcaacgccacgatcagctAATCGATCCACTACCGTCGAagtttgaact
ccttcttcgagggcagttatatatatatatCTGAACGGCGCACGTGTCTT

>A05F__commonRT__Read019__boundary_10k_019_chr2:11680019-11690019_p0036__A12R
ACGTCCGCCGCATCTACGAGcatcaacgccacgatcagctAATCGATCCACTACCGTCGAtccacgaatg
atcaggagacccgcgtaaaatcgaatagggCTGAACGGCGCACGTGTCTT

>A05F__commonRT__Read019__boundary_10k_019_chr2:11680019-11690019_p0037__A12R
ACGTCCGCCGCATCTACGAGcatcaacgccacgatcagctAATCGATCCACTACCGTCGAaagcatagcc
tcctggaatttatagtacaaattattgaacCTGAACGGCGCACGTGTCTT

>A05F__commonRT__Read019__boundary_10k_019_chr2:11680019-11690019_p0038__A12R
ACGTCCGCCGCATCTACGAGcatcaacgccacgatcagctAATCGATCCACTACCGTCGAacacattgag
cacaaacccggctccattgctccgaatgaaCTGAACGGCGCACGTGTCTT

>A05F__commonRT__Read019__boundary_10k_019_chr2:11680019-11690019_p0039__A12R
ACGTCCGCCGCATCTACGAGcatcaacgccacgatcagctAATCGATCCACTACCGTCGAtcatcgacga
atcccattgactgtcctgcagaggaattctCTGAACGGCGCACGTGTCTT

>A05F__commonRT__Read019__boundary_10k_019_chr2:11680019-11690019_p0040__A12R
ACGTCCGCCGCATCTACGAGcatcaacgccacgatcagctAATCGATCCACTACCGTCGAtcttgagaac
aatcgtgatgcacgaattctcacaaggaatCTGAACGGCGCACGTGTCTT

>A05F__commonRT__Read019__boundary_10k_019_chr2:11680019-11690019_p0041__A12R
ACGTCCGCCGCATCTACGAGcatcaacgccacgatcagctAATCGATCCACTACCGTCGAgacatttaat
aaagaaataaatatgaaaacccagccaccaCTGAACGGCGCACGTGTCTT

>A05F__commonRT__Read019__boundary_10k_019_chr2:11680019-11690019_p0042__A12R
ACGTCCGCCGCATCTACGAGcatcaacgccacgatcagctAATCGATCCACTACCGTCGAtctctagcag
agcagacttgaatcattttcagactgttttCTGAACGGCGCACGTGTCTT

>A05F__commonRT__Read019__boundary_10k_019_chr2:11680019-11690019_p0043__A12R
ACGTCCGCCGCATCTACGAGcatcaacgccacgatcagctAATCGATCCACTACCGTCGAggattttggc
atatttggattattttgagcatgtttctttCTGAACGGCGCACGTGTCTT

>A05F__commonRT__Read019__boundary_10k_019_chr2:11680019-11690019_p0044__A12R
ACGTCCGCCGCATCTACGAGcatcaacgccacgatcagctAATCGATCCACTACCGTCGAaaatcttgcg
gatcctaatttcatttgaacgtttttgaaaCTGAACGGCGCACGTGTCTT

>A05F__commonRT__Read019__boundary_10k_019_chr2:11680019-11690019_p0045__A12R
ACGTCCGCCGCATCTACGAGcatcaacgccacgatcagctAATCGATCCACTACCGTCGAgaggaaatac
agtatatgcttgaagtgtagtaacatttttCTGAACGGCGCACGTGTCTT

>A05F__commonRT__Read019__boundary_10k_019_chr2:11680019-11690019_p0046__A12R
ACGTCCGCCGCATCTACGAGcatcaacgccacgatcagctAATCGATCCACTACCGTCGAcatcatgatt
cctaaaaagcgcaaatttcattgaagaaaaCTGAACGGCGCACGTGTCTT

>A05F__commonRT__Read019__boundary_10k_019_chr2:11680019-11690019_p0047__A12R
ACGTCCGCCGCATCTACGAGcatcaacgccacgatcagctAATCGATCCACTACCGTCGAgctgtatgtg
atcgataagttgcttcgatggttagaaaatCTGAACGGCGCACGTGTCTT

>A05F__commonRT__Read019__boundary_10k_019_chr2:11680019-11690019_p0048__A12R
ACGTCCGCCGCATCTACGAGcatcaacgccacgatcagctAATCGATCCACTACCGTCGAttcgaatttt
ctccgcattttgaaaagaatcagtcgtgaaCTGAACGGCGCACGTGTCTT

>A05F__commonRT__Read019__boundary_10k_019_chr2:11680019-11690019_p0049__A12R
ACGTCCGCCGCATCTACGAGcatcaacgccacgatcagctAATCGATCCACTACCGTCGAtctttctcgt
acgatggaagcacaactgaagagaaggatcCTGAACGGCGCACGTGTCTT

>A05F__commonRT__Read019__boundary_10k_019_chr2:11680019-11690019_p0050__A12R
ACGTCCGCCGCATCTACGAGcatcaacgccacgatcagctAATCGATCCACTACCGTCGAattttggcat
ctaatgttatccttacctcataacaatacgCTGAACGGCGCACGTGTCTT

>A05F__commonRT__Read019__boundary_10k_019_chr2:11680019-11690019_p0051__A12R
ACGTCCGCCGCATCTACGAGcatcaacgccacgatcagctAATCGATCCACTACCGTCGAatcgtttctg
gcctcacgcagctttttctgaaattcttttCTGAACGGCGCACGTGTCTT

>A05F__commonRT__Read019__boundary_10k_019_chr2:11680019-11690019_p0052__A12R
ACGTCCGCCGCATCTACGAGcatcaacgccacgatcagctAATCGATCCACTACCGTCGAacactcccat
tttcagtatcattcgaagaagttggactatCTGAACGGCGCACGTGTCTT

>A05F__commonRT__Read019__boundary_10k_019_chr2:11680019-11690019_p0053__A12R
ACGTCCGCCGCATCTACGAGcatcaacgccacgatcagctAATCGATCCACTACCGTCGAatgggcggtg
tggaatgggaatttagattaaagagtttttCTGAACGGCGCACGTGTCTT

>A05F__commonRT__Read019__boundary_10k_019_chr2:11680019-11690019_p0054__A12R
ACGTCCGCCGCATCTACGAGcatcaacgccacgatcagctAATCGATCCACTACCGTCGAgctgaaaaac
aagtttcaaataatggaccggaaaataataCTGAACGGCGCACGTGTCTT

>A05F__commonRT__Read019__boundary_10k_019_chr2:11680019-11690019_p0055__A12R
ACGTCCGCCGCATCTACGAGcatcaacgccacgatcagctAATCGATCCACTACCGTCGActtatttcaa
attctaataacgcattgctcaacgattcttCTGAACGGCGCACGTGTCTT

>A05F__commonRT__Read019__boundary_10k_019_chr2:11680019-11690019_p0056__A12R
ACGTCCGCCGCATCTACGAGcatcaacgccacgatcagctAATCGATCCACTACCGTCGAaacagttcaa
atctgttttcgcttgtcctttctttctcctCTGAACGGCGCACGTGTCTT

>A05F__commonRT__Read019__boundary_10k_019_chr2:11680019-11690019_p0057__A12R
ACGTCCGCCGCATCTACGAGcatcaacgccacgatcagctAATCGATCCACTACCGTCGAtcacatgtct
cctcctccggtcatacctcctctccttcttCTGAACGGCGCACGTGTCTT

>A05F__commonRT__Read019__boundary_10k_019_chr2:11680019-11690019_p0058__A12R
ACGTCCGCCGCATCTACGAGcatcaacgccacgatcagctAATCGATCCACTACCGTCGAtgatggtacc
tggtcttacttccataagtgactaaatggaCTGAACGGCGCACGTGTCTT

>A05F__commonRT__Read019__boundary_10k_019_chr2:11680019-11690019_p0059__A12R
ACGTCCGCCGCATCTACGAGcatcaacgccacgatcagctAATCGATCCACTACCGTCGAgagtctaaaa
attggaatcatgagtcataaaattcatcgaCTGAACGGCGCACGTGTCTT

>A05F__commonRT__Read019__boundary_10k_019_chr2:11680019-11690019_p0060__A12R
ACGTCCGCCGCATCTACGAGcatcaacgccacgatcagctAATCGATCCACTACCGTCGAgaggttcttt
ttttgtaaatatcccgcctatgcacctatcCTGAACGGCGCACGTGTCTT

>A05F__commonRT__Read019__boundary_10k_019_chr2:11680019-11690019_p0061__A12R
ACGTCCGCCGCATCTACGAGcatcaacgccacgatcagctAATCGATCCACTACCGTCGActatcatgtt
gctttcagttcagatgtttcaagtaggattCTGAACGGCGCACGTGTCTT

>A05F__commonRT__Read019__boundary_10k_019_chr2:11680019-11690019_p0062__A12R
ACGTCCGCCGCATCTACGAGcatcaacgccacgatcagctAATCGATCCACTACCGTCGAatttctgcaa
actttcttcatgtctgacttaacattgaaaCTGAACGGCGCACGTGTCTT

>A05F__commonRT__Read019__boundary_10k_019_chr2:11680019-11690019_p0063__A12R
ACGTCCGCCGCATCTACGAGcatcaacgccacgatcagctAATCGATCCACTACCGTCGAggcaaatctt
tgtatttcttgagatgcagtgttttaaaatCTGAACGGCGCACGTGTCTT

>A05F__commonRT__Read019__boundary_10k_019_chr2:11680019-11690019_p0064__A12R
ACGTCCGCCGCATCTACGAGcatcaacgccacgatcagctAATCGATCCACTACCGTCGActctactttg
acaattggttgttttattccagaattcaatCTGAACGGCGCACGTGTCTT

>A05F__commonRT__Read019__boundary_10k_019_chr2:11680019-11690019_p0065__A12R
ACGTCCGCCGCATCTACGAGcatcaacgccacgatcagctAATCGATCCACTACCGTCGAccatacctac
ctgcctatggtaactacctgtaccccttttCTGAACGGCGCACGTGTCTT

>A05F__commonRT__Read019__boundary_10k_019_chr2:11680019-11690019_p0066__A12R
ACGTCCGCCGCATCTACGAGcatcaacgccacgatcagctAATCGATCCACTACCGTCGAatcctaccat
acctacctgcgaatcatacctacatgcataCTGAACGGCGCACGTGTCTT

>A05F__commonRT__Read019__boundary_10k_019_chr2:11680019-11690019_p0067__A12R
ACGTCCGCCGCATCTACGAGcatcaacgccacgatcagctAATCGATCCACTACCGTCGAcctacctgcc
tatcacacctacatgcctaccatacctaccCTGAACGGCGCACGTGTCTT

>A05F__commonRT__Read019__boundary_10k_019_chr2:11680019-11690019_p0068__A12R
ACGTCCGCCGCATCTACGAGcatcaacgccacgatcagctAATCGATCCACTACCGTCGAagtgttaata
taccttgaaaaaagaaaatatacggtgagcCTGAACGGCGCACGTGTCTT

>A05F__commonRT__Read019__boundary_10k_019_chr2:11680019-11690019_p0069__A12R
ACGTCCGCCGCATCTACGAGcatcaacgccacgatcagctAATCGATCCACTACCGTCGAacgcctgact
tacctacgcctgttgaaatattttaaaacaCTGAACGGCGCACGTGTCTT

>A05F__commonRT__Read019__boundary_10k_019_chr2:11680019-11690019_p0070__A12R
ACGTCCGCCGCATCTACGAGcatcaacgccacgatcagctAATCGATCCACTACCGTCGAccaacgggca
tctgacattggttgggagtttggtgtaaaaCTGAACGGCGCACGTGTCTT

>A05F__commonRT__Read019__boundary_10k_019_chr2:11680019-11690019_p0071__A12R
ACGTCCGCCGCATCTACGAGcatcaacgccacgatcagctAATCGATCCACTACCGTCGAgatttttttt
aggtggcgaaacaataacattttcccatttCTGAACGGCGCACGTGTCTT

>A05F__commonRT__Read019__boundary_10k_019_chr2:11680019-11690019_p0072__A12R
ACGTCCGCCGCATCTACGAGcatcaacgccacgatcagctAATCGATCCACTACCGTCGAgcatcaataa
actggagctttcttttttgatgtttcattaCTGAACGGCGCACGTGTCTT

>A05F__commonRT__Read019__boundary_10k_019_chr2:11680019-11690019_p0073__A12R
ACGTCCGCCGCATCTACGAGcatcaacgccacgatcagctAATCGATCCACTACCGTCGAcaaagatctc
ctattttttcatttttccgcgttcacgaatCTGAACGGCGCACGTGTCTT

>A05F__commonRT__Read019__boundary_10k_019_chr2:11680019-11690019_p0074__A12R
ACGTCCGCCGCATCTACGAGcatcaacgccacgatcagctAATCGATCCACTACCGTCGAttgttttgac
catgtaaattcgtagatctgtgagttattaCTGAACGGCGCACGTGTCTT

>A05F__commonRT__Read019__boundary_10k_019_chr2:11680019-11690019_p0075__A12R
ACGTCCGCCGCATCTACGAGcatcaacgccacgatcagctAATCGATCCACTACCGTCGAgctttctatg
attttccagtgatgttaagttttgaatgaaCTGAACGGCGCACGTGTCTT

>A05F__commonRT__Read019__boundary_10k_019_chr2:11680019-11690019_p0076__A12R
ACGTCCGCCGCATCTACGAGcatcaacgccacgatcagctAATCGATCCACTACCGTCGAcaagctatta
tactctgtttgtcattttctggtatttttgCTGAACGGCGCACGTGTCTT

>A05F__commonRT__Read019__boundary_10k_019_chr2:11680019-11690019_p0077__A12R
ACGTCCGCCGCATCTACGAGcatcaacgccacgatcagctAATCGATCCACTACCGTCGAgaacagtttt
atggaataaaaaagaacgactccatatgatCTGAACGGCGCACGTGTCTT

>A05F__commonRT__Read019__boundary_10k_019_chr2:11680019-11690019_p0078__A12R
ACGTCCGCCGCATCTACGAGcatcaacgccacgatcagctAATCGATCCACTACCGTCGAcctgttctaa
taatgtttttgaagtaatttatgttgccgtCTGAACGGCGCACGTGTCTT

>A05F__commonRT__Read019__boundary_10k_019_chr2:11680019-11690019_p0079__A12R
ACGTCCGCCGCATCTACGAGcatcaacgccacgatcagctAATCGATCCACTACCGTCGAagtcttcaat
ggaataacttctccagtaaatatgtacgtcCTGAACGGCGCACGTGTCTT

>A05F__commonRT__Read019__boundary_10k_019_chr2:11680019-11690019_p0080__A12R
ACGTCCGCCGCATCTACGAGcatcaacgccacgatcagctAATCGATCCACTACCGTCGAatgattcaaa
tgggaagataaatggaagataattactgtcCTGAACGGCGCACGTGTCTT

>A05F__commonRT__Read019__boundary_10k_019_chr2:11680019-11690019_p0081__A12R
ACGTCCGCCGCATCTACGAGcatcaacgccacgatcagctAATCGATCCACTACCGTCGAttacaaaaat
aaaatacttgaaggaaactatggactccagCTGAACGGCGCACGTGTCTT

>A05F__commonRT__Read019__boundary_10k_019_chr2:11680019-11690019_p0082__A12R
ACGTCCGCCGCATCTACGAGcatcaacgccacgatcagctAATCGATCCACTACCGTCGAcgtggtgatt
tagtccggtttgccagaaaacggctaatgaCTGAACGGCGCACGTGTCTT

>A05F__commonRT__Read019__boundary_10k_019_chr2:11680019-11690019_p0083__A12R
ACGTCCGCCGCATCTACGAGcatcaacgccacgatcagctAATCGATCCACTACCGTCGAcgttttgttg
aatctgtttggaaaagggaaattatatatgCTGAACGGCGCACGTGTCTT

>A05F__commonRT__Read019__boundary_10k_019_chr2:11680019-11690019_p0084__A12R
ACGTCCGCCGCATCTACGAGcatcaacgccacgatcagctAATCGATCCACTACCGTCGAttcgtaattt
cttgatggggggaacaagactacttagttaCTGAACGGCGCACGTGTCTT

>A05F__commonRT__Read019__boundary_10k_019_chr2:11680019-11690019_p0085__A12R
ACGTCCGCCGCATCTACGAGcatcaacgccacgatcagctAATCGATCCACTACCGTCGAgaaacccaat
tgaagaaggggaggacgcaccagccatctgCTGAACGGCGCACGTGTCTT

>A05F__commonRT__Read019__boundary_10k_019_chr2:11680019-11690019_p0086__A12R
ACGTCCGCCGCATCTACGAGcatcaacgccacgatcagctAATCGATCCACTACCGTCGAcaattcaaaa
accaagtcaaaacaatccaatgaacttatcCTGAACGGCGCACGTGTCTT

>A05F__commonRT__Read019__boundary_10k_019_chr2:11680019-11690019_p0087__A12R
ACGTCCGCCGCATCTACGAGcatcaacgccacgatcagctAATCGATCCACTACCGTCGAtaggtgtcct
ttacgacagatggtatatttgataaggttgCTGAACGGCGCACGTGTCTT

>A05F__commonRT__Read019__boundary_10k_019_chr2:11680019-11690019_p0088__A12R
ACGTCCGCCGCATCTACGAGcatcaacgccacgatcagctAATCGATCCACTACCGTCGAagctagatac
ttttaaacttgatgctacccatcacctgtgCTGAACGGCGCACGTGTCTT

>A05F__commonRT__Read019__boundary_10k_019_chr2:11680019-11690019_p0089__A12R
ACGTCCGCCGCATCTACGAGcatcaacgccacgatcagctAATCGATCCACTACCGTCGAgtactgaaaa
gtagtcaactacagaaattttgcaaattagCTGAACGGCGCACGTGTCTT

>A05F__commonRT__Read019__boundary_10k_019_chr2:11680019-11690019_p0090__A12R
ACGTCCGCCGCATCTACGAGcatcaacgccacgatcagctAATCGATCCACTACCGTCGAaacacaggtt
aaaacagatctaagtgagtcttggttcaagCTGAACGGCGCACGTGTCTT

>A05F__commonRT__Read019__boundary_10k_019_chr2:11680019-11690019_p0091__A12R
ACGTCCGCCGCATCTACGAGcatcaacgccacgatcagctAATCGATCCACTACCGTCGAccttaaaggt
gaactaattgttcctgactgctatcagaacCTGAACGGCGCACGTGTCTT

>A05F__commonRT__Read019__boundary_10k_019_chr2:11680019-11690019_p0092__A12R
ACGTCCGCCGCATCTACGAGcatcaacgccacgatcagctAATCGATCCACTACCGTCGAccataacaaa
ttagtggtgcgagctatcaaaataatttttCTGAACGGCGCACGTGTCTT

>A05F__commonRT__Read019__boundary_10k_019_chr2:11680019-11690019_p0093__A12R
ACGTCCGCCGCATCTACGAGcatcaacgccacgatcagctAATCGATCCACTACCGTCGAgggaagcatg
tttaaaaatagggaaaacctacaaaaaaaaCTGAACGGCGCACGTGTCTT

>A05F__commonRT__Read019__boundary_10k_019_chr2:11680019-11690019_p0094__A12R
ACGTCCGCCGCATCTACGAGcatcaacgccacgatcagctAATCGATCCACTACCGTCGAgagaactatg
gaaaaaagaaaagaaaattaccatcgcattCTGAACGGCGCACGTGTCTT

>A05F__commonRT__Read019__boundary_10k_019_chr2:11680019-11690019_p0095__A12R
ACGTCCGCCGCATCTACGAGcatcaacgccacgatcagctAATCGATCCACTACCGTCGAaacccaccta
aaataagaactagaagctgacaaaataaccCTGAACGGCGCACGTGTCTT

>A05F__commonRT__Read019__boundary_10k_019_chr2:11680019-11690019_p0096__A12R
ACGTCCGCCGCATCTACGAGcatcaacgccacgatcagctAATCGATCCACTACCGTCGAccggtctcca
gatgactgaaattttgcagctaccgtaaccCTGAACGGCGCACGTGTCTT

>A05F__commonRT__Read019__boundary_10k_019_chr2:11680019-11690019_p0097__A12R
ACGTCCGCCGCATCTACGAGcatcaacgccacgatcagctAATCGATCCACTACCGTCGAcctcctgtga
acattgctctggaaaaaaggaggcatgggtCTGAACGGCGCACGTGTCTT

>A05F__commonRT__Read019__boundary_10k_019_chr2:11680019-11690019_p0098__A12R
ACGTCCGCCGCATCTACGAGcatcaacgccacgatcagctAATCGATCCACTACCGTCGAacatgtagtc
gattagttgggacaaaacttccacgtccacCTGAACGGCGCACGTGTCTT

>A05F__commonRT__Read019__boundary_10k_019_chr2:11680019-11690019_p0099__A12R
ACGTCCGCCGCATCTACGAGcatcaacgccacgatcagctAATCGATCCACTACCGTCGAgtctgaacat
tctgctcgtcgattcgcattcggccagtgtCTGAACGGCGCACGTGTCTT

>A05F__commonRT__Read019__boundary_10k_019_chr2:11680019-11690019_p0100__A12R
ACGTCCGCCGCATCTACGAGcatcaacgccacgatcagctAATCGATCCACTACCGTCGAtgtctagtaa
ctcgagcataaatcttgcacacgcgtcgcgCTGAACGGCGCACGTGTCTT

>A05F__commonRT__Read020__boundary_10k_020_chr2:11690020-11700020_p0001__A12R
ACGTCCGCCGCATCTACGAGcatcaacgccacgatcagctAACCGGTACATGACGCGGAAcatttttcag
gcattttcgcatagatttttccgtttttttCTGAACGGCGCACGTGTCTT

>A05F__commonRT__Read020__boundary_10k_020_chr2:11690020-11700020_p0002__A12R
ACGTCCGCCGCATCTACGAGcatcaacgccacgatcagctAACCGGTACATGACGCGGAAgtagtcaaaa
gttaacggcgcatgactcttttgtatacacCTGAACGGCGCACGTGTCTT

>A05F__commonRT__Read020__boundary_10k_020_chr2:11690020-11700020_p0003__A12R
ACGTCCGCCGCATCTACGAGcatcaacgccacgatcagctAACCGGTACATGACGCGGAAgcgcctttaa
gtttttcatacggtatttttatgatgaaaaCTGAACGGCGCACGTGTCTT

>A05F__commonRT__Read020__boundary_10k_020_chr2:11690020-11700020_p0004__A12R
ACGTCCGCCGCATCTACGAGcatcaacgccacgatcagctAACCGGTACATGACGCGGAAcaggagctcc
tcgttgtcgattatttctctggaaaaaaaaCTGAACGGCGCACGTGTCTT

>A05F__commonRT__Read020__boundary_10k_020_chr2:11690020-11700020_p0005__A12R
ACGTCCGCCGCATCTACGAGcatcaacgccacgatcagctAACCGGTACATGACGCGGAAcatcctgtat
caactcacaaaacgcgtctttgtcaaggctCTGAACGGCGCACGTGTCTT

>A05F__commonRT__Read020__boundary_10k_020_chr2:11690020-11700020_p0006__A12R
ACGTCCGCCGCATCTACGAGcatcaacgccacgatcagctAACCGGTACATGACGCGGAAgcttgcatta
caggcttctcactgggtactgtaattctgtCTGAACGGCGCACGTGTCTT

>A05F__commonRT__Read020__boundary_10k_020_chr2:11690020-11700020_p0007__A12R
ACGTCCGCCGCATCTACGAGcatcaacgccacgatcagctAACCGGTACATGACGCGGAAccgtcgactg
ggctcttcatgagccacccaattcaagactCTGAACGGCGCACGTGTCTT

>A05F__commonRT__Read020__boundary_10k_020_chr2:11690020-11700020_p0008__A12R
ACGTCCGCCGCATCTACGAGcatcaacgccacgatcagctAACCGGTACATGACGCGGAAcgcacaccga
tttcttttcaacaaaaactgtcgtgtcgagCTGAACGGCGCACGTGTCTT

>A05F__commonRT__Read020__boundary_10k_020_chr2:11690020-11700020_p0009__A12R
ACGTCCGCCGCATCTACGAGcatcaacgccacgatcagctAACCGGTACATGACGCGGAAtcgaactttc
atagtttttcgtcaaagtttaaaactacagCTGAACGGCGCACGTGTCTT

>A05F__commonRT__Read020__boundary_10k_020_chr2:11690020-11700020_p0010__A12R
ACGTCCGCCGCATCTACGAGcatcaacgccacgatcagctAACCGGTACATGACGCGGAAttttgtcaaa
tgcgaaaaagtctgcgcttttaaggggtacCTGAACGGCGCACGTGTCTT

>A05F__commonRT__Read020__boundary_10k_020_chr2:11690020-11700020_p0011__A12R
ACGTCCGCCGCATCTACGAGcatcaacgccacgatcagctAACCGGTACATGACGCGGAAttttcagctg
atgcattccttcgatgatcacgtttagacaCTGAACGGCGCACGTGTCTT

>A05F__commonRT__Read020__boundary_10k_020_chr2:11690020-11700020_p0012__A12R
ACGTCCGCCGCATCTACGAGcatcaacgccacgatcagctAACCGGTACATGACGCGGAAggatagtggg
gctccgtgctggaaatgtcttgcttcgtgaCTGAACGGCGCACGTGTCTT

>A05F__commonRT__Read020__boundary_10k_020_chr2:11690020-11700020_p0013__A12R
ACGTCCGCCGCATCTACGAGcatcaacgccacgatcagctAACCGGTACATGACGCGGAAttcacgggcg
acgaaccattttcggttgagctcctgaatcCTGAACGGCGCACGTGTCTT

>A05F__commonRT__Read020__boundary_10k_020_chr2:11690020-11700020_p0014__A12R
ACGTCCGCCGCATCTACGAGcatcaacgccacgatcagctAACCGGTACATGACGCGGAAgcccaccgac
gatcattatgtgctgggattctggcatgggCTGAACGGCGCACGTGTCTT

>A05F__commonRT__Read020__boundary_10k_020_chr2:11690020-11700020_p0015__A12R
ACGTCCGCCGCATCTACGAGcatcaacgccacgatcagctAACCGGTACATGACGCGGAAggatcgaaca
aatcgacgttggtgatcgcttttggagcctCTGAACGGCGCACGTGTCTT

>A05F__commonRT__Read020__boundary_10k_020_chr2:11690020-11700020_p0016__A12R
ACGTCCGCCGCATCTACGAGcatcaacgccacgatcagctAACCGGTACATGACGCGGAAcgtaaccatt
gcacatgctcactccacttcggcaccttctCTGAACGGCGCACGTGTCTT

>A05F__commonRT__Read020__boundary_10k_020_chr2:11690020-11700020_p0017__A12R
ACGTCCGCCGCATCTACGAGcatcaacgccacgatcagctAACCGGTACATGACGCGGAActcacccgct
gtgctccattgaacccgccagtggtgtacaCTGAACGGCGCACGTGTCTT

>A05F__commonRT__Read020__boundary_10k_020_chr2:11690020-11700020_p0018__A12R
ACGTCCGCCGCATCTACGAGcatcaacgccacgatcagctAACCGGTACATGACGCGGAAacgccatgta
tcggttcgtggatcatagaaatccacggatCTGAACGGCGCACGTGTCTT

>A05F__commonRT__Read020__boundary_10k_020_chr2:11690020-11700020_p0019__A12R
ACGTCCGCCGCATCTACGAGcatcaacgccacgatcagctAACCGGTACATGACGCGGAAaatcccccaa
ctgcatacaacacctgttgacacgtggttaCTGAACGGCGCACGTGTCTT

>A05F__commonRT__Read020__boundary_10k_020_chr2:11690020-11700020_p0020__A12R
ACGTCCGCCGCATCTACGAGcatcaacgccacgatcagctAACCGGTACATGACGCGGAAtcctgtgtgt
ggatcgaaatattctgcactcgcaagcccgCTGAACGGCGCACGTGTCTT

>A05F__commonRT__Read020__boundary_10k_020_chr2:11690020-11700020_p0021__A12R
ACGTCCGCCGCATCTACGAGcatcaacgccacgatcagctAACCGGTACATGACGCGGAAgattgttatc
ctcttcggtattgctttatatatttgtttgCTGAACGGCGCACGTGTCTT

>A05F__commonRT__Read020__boundary_10k_020_chr2:11690020-11700020_p0022__A12R
ACGTCCGCCGCATCTACGAGcatcaacgccacgatcagctAACCGGTACATGACGCGGAAggagaggtcg
cactcgacaagcttatctcaaagttcagaaCTGAACGGCGCACGTGTCTT

>A05F__commonRT__Read020__boundary_10k_020_chr2:11690020-11700020_p0023__A12R
ACGTCCGCCGCATCTACGAGcatcaacgccacgatcagctAACCGGTACATGACGCGGAAgactatgcaa
atgacgtcaaaaagcagatcttcgaggccgCTGAACGGCGCACGTGTCTT

>A05F__commonRT__Read020__boundary_10k_020_chr2:11690020-11700020_p0024__A12R
ACGTCCGCCGCATCTACGAGcatcaacgccacgatcagctAACCGGTACATGACGCGGAAaaggcaatgt
aaaatcatcactgttcacgagtcagtcagaCTGAACGGCGCACGTGTCTT

>A05F__commonRT__Read020__boundary_10k_020_chr2:11690020-11700020_p0025__A12R
ACGTCCGCCGCATCTACGAGcatcaacgccacgatcagctAACCGGTACATGACGCGGAAgctgttcttg
gatcagttgagcggatgacagctattctcaCTGAACGGCGCACGTGTCTT

>A05F__commonRT__Read020__boundary_10k_020_chr2:11690020-11700020_p0026__A12R
ACGTCCGCCGCATCTACGAGcatcaacgccacgatcagctAACCGGTACATGACGCGGAAatatcaccat
tcaagatgctctcaagagaaacttccagtgCTGAACGGCGCACGTGTCTT

>A05F__commonRT__Read020__boundary_10k_020_chr2:11690020-11700020_p0027__A12R
ACGTCCGCCGCATCTACGAGcatcaacgccacgatcagctAACCGGTACATGACGCGGAAttgaacccgg
gagatggagcattctacggaccgaaaatcgCTGAACGGCGCACGTGTCTT

>A05F__commonRT__Read020__boundary_10k_020_chr2:11690020-11700020_p0028__A12R
ACGTCCGCCGCATCTACGAGcatcaacgccacgatcagctAACCGGTACATGACGCGGAAtatttaaaaa
ttttcacaaacctagatgttcggaatcaggCTGAACGGCGCACGTGTCTT

>A05F__commonRT__Read020__boundary_10k_020_chr2:11690020-11700020_p0029__A12R
ACGTCCGCCGCATCTACGAGcatcaacgccacgatcagctAACCGGTACATGACGCGGAAaaaatcacgt
aaatcgacaaatggcgtcaaatgaaaggcaCTGAACGGCGCACGTGTCTT

>A05F__commonRT__Read020__boundary_10k_020_chr2:11690020-11700020_p0030__A12R
ACGTCCGCCGCATCTACGAGcatcaacgccacgatcagctAACCGGTACATGACGCGGAAcataaaaatc
cagcaaaattttccggttttcagttagttaCTGAACGGCGCACGTGTCTT

>A05F__commonRT__Read020__boundary_10k_020_chr2:11690020-11700020_p0031__A12R
ACGTCCGCCGCATCTACGAGcatcaacgccacgatcagctAACCGGTACATGACGCGGAAgatatcagtt
gttcaatgtttcttcattttcgtcggttttCTGAACGGCGCACGTGTCTT

>A05F__commonRT__Read020__boundary_10k_020_chr2:11690020-11700020_p0032__A12R
ACGTCCGCCGCATCTACGAGcatcaacgccacgatcagctAACCGGTACATGACGCGGAAcattttctgt
cgtcaagatcaaatttccgaggagatcaagCTGAACGGCGCACGTGTCTT

>A05F__commonRT__Read020__boundary_10k_020_chr2:11690020-11700020_p0033__A12R
ACGTCCGCCGCATCTACGAGcatcaacgccacgatcagctAACCGGTACATGACGCGGAAgacttacacg
tgttcgtcgcttccaacaagatgatgctcaCTGAACGGCGCACGTGTCTT

>A05F__commonRT__Read020__boundary_10k_020_chr2:11690020-11700020_p0034__A12R
ACGTCCGCCGCATCTACGAGcatcaacgccacgatcagctAACCGGTACATGACGCGGAAggagttttgc
acagaaatgaaatgtctggtgctttgactgCTGAACGGCGCACGTGTCTT

>A05F__commonRT__Read020__boundary_10k_020_chr2:11690020-11700020_p0035__A12R
ACGTCCGCCGCATCTACGAGcatcaacgccacgatcagctAACCGGTACATGACGCGGAAacacacctac
aatgagcttccattccgattcgctgattttCTGAACGGCGCACGTGTCTT

>A05F__commonRT__Read020__boundary_10k_020_chr2:11690020-11700020_p0036__A12R
ACGTCCGCCGCATCTACGAGcatcaacgccacgatcagctAACCGGTACATGACGCGGAAaagatcgagg
tggagaaggaagagttcggtttgaagccgaCTGAACGGCGCACGTGTCTT

>A05F__commonRT__Read020__boundary_10k_020_chr2:11690020-11700020_p0037__A12R
ACGTCCGCCGCATCTACGAGcatcaacgccacgatcagctAACCGGTACATGACGCGGAAaaagaacatg
atctcttcttctttcatcaactttctccggCTGAACGGCGCACGTGTCTT

>A05F__commonRT__Read020__boundary_10k_020_chr2:11690020-11700020_p0038__A12R
ACGTCCGCCGCATCTACGAGcatcaacgccacgatcagctAACCGGTACATGACGCGGAAtcaagaagaa
gccgcgaagcgagatcatcgtaaactcggaCTGAACGGCGCACGTGTCTT

>A05F__commonRT__Read020__boundary_10k_020_chr2:11690020-11700020_p0039__A12R
ACGTCCGCCGCATCTACGAGcatcaacgccacgatcagctAACCGGTACATGACGCGGAAaaagccgacg
ctgagtccttgcagagactttatggaatctCTGAACGGCGCACGTGTCTT

>A05F__commonRT__Read020__boundary_10k_020_chr2:11690020-11700020_p0040__A12R
ACGTCCGCCGCATCTACGAGcatcaacgccacgatcagctAACCGGTACATGACGCGGAAcatggcaatc
accaagaattcatcgtcttactgggagggaCTGAACGGCGCACGTGTCTT

>A05F__commonRT__Read020__boundary_10k_020_chr2:11690020-11700020_p0041__A12R
ACGTCCGCCGCATCTACGAGcatcaacgccacgatcagctAACCGGTACATGACGCGGAAgccgtggccc
ccacgtccgtcacaccggaaaagtcaaggcCTGAACGGCGCACGTGTCTT

>A05F__commonRT__Read020__boundary_10k_020_chr2:11690020-11700020_p0042__A12R
ACGTCCGCCGCATCTACGAGcatcaacgccacgatcagctAACCGGTACATGACGCGGAAaaaaccaccg
tctatcgatgtggacccctcattgacttgtCTGAACGGCGCACGTGTCTT

>A05F__commonRT__Read020__boundary_10k_020_chr2:11690020-11700020_p0043__A12R
ACGTCCGCCGCATCTACGAGcatcaacgccacgatcagctAACCGGTACATGACGCGGAAaaggtttcta
ctatgatatgtggcatgagaaccgcacaatCTGAACGGCGCACGTGTCTT

>A05F__commonRT__Read020__boundary_10k_020_chr2:11690020-11700020_p0044__A12R
ACGTCCGCCGCATCTACGAGcatcaacgccacgatcagctAACCGGTACATGACGCGGAAgcactcttct
gctcacgttctcggagaggctatggagcgtCTGAACGGCGCACGTGTCTT

>A05F__commonRT__Read020__boundary_10k_020_chr2:11690020-11700020_p0045__A12R
ACGTCCGCCGCATCTACGAGcatcaacgccacgatcagctAACCGGTACATGACGCGGAAgagagaatct
ccaagggactcgccgaggccgccgtcatcgCTGAACGGCGCACGTGTCTT

>A05F__commonRT__Read020__boundary_10k_020_chr2:11690020-11700020_p0046__A12R
ACGTCCGCCGCATCTACGAGcatcaacgccacgatcagctAACCGGTACATGACGCGGAAcgagggaaag
acatggcgtactactccattcgaaatcgccCTGAACGGCGCACGTGTCTT

>A05F__commonRT__Read020__boundary_10k_020_chr2:11690020-11700020_p0047__A12R
ACGTCCGCCGCATCTACGAGcatcaacgccacgatcagctAACCGGTACATGACGCGGAAttgaaggcgg
aatacgacgctgaaattgctgccaaagagtCTGAACGGCGCACGTGTCTT

>A05F__commonRT__Read020__boundary_10k_020_chr2:11690020-11700020_p0048__A12R
ACGTCCGCCGCATCTACGAGcatcaacgccacgatcagctAACCGGTACATGACGCGGAAgccggcgttc
attgaggagagaatcaaactttgggacaagCTGAACGGCGCACGTGTCTT

>A05F__commonRT__Read020__boundary_10k_020_chr2:11690020-11700020_p0049__A12R
ACGTCCGCCGCATCTACGAGcatcaacgccacgatcagctAACCGGTACATGACGCGGAAcgaggcttct
gataaatatcattttgtgaacggccacgtaCTGAACGGCGCACGTGTCTT

>A05F__commonRT__Read020__boundary_10k_020_chr2:11690020-11700020_p0050__A12R
ACGTCCGCCGCATCTACGAGcatcaacgccacgatcagctAACCGGTACATGACGCGGAAcgattgaact
gtttccggatatttgttcacattcaaaaacCTGAACGGCGCACGTGTCTT

>A05F__commonRT__Read020__boundary_10k_020_chr2:11690020-11700020_p0051__A12R
ACGTCCGCCGCATCTACGAGcatcaacgccacgatcagctAACCGGTACATGACGCGGAAttggaattta
tttaccactataattcagcaagtgcgtcagCTGAACGGCGCACGTGTCTT

>A05F__commonRT__Read020__boundary_10k_020_chr2:11690020-11700020_p0052__A12R
ACGTCCGCCGCATCTACGAGcatcaacgccacgatcagctAACCGGTACATGACGCGGAAtgagctcttc
gatcgaaaatttctacctaaaaagtgcggtCTGAACGGCGCACGTGTCTT

>A05F__commonRT__Read020__boundary_10k_020_chr2:11690020-11700020_p0053__A12R
ACGTCCGCCGCATCTACGAGcatcaacgccacgatcagctAACCGGTACATGACGCGGAAtgatctgaca
ttcagcattgcaggccctggacgccatttgCTGAACGGCGCACGTGTCTT

>A05F__commonRT__Read020__boundary_10k_020_chr2:11690020-11700020_p0054__A12R
ACGTCCGCCGCATCTACGAGcatcaacgccacgatcagctAACCGGTACATGACGCGGAAgtcaaaaatc
acttttcccgtcaaattttactactttttcCTGAACGGCGCACGTGTCTT

>A05F__commonRT__Read020__boundary_10k_020_chr2:11690020-11700020_p0055__A12R
ACGTCCGCCGCATCTACGAGcatcaacgccacgatcagctAACCGGTACATGACGCGGAAcagttttcaa
tgcgggatttttgaaagaaaatctattttcCTGAACGGCGCACGTGTCTT

>A05F__commonRT__Read020__boundary_10k_020_chr2:11690020-11700020_p0056__A12R
ACGTCCGCCGCATCTACGAGcatcaacgccacgatcagctAACCGGTACATGACGCGGAAttcttcgggt
ctcaaaatgagattttaactacagtattttCTGAACGGCGCACGTGTCTT

>A05F__commonRT__Read020__boundary_10k_020_chr2:11690020-11700020_p0057__A12R
ACGTCCGCCGCATCTACGAGcatcaacgccacgatcagctAACCGGTACATGACGCGGAAtaacaaaaca
tgttttaaaatgaggagacccgaagaactcCTGAACGGCGCACGTGTCTT

>A05F__commonRT__Read020__boundary_10k_020_chr2:11690020-11700020_p0058__A12R
ACGTCCGCCGCATCTACGAGcatcaacgccacgatcagctAACCGGTACATGACGCGGAAggcgtaggag
cgtccctgcgacattggagcctgaaaaaaaCTGAACGGCGCACGTGTCTT

>A05F__commonRT__Read020__boundary_10k_020_chr2:11690020-11700020_p0059__A12R
ACGTCCGCCGCATCTACGAGcatcaacgccacgatcagctAACCGGTACATGACGCGGAAgagttgctcg
ttcatattccaaaagctctaaaccatctttCTGAACGGCGCACGTGTCTT

>A05F__commonRT__Read020__boundary_10k_020_chr2:11690020-11700020_p0060__A12R
ACGTCCGCCGCATCTACGAGcatcaacgccacgatcagctAACCGGTACATGACGCGGAAgccactacga
aaagcacactagctggaagtgtctttgcgaCTGAACGGCGCACGTGTCTT

>A05F__commonRT__Read020__boundary_10k_020_chr2:11690020-11700020_p0061__A12R
ACGTCCGCCGCATCTACGAGcatcaacgccacgatcagctAACCGGTACATGACGCGGAAaagatgttcg
agaaaaagacgttcgagacccaggccattgCTGAACGGCGCACGTGTCTT

>A05F__commonRT__Read020__boundary_10k_020_chr2:11690020-11700020_p0062__A12R
ACGTCCGCCGCATCTACGAGcatcaacgccacgatcagctAACCGGTACATGACGCGGAAtgagaactag
ggccaggagacgtcgatcggagaagagaatCTGAACGGCGCACGTGTCTT

>A05F__commonRT__Read020__boundary_10k_020_chr2:11690020-11700020_p0063__A12R
ACGTCCGCCGCATCTACGAGcatcaacgccacgatcagctAACCGGTACATGACGCGGAAagctttgaga
caaaatagctctcgtcatgctcatttgtatCTGAACGGCGCACGTGTCTT

>A05F__commonRT__Read020__boundary_10k_020_chr2:11690020-11700020_p0064__A12R
ACGTCCGCCGCATCTACGAGcatcaacgccacgatcagctAACCGGTACATGACGCGGAAgttaataacc
ttcggatcacactccacattgtgctctttgCTGAACGGCGCACGTGTCTT

>A05F__commonRT__Read020__boundary_10k_020_chr2:11690020-11700020_p0065__A12R
ACGTCCGCCGCATCTACGAGcatcaacgccacgatcagctAACCGGTACATGACGCGGAAcgcgattcga
tcagtaggaattcgattttgcagcagatccCTGAACGGCGCACGTGTCTT

>A05F__commonRT__Read020__boundary_10k_020_chr2:11690020-11700020_p0066__A12R
ACGTCCGCCGCATCTACGAGcatcaacgccacgatcagctAACCGGTACATGACGCGGAActttgaaagc
ttactgatgtgctctataaacaaaaatcgcCTGAACGGCGCACGTGTCTT

>A05F__commonRT__Read020__boundary_10k_020_chr2:11690020-11700020_p0067__A12R
ACGTCCGCCGCATCTACGAGcatcaacgccacgatcagctAACCGGTACATGACGCGGAAttttcgcggt
acaaacgcaaaatgaacgagtcttggaaggCTGAACGGCGCACGTGTCTT

>A05F__commonRT__Read020__boundary_10k_020_chr2:11690020-11700020_p0068__A12R
ACGTCCGCCGCATCTACGAGcatcaacgccacgatcagctAACCGGTACATGACGCGGAAtggaaaatcc
gtgaaagctttcaccgttccatctggcttcCTGAACGGCGCACGTGTCTT

>A05F__commonRT__Read020__boundary_10k_020_chr2:11690020-11700020_p0069__A12R
ACGTCCGCCGCATCTACGAGcatcaacgccacgatcagctAACCGGTACATGACGCGGAAcgacgagcct
ttgaagctggccaagagaagagagggaattCTGAACGGCGCACGTGTCTT

>A05F__commonRT__Read020__boundary_10k_020_chr2:11690020-11700020_p0070__A12R
ACGTCCGCCGCATCTACGAGcatcaacgccacgatcagctAACCGGTACATGACGCGGAAaatcgtggca
taagctccacgtggcgaatgtatagacgatCTGAACGGCGCACGTGTCTT

>A05F__commonRT__Read020__boundary_10k_020_chr2:11690020-11700020_p0071__A12R
ACGTCCGCCGCATCTACGAGcatcaacgccacgatcagctAACCGGTACATGACGCGGAAcaattgatat
cgattaagctctgattcgatgatgctcgagCTGAACGGCGCACGTGTCTT

>A05F__commonRT__Read020__boundary_10k_020_chr2:11690020-11700020_p0072__A12R
ACGTCCGCCGCATCTACGAGcatcaacgccacgatcagctAACCGGTACATGACGCGGAAcaaactttaa
taaactcgataatagttctatggactcgacCTGAACGGCGCACGTGTCTT

>A05F__commonRT__Read020__boundary_10k_020_chr2:11690020-11700020_p0073__A12R
ACGTCCGCCGCATCTACGAGcatcaacgccacgatcagctAACCGGTACATGACGCGGAAccacgtcgat
catgaagccgtttttccagtcgagtcgctgCTGAACGGCGCACGTGTCTT

>A05F__commonRT__Read020__boundary_10k_020_chr2:11690020-11700020_p0074__A12R
ACGTCCGCCGCATCTACGAGcatcaacgccacgatcagctAACCGGTACATGACGCGGAAaatttcttgt
agtcagctttgccatttgtcacaccagcaaCTGAACGGCGCACGTGTCTT

>A05F__commonRT__Read020__boundary_10k_020_chr2:11690020-11700020_p0075__A12R
ACGTCCGCCGCATCTACGAGcatcaacgccacgatcagctAACCGGTACATGACGCGGAAaagaatctcc
gagagtactgtccatttcgcaggagtcgcgCTGAACGGCGCACGTGTCTT

>A05F__commonRT__Read020__boundary_10k_020_chr2:11690020-11700020_p0076__A12R
ACGTCCGCCGCATCTACGAGcatcaacgccacgatcagctAACCGGTACATGACGCGGAAccctatcctt
tttctccactggaagcatcttaatttctctCTGAACGGCGCACGTGTCTT

>A05F__commonRT__Read020__boundary_10k_020_chr2:11690020-11700020_p0077__A12R
ACGTCCGCCGCATCTACGAGcatcaacgccacgatcagctAACCGGTACATGACGCGGAAtttttacatt
ttttgcagcgaaatcacttacaatcgtttcCTGAACGGCGCACGTGTCTT

>A05F__commonRT__Read020__boundary_10k_020_chr2:11690020-11700020_p0078__A12R
ACGTCCGCCGCATCTACGAGcatcaacgccacgatcagctAACCGGTACATGACGCGGAAaacgaactac
gtcggtgacctggcgggagagatcctcggaCTGAACGGCGCACGTGTCTT

>A05F__commonRT__Read020__boundary_10k_020_chr2:11690020-11700020_p0079__A12R
ACGTCCGCCGCATCTACGAGcatcaacgccacgatcagctAACCGGTACATGACGCGGAAaggctcatct
tcaggcatttcctgtgtgcttttgtatcccCTGAACGGCGCACGTGTCTT

>A05F__commonRT__Read020__boundary_10k_020_chr2:11690020-11700020_p0080__A12R
ACGTCCGCCGCATCTACGAGcatcaacgccacgatcagctAACCGGTACATGACGCGGAAacatttgcaa
tcacttcacttttcgattcgccatctactgCTGAACGGCGCACGTGTCTT

>A05F__commonRT__Read020__boundary_10k_020_chr2:11690020-11700020_p0081__A12R
ACGTCCGCCGCATCTACGAGcatcaacgccacgatcagctAACCGGTACATGACGCGGAAtaatttgcct
gactgtgtccctccttggtccgccacgtcaCTGAACGGCGCACGTGTCTT

>A05F__commonRT__Read020__boundary_10k_020_chr2:11690020-11700020_p0082__A12R
ACGTCCGCCGCATCTACGAGcatcaacgccacgatcagctAACCGGTACATGACGCGGAAagcctaagac
tataaaaatcgataaaccactaacccaaaaCTGAACGGCGCACGTGTCTT

>A05F__commonRT__Read020__boundary_10k_020_chr2:11690020-11700020_p0083__A12R
ACGTCCGCCGCATCTACGAGcatcaacgccacgatcagctAACCGGTACATGACGCGGAAtcgtagtttt
ctcccacattctcactaatattactgtttaCTGAACGGCGCACGTGTCTT

>A05F__commonRT__Read020__boundary_10k_020_chr2:11690020-11700020_p0084__A12R
ACGTCCGCCGCATCTACGAGcatcaacgccacgatcagctAACCGGTACATGACGCGGAAtttcacgaga
gaatatgagaggaaactacaaaaaaaatcgCTGAACGGCGCACGTGTCTT

>A05F__commonRT__Read020__boundary_10k_020_chr2:11690020-11700020_p0085__A12R
ACGTCCGCCGCATCTACGAGcatcaacgccacgatcagctAACCGGTACATGACGCGGAAccacaacacg
atcacacattccagctcgtgctcctgcttgCTGAACGGCGCACGTGTCTT

>A05F__commonRT__Read020__boundary_10k_020_chr2:11690020-11700020_p0086__A12R
ACGTCCGCCGCATCTACGAGcatcaacgccacgatcagctAACCGGTACATGACGCGGAAgcccctggcg
aacatccgtgtatcgctccgtgttggccgtCTGAACGGCGCACGTGTCTT

>A05F__commonRT__Read020__boundary_10k_020_chr2:11690020-11700020_p0087__A12R
ACGTCCGCCGCATCTACGAGcatcaacgccacgatcagctAACCGGTACATGACGCGGAAacacgaatcg
actccataatctcgtcggcggtggcgttgaCTGAACGGCGCACGTGTCTT

>A05F__commonRT__Read020__boundary_10k_020_chr2:11690020-11700020_p0088__A12R
ACGTCCGCCGCATCTACGAGcatcaacgccacgatcagctAACCGGTACATGACGCGGAAcaccgcaaag
atgttcgacggcgacacctcgtcctcattcCTGAACGGCGCACGTGTCTT

>A05F__commonRT__Read020__boundary_10k_020_chr2:11690020-11700020_p0089__A12R
ACGTCCGCCGCATCTACGAGcatcaacgccacgatcagctAACCGGTACATGACGCGGAAgcgatccatt
gatgtagtgagcaccttcaagaatcgatgcCTGAACGGCGCACGTGTCTT

>A05F__commonRT__Read020__boundary_10k_020_chr2:11690020-11700020_p0090__A12R
ACGTCCGCCGCATCTACGAGcatcaacgccacgatcagctAACCGGTACATGACGCGGAAcgacttgaaa
tcatcacctcccacgaagactttgtgacgcCTGAACGGCGCACGTGTCTT
[truncated: 1,607,595 more chars]
